# Supplementary material for: Synaptic vesicle proteins and ATG9A self-organize in distinct vesicle phases within synapsin condensates
Source: Nat Commun. 2023 Jan 28;14:455. doi: 10.1038/s41467-023-36081-3 (PMC9884207; doi:10.1038/s41467-023-36081-3)
Supplement: Supplementary file 3 — Supplementary Data 1 [file 41467_2023_36081_MOESM3_ESM.xlsx]

## Sheet: BioID
Comparison	AVG Log2 Ratio	Pvalue	UniProtIds	Genes	ProteinDescriptions
Syph / ATG9A	-9.51812	7.05676e-06	A0A0D9R785	NaN	Autophagy-related protein 9
Syph / ATG9A	-7.94481	0.00316322	Q7Z3C6	ATG9A	Autophagy-related protein 9A Tag
Syph / ATG9A	-7.72023	0.0175337	A0A0D9SAQ0	ARMCX1	Armadillo repeat containing X-linked 1
Syph / ATG9A	-6.15283	0.475336	A0A0D9R7B7	RETREG2	Reticulophagy regulator family member 2
Syph / ATG9A	-5.40027	0.113885	A0A0D9RYG1	GNA12	Uncharacterized protein
Syph / ATG9A	-4.03228	0.131635	A0A0D9S4J4	COQ5	2-methoxy-6-polyprenyl-1,4-benzoquinol methylase, mitochondrial
Syph / ATG9A	-3.25071	0.215257	A0A0D9RUQ7	LYAR	Ly1 antibody reactive
Syph / ATG9A	-3.23461	0.0153246	A0A0D9RQN0	AIF1L	EF-hand domain-containing protein
Syph / ATG9A	-3.19285	0.624808	A0A0D9RMW1	ERLEC1	Uncharacterized protein
Syph / ATG9A	-2.84509	0.00116487	A0A0D9S6M9	DBT	Dihydrolipoamide acetyltransferase component of pyruvate dehydrogenase complex
Syph / ATG9A	-2.62115	0.129515	A0A0D9QYZ5	QSER1	DUF4211 domain-containing protein
Syph / ATG9A	-2.58776	0.569479	A0A0D9R4G3	CENPP	Centromere protein P
Syph / ATG9A	-2.58379	0.00252652	A0A0D9S4G0	TEPSIN	TEPSIN adaptor related protein complex 4 accessory protein
Syph / ATG9A	-2.53044	0.0122492	A0A0D9RW07	MRPS30	Uncharacterized protein
Syph / ATG9A	-2.43923	0.00131867	A0A0D9RTH7	CMA1	Peptidase S1 domain-containing protein
Syph / ATG9A	-2.41553	0.179415	A0A0D9S5Q8	NaN	Uncharacterized protein
Syph / ATG9A	-2.4141	0.00339426	A0A0D9R5G4;A0A0D9R5N5;A0A0D9R6B0;A0A0D9S3I2	TMPRSS13	Peptidase S1 domain-containing protein;Peptidase S1 domain-containing protein;Peptidase S1 domain-containing protein;Transmembrane serine protease 13
Syph / ATG9A	-2.38822	0.000615689	A0A0D9RDA1	RUSC2	Uncharacterized protein
Syph / ATG9A	-2.37569	0.00113692	A0A0D9S698	AP4B1	AP complex subunit beta
Syph / ATG9A	-2.33882	0.785174	A0A0D9R2Y2	TMUB1	Ubiquitin-like domain-containing protein
Syph / ATG9A	-2.2976	0.000299455	A0A0D9RZ30	AP4M1	AP-4 complex subunit mu-1
Syph / ATG9A	-2.28669	0.00100561	A0A0D9RXR7	NT5E	Ecto-5'-nucleotidase
Syph / ATG9A	-2.2714	0.00257535	A0A0D9R050	ATG13	Autophagy-related protein 13
Syph / ATG9A	-2.24273	0.724661	A0A0D9R2E0	STX10	Syntaxin 10
Syph / ATG9A	-2.19423	0.0052525	A0A0D9RBC2	NIPSNAP1	NIPSNAP domain-containing protein
Syph / ATG9A	-2.01136	0.000830294	A0A0D9R1X6	TECR	Very-long-chain enoyl-CoA reductase
Syph / ATG9A	-1.98059	0.0203972	A0A0D9QXP9	ALB	Albumin
Syph / ATG9A	-1.97532	0.000270283	A0A0D9S5K9	ULK1	Non-specific serine/threonine protein kinase
Syph / ATG9A	-1.96133	0.0456341	A0A0D9QYU0	UBA6	UBA_e1_C domain-containing protein
Syph / ATG9A	-1.93748	0.044471	A0A0D9RFE6	NaN	Uncharacterized protein
Syph / ATG9A	-1.91222	0.00437558	A0A0D9RFF1	NaN	Uncharacterized protein
Syph / ATG9A	-1.88173	0.0483022	A0A0D9RIK3	ATP5F1D	ATP synthase F1 subunit delta
Syph / ATG9A	-1.8628	0.251089	A0A0D9RFP0	ITPK1	Inositol 1,3,4-trisphosphate 5/6-kinase
Syph / ATG9A	-1.85199	0.0372068	A0A0D9RX77;A0A0D9S9R5	NaN	Phosducin domain-containing protein
Syph / ATG9A	-1.85135	0.000285357	A0A0D9RZH1	TRIP6	Uncharacterized protein
Syph / ATG9A	-1.82447	7.116e-05	A0A0D9RQE2	RB1CC1	ATG11 domain-containing protein
Syph / ATG9A	-1.81784	0.034023	A0A0D9QVJ0	ACTN4	Uncharacterized protein
Syph / ATG9A	-1.79735	0.000286761	A0A0D9RFG7	AP4E1	AP-4 complex subunit epsilon
Syph / ATG9A	-1.78045	0.0528166	A0A0D9RTB4	MTG2	Uncharacterized protein
Syph / ATG9A	-1.75316	0.0158218	A0A0D9R532	PAK1IP1	Uncharacterized protein
Syph / ATG9A	-1.72827	0.00734618	A0A0D9RI83	EIF2S2	Eukaryotic translation initiation factor 2 subunit beta
Syph / ATG9A	-1.72626	0.18067	A0A0D9QZZ8	KRT77	IF rod domain-containing protein
Syph / ATG9A	-1.72021	0.000640862	A0A0D9R2B4	EFHD1	Uncharacterized protein
Syph / ATG9A	-1.71662	0.000171268	A0A0D9QZN6	DPCD	Protein DPCD
Syph / ATG9A	-1.71134	0.00869404	A0A0D9R7P1	WDCP	WD repeat and coiled-coil-containing protein
Syph / ATG9A	-1.70994	0.0134578	A0A0D9R6J6	SIPA1	Uncharacterized protein
Syph / ATG9A	-1.70575	4.07372e-06	A0A0D9QYQ2	PAN2	PAN2-PAN3 deadenylation complex catalytic subunit PAN2
Syph / ATG9A	-1.68239	0.0226626	A0A0D9RFZ3	TMOD2	Uncharacterized protein
Syph / ATG9A	-1.67496	2.56612e-05	A0A0D9QW82	NaN	GLOBIN domain-containing protein
Syph / ATG9A	-1.64134	0.00562694	A0A0D9QVI5	ZDHHC17	Palmitoyltransferase
Syph / ATG9A	-1.63214	0.0188658	A0A0D9S2G3	KRT15	IF rod domain-containing protein
Syph / ATG9A	-1.63007	0.000680073	A0A0D9RSD2	FIG4	SAC domain-containing protein
Syph / ATG9A	-1.62994	0.132881	A0A0D9RU93	PSME2	Proteasome activator subunit 2
Syph / ATG9A	-1.62947	0.0649011	A0A0D9S574	NaN	Uncharacterized protein
Syph / ATG9A	-1.62193	0.0696212	A0A0D9RHG2	ABLIM3	Uncharacterized protein
Syph / ATG9A	-1.61059	0.00377281	A0A0D9RL68	DNAJC19	J domain-containing protein
Syph / ATG9A	-1.60656	0.000196511	A0A0D9R6I1	CHPF	Hexosyltransferase
Syph / ATG9A	-1.59247	0.0401455	A0A0D9RJI4	WTAP	Female-lethal(2)D homolog
Syph / ATG9A	-1.57684	8.82673e-05	A0A0D9RGY4	SNRPB2	Uncharacterized protein
Syph / ATG9A	-1.57527	0.00827268	A0A0D9S854	ZNF593	C2H2-type domain-containing protein
Syph / ATG9A	-1.56514	0.0123664	A0A0D9RNU2	PPP1R12B	Protein phosphatase 1 regulatory subunit
Syph / ATG9A	-1.55921	0.00605747	A0A0D9RGG5	GNG7	Guanine nucleotide-binding protein subunit gamma
Syph / ATG9A	-1.55892	0.0105965	A0A0D9RYW8	ARPC1B	Actin-related protein 2/3 complex subunit
Syph / ATG9A	-1.54814	0.0727951	A0A0D9R351	WDR74	Uncharacterized protein
Syph / ATG9A	-1.54219	0.6655	A0A0D9RHW5	SLC33A1	Uncharacterized protein
Syph / ATG9A	-1.53687	0.0748596	A0A0D9RWB4	MTFR2	Uncharacterized protein
Syph / ATG9A	-1.53431	0.029029	A0A0D9RKZ5	ACTN1	Uncharacterized protein
Syph / ATG9A	-1.53362	0.00596334	A0A0D9RYR6	DNASE1L1	Deoxyribonuclease
Syph / ATG9A	-1.52554	0.0224702	A0A0D9RG77	SYNPO	Synaptopodin
Syph / ATG9A	-1.5249	0.000310849	A0A0D9S835	NUDC	Nuclear distribution protein C homolog
Syph / ATG9A	-1.51898	0.0616757	A0A0D9S1I5	CNTNAP1	Uncharacterized protein
Syph / ATG9A	-1.51497	2.01687e-07	A0A0D9RIN2	TPM1	Tropomyosin 1
Syph / ATG9A	-1.51485	0.00713853	A0A0D9QZX8	SCPEP1	Carboxypeptidase
Syph / ATG9A	-1.4919	0.00188654	A0A0D9RHH6	GNAI1	Uncharacterized protein
Syph / ATG9A	-1.48183	0.023449	A0A0D9S8I7	EFHD2	Uncharacterized protein
Syph / ATG9A	-1.47669	0.0108979	A0A0D9S2A3	CALM1	Calmodulin 1
Syph / ATG9A	-1.47442	0.00168118	A0A0D9R7U5	PC	Pyruvate carboxylase
Syph / ATG9A	-1.47413	0.00286743	A0A0D9RCS4	ATN1	Uncharacterized protein
Syph / ATG9A	-1.47093	0.0225126	A0A0D9RHF6	AFAP1L1	Actin filament-associated protein 1-like 1
Syph / ATG9A	-1.46579	0.00703049	A0A0D9RRH4	SNRNP27	U4/U6.U5 small nuclear ribonucleoprotein 27 kDa protein
Syph / ATG9A	-1.45983	0.00289979	A0A0D9R035;A0A0D9RAE7	MDK;	Midkine;Uncharacterized protein
Syph / ATG9A	-1.45775	0.00248297	A0A0D9RQX9	NCOA3	Nuclear receptor coactivator
Syph / ATG9A	-1.45408	0.117485	A0A0D9S5A3	EFNA1	Ephrin RBD domain-containing protein
Syph / ATG9A	-1.45162	0.0124271	A0A0D9RY16	ARGLU1	Arginine and glutamate rich 1
Syph / ATG9A	-1.44858	0.00902977	A0A0D9S5Q2	C1orf68	Chromosome 1 open reading frame 68
Syph / ATG9A	-1.44824	0.0337155	A0A0D9S2U6	DIXDC1	Uncharacterized protein
Syph / ATG9A	-1.44704	0.0210559	A0A0D9RMC0	ARPC5L	Actin-related protein 2/3 complex subunit 5
Syph / ATG9A	-1.44317	6.73257e-07	A0A0D9R6B9	TRIM38	Uncharacterized protein
Syph / ATG9A	-1.43829	0.00796567	A0A0D9RIF8	FLNB	Uncharacterized protein
Syph / ATG9A	-1.41205	0.00881408	A0A0D9RT06	OGDH	Oxoglutarate dehydrogenase (succinyl-transferring)
Syph / ATG9A	-1.41122	7.78341e-05	A0A0D9QXD0	WDR11	Uncharacterized protein
Syph / ATG9A	-1.40113	3.5841e-05	A0A0D9RDE8	FAM91A1	Uncharacterized protein
Syph / ATG9A	-1.39636	0.00842678	A0A0D9RVF4	TPRN	Taperin
Syph / ATG9A	-1.38468	0.00242985	A0A0D9RLA4	MCCC1	Uncharacterized protein
Syph / ATG9A	-1.38007	0.001065	A0A0D9REQ7	PCCB	Propionyl-CoA carboxylase subunit beta
Syph / ATG9A	-1.37931	1.2474e-06	A0A0D9RDK6	TPM2	Uncharacterized protein
Syph / ATG9A	-1.37797	0.0099047	A0A0D9S6K2	WDR47	Uncharacterized protein
Syph / ATG9A	-1.36878	0.00135912	A0A0D9RKY6;A0A0D9RKZ0	NaN	GLOBIN domain-containing protein
Syph / ATG9A	-1.36529	0.000217305	A0A0D9S5H6	NaN	Uncharacterized protein
Syph / ATG9A	-1.35893	4.09478e-05	A0A0D9QWF5	VAC14	Protein VAC14 homolog
Syph / ATG9A	-1.35718	0.0016111	A0A0D9RSY2	MCCC2	Uncharacterized protein
Syph / ATG9A	-1.34577	0.00405124	A0A0D9SAP2	FAM133A	Uncharacterized protein
Syph / ATG9A	-1.34376	0.0153103	A0A0D9S2F4	KRT9	IF rod domain-containing protein
Syph / ATG9A	-1.33003	1.00413e-05	A0A0D9SD13	CAPZA3	F-actin-capping protein subunit alpha
Syph / ATG9A	-1.32227	0.0156073	A0A0D9RNM5	LOXL1	Lysyl oxidase homolog
Syph / ATG9A	-1.32038	5.38262e-05	A0A0D9S4H1	RAB35	Uncharacterized protein
Syph / ATG9A	-1.31505	0.0786529	A0A0D9R6D6	EPN2	ENTH domain-containing protein
Syph / ATG9A	-1.31371	0.00582287	A0A0D9RUH4	VAMP5	Vesicle associated membrane protein 5
Syph / ATG9A	-1.31168	0.000385438	A0A0D9S711	GNG12	Guanine nucleotide-binding protein subunit gamma
Syph / ATG9A	-1.31063	2.60334e-05	A0A0D9RUA8	NIPSNAP2	Nipsnap homolog 2
Syph / ATG9A	-1.30554	0.0134525	A0A0D9R3R9	ZNF185	Zinc finger protein 185 with LIM domain
Syph / ATG9A	-1.30258	0.00265707	A0A0D9R7S5	LUC7L2	Uncharacterized protein
Syph / ATG9A	-1.3008	0.0135137	A0A0D9R0Y7	LIMA1	LIM zinc-binding domain-containing protein
Syph / ATG9A	-1.29598	0.12035	A0A0D9SBW8	JUNB	Transcription factor jun-B
Syph / ATG9A	-1.29528	0.422389	A0A0D9R685	SCGN	Secretagogin
Syph / ATG9A	-1.29389	0.0101723	A0A0D9RZP1	NaN	Uncharacterized protein
Syph / ATG9A	-1.28904	0.00338035	A0A0D9S6X6	DNAJB4	J domain-containing protein
Syph / ATG9A	-1.28814	0.00790414	A0A0D9S944	NaN	Actin-related protein 2/3 complex subunit 3
Syph / ATG9A	-1.2866	0.00648574	A0A0D9R187;A0A0D9S8S6	ESPNL;ESPN	Uncharacterized protein;Espin
Syph / ATG9A	-1.28595	0.00674329	A0A0D9RMU2	TWF2	Uncharacterized protein
Syph / ATG9A	-1.28483	0.00172543	A0A0D9RLU6	BAG2	BAG domain-containing protein
Syph / ATG9A	-1.28346	0.00588763	A0A0D9RG02	TMOD3	Uncharacterized protein
Syph / ATG9A	-1.28335	0.0192553	A0A0D9R8U2	DBN1	ADF-H domain-containing protein
Syph / ATG9A	-1.28329	0.00438245	A0A0D9RX20	IDH2	Isocitrate dehydrogenase [NADP]
Syph / ATG9A	-1.27966	0.031617	A0A0D9QVC9	PPP1R12A	Protein phosphatase 1 regulatory subunit
Syph / ATG9A	-1.27147	0.00235486	A0A0D9QUJ1	PLCD3	Phosphoinositide phospholipase C
Syph / ATG9A	-1.26926	0.00863243	A0A0D9RZW5	MRPL57	Uncharacterized protein
Syph / ATG9A	-1.26239	0.00135855	A0A0D9RA00	CALD1	Uncharacterized protein
Syph / ATG9A	-1.25683	0.000975705	A0A0D9RNH6	GNAZ	Uncharacterized protein
Syph / ATG9A	-1.2559	4.23501e-06	A0A0D9R468	MTM1	Myotubularin
Syph / ATG9A	-1.25474	0.0825944	A0A0D9S620	EPN1	ENTH domain-containing protein
Syph / ATG9A	-1.25344	0.000587561	A0A0D9RE73	CLTA	Clathrin light chain
Syph / ATG9A	-1.25095	0.0173604	A0A0D9RE26	NaN	Cytospin-A
Syph / ATG9A	-1.24878	0.00847956	A0A0D9RJZ9	MISP	AKAP2_C domain-containing protein
Syph / ATG9A	-1.24831	0.00685329	A0A0D9QYV6	PPP1R9B	PDZ domain-containing protein
Syph / ATG9A	-1.24776	0.0131073	A0A0D9RQH6	CETN3	Uncharacterized protein
Syph / ATG9A	-1.24533	0.00506531	A0A0D9RYX3	DNAJC15	J domain-containing protein
Syph / ATG9A	-1.24324	0.0149606	A0A0D9RET5	TMOD1	Uncharacterized protein
Syph / ATG9A	-1.23615	0.146465	A0A0D9RWG8	CARD6	CARD domain-containing protein
Syph / ATG9A	-1.23034	0.00734958	A0A0D9S0S4	GPATCH8	Uncharacterized protein
Syph / ATG9A	-1.23011	0.00294382	A0A0D9R188	ACACA	Acetyl-CoA carboxylase 1
Syph / ATG9A	-1.22211	0.00241789	A0A0D9RAG9	CLTB	Clathrin light chain
Syph / ATG9A	-1.21588	0.00323129	A0A0D9S324	ACACB	Acetyl-CoA carboxylase
Syph / ATG9A	-1.21237	0.0103965	A0A0D9S9M0	NaN	Uncharacterized protein
Syph / ATG9A	-1.21228	0.00213018	A0A0D9S4C6	ETV3	ETS translocation variant 3
Syph / ATG9A	-1.21048	0.0491805	A0A0D9R7D2	PPP1R18	Uncharacterized protein
Syph / ATG9A	-1.20978	0.0189643	A0A0D9R0E9	NaN	Ribonucloprotein
Syph / ATG9A	-1.20939	0.0665176	A0A0D9RHK0	MRPS14	Uncharacterized protein
Syph / ATG9A	-1.20934	0.0364716	A0A0D9RHZ3	CACNA2D1	Calcium voltage-gated channel auxiliary subunit alpha2delta 1
Syph / ATG9A	-1.20926	0.100874	A0A0D9RFC4	C12orf4	Uncharacterized protein
Syph / ATG9A	-1.20769	0.0254567	A0A0D9RV86	ACTR3	Actin-like protein 3
Syph / ATG9A	-1.20606	0.00231274	A0A0D9QWK0	JAKMIP3	Janus kinase and microtubule interacting protein 3
Syph / ATG9A	-1.20471	0.000292871	A0A0D9RNV4	LRRFIP2	Uncharacterized protein
Syph / ATG9A	-1.20047	0.0166029	A0A0D9R5H3	MYLK	Myosin light chain kinase, smooth muscle
Syph / ATG9A	-1.19184	6.83284e-05	A0A0D9RS82	CCT7	T-complex protein 1 subunit eta
Syph / ATG9A	-1.18293	0.000304255	A0A0D9RGH7	MYO5A	Myosin VA
Syph / ATG9A	-1.18124	0.000647233	A0A0D9QW55	CPM	Uncharacterized protein
Syph / ATG9A	-1.17534	0.00883927	A0A0D9RK50	PPP1R9A	Protein phosphatase 1 regulatory subunit 9A
Syph / ATG9A	-1.17506	0.0255067	A0A0D9RE65	GLIPR2	SCP domain-containing protein
Syph / ATG9A	-1.17465	0.00217492	A0A0D9RY36	PCCA	Propanoyl-CoA:carbon dioxide ligase subunit alpha
Syph / ATG9A	-1.17358	0.0298148	A0A0D9S7A3	ZFYVE9	Zinc finger FYVE domain-containing protein
Syph / ATG9A	-1.17247	0.00619196	A0A0D9SDL6	NaN	40S ribosomal protein S17
Syph / ATG9A	-1.17169	0.0236091	A0A0D9RM41	CORO2B	Coronin
Syph / ATG9A	-1.16688	0.0118003	A0A0D9RU02	AFAP1	Uncharacterized protein
Syph / ATG9A	-1.16144	0.239457	A0A0D9RU12	PABPN1	RRM domain-containing protein
Syph / ATG9A	-1.15744	0.0200015	A0A0D9RE27	PPP1CB	Serine/threonine-protein phosphatase
Syph / ATG9A	-1.15715	0.016396	A0A0D9RGZ2	NaN	HP domain-containing protein
Syph / ATG9A	-1.15236	0.00652952	A0A0D9R583	DCUN1D3	DCN1-like protein
Syph / ATG9A	-1.14962	0.00115971	A0A0D9S8W7	GNB1	Uncharacterized protein
Syph / ATG9A	-1.14782	0.0224312	A0A0D9R9A4	ARPC2	Arp2/3 complex 34 kDa subunit
Syph / ATG9A	-1.14291	0.000603585	A0A0D9RI73	DAZAP1	Uncharacterized protein
Syph / ATG9A	-1.1429	0.00942764	A0A0D9RI26;A0A0D9S219	MAP1LC3A;	Uncharacterized protein
Syph / ATG9A	-1.13851	0.0127394	A0A0D9R1L5	NOC3L	Nucleolar complex protein 3 homolog
Syph / ATG9A	-1.13489	0.0039832	A0A0D9RQ35	LYN	Tyrosine-protein kinase
Syph / ATG9A	-1.13361	0.073812	A0A0D9R3L5	SSH2	Uncharacterized protein
Syph / ATG9A	-1.12051	0.0036674	A0A0D9RAW6	MFAP1	MFAP1 domain-containing protein
Syph / ATG9A	-1.11981	0.0101846	A0A0D9RQR0	CYBRD1	Cytochrome b reductase 1
Syph / ATG9A	-1.11895	0.0189058	A0A0D9RYW9	ARPC1B	Actin-related protein 2/3 complex subunit
Syph / ATG9A	-1.11836	0.135071	A0A0D9RKF0	SIPA1L1	Uncharacterized protein
Syph / ATG9A	-1.11578	0.00448511	A0A0D9R854	HLCS	BPL/LPL catalytic domain-containing protein
Syph / ATG9A	-1.11397	0.124219	A0A0D9R323	ELOF1	Transcription elongation factor 1 homolog
Syph / ATG9A	-1.11338	0.00548184	A0A0D9RRX9	NaN	40S ribosomal protein S29
Syph / ATG9A	-1.11201	0.00562979	A0A0D9RU69	TRAF2	TNF receptor-associated factor
Syph / ATG9A	-1.10811	1.37869e-05	A0A0D9QVD5	PAWR	Uncharacterized protein
Syph / ATG9A	-1.1047	0.000579797	A0A0D9R933	NaN	Uncharacterized protein
Syph / ATG9A	-1.10318	0.000190404	A0A0D9SD42	RTN4R	Reticulon 4 receptor
Syph / ATG9A	-1.0964	2.11228e-07	A0A0D9RYD3	LMO7	LIM domain 7
Syph / ATG9A	-1.0963	0.148328	A0A0D9RNS1	AHSG	Alpha-2-HS-glycoprotein
Syph / ATG9A	-1.09557	2.88915e-06	A0A0D9RZF1	PAN3	PAN2-PAN3 deadenylation complex subunit PAN3
Syph / ATG9A	-1.09417	0.0104491	A0A0D9RWT8	CRTC3	Uncharacterized protein
Syph / ATG9A	-1.09389	0.00259508	A0A0D9S6I8	GNAI3	Uncharacterized protein
Syph / ATG9A	-1.09302	0.0314334	A0A0D9RV89	C1orf35	MMtag domain-containing protein
Syph / ATG9A	-1.09255	0.000171921	A0A0D9SA23	NaN	UBC core domain-containing protein
Syph / ATG9A	-1.09103	0.00198049	A0A0D9RJX0	DERL2	Derlin
Syph / ATG9A	-1.08903	0.000371535	A0A0D9RKN3	GNB4	Uncharacterized protein
Syph / ATG9A	-1.08455	0.022414	A0A0D9SEF9	NaN	Uncharacterized protein
Syph / ATG9A	-1.08095	0.000129863	A0A0D9RZB5	GNB2	Uncharacterized protein
Syph / ATG9A	-1.0803	0.0142888	A0A0D9RSE3;A0A0D9SAW6	NaN	Ribosome biogenesis protein NSA2 homolog
Syph / ATG9A	-1.07812	0.0018054	A0A0D9S5K6	SFSWAP	Uncharacterized protein
Syph / ATG9A	-1.07797	0.0165273	A0A0D9RJR5	ARPC5	Actin-related protein 2/3 complex subunit 5
Syph / ATG9A	-1.07784	0.0439621	A0A0D9RLH1	LZTS3	Uncharacterized protein
Syph / ATG9A	-1.07747	0.0103672	A0A0D9QZV2	NaN	IF rod domain-containing protein
Syph / ATG9A	-1.07633	0.00302374	A0A0D9QVJ3	PPME1	Protein phosphatase methylesterase 1
Syph / ATG9A	-1.07625	0.0725946	A0A0D9RF51	CORO2A	Coronin
Syph / ATG9A	-1.0755	0.0684713	A0A0D9RNK9	CD109	CD109 molecule
Syph / ATG9A	-1.07426	0.0116326	A0A0D9RXY0	GRTP1	Rab-GAP TBC domain-containing protein
Syph / ATG9A	-1.07166	0.00668154	A0A0D9S8Q8	RERE	Uncharacterized protein
Syph / ATG9A	-1.06954	0.0268262	A0A0D9RLR1	MACROH2A1	Core histone macro-H2A
Syph / ATG9A	-1.06785	0.182489	A0A0D9S5C0	DHX37	Uncharacterized protein
Syph / ATG9A	-1.06758	0.0105706	A0A0D9QVF9	ICAM2	ICAM_N domain-containing protein
Syph / ATG9A	-1.06741	0.00474806	A0A0D9S520	ARL6IP4	ADP-ribosylation factor-like protein 6-interacting protein 4
Syph / ATG9A	-1.06689	0.0234128	A0A0D9RL46	TIMM17B	Mitochondrial import inner membrane translocase subunit TIM17
Syph / ATG9A	-1.06658	0.00673604	A0A0D9QW47	CPSF6	Cleavage and polyadenylation specificity factor subunit 6
Syph / ATG9A	-1.0652	0.110014	A0A0D9RHL7	KLF16	Uncharacterized protein
Syph / ATG9A	-1.06448	0.0414514	A0A0D9QYY7	NaN	TLC domain-containing protein
Syph / ATG9A	-1.06439	0.000517828	A0A0D9R7L9	NaN	RRM domain-containing protein
Syph / ATG9A	-1.0642	1.98388e-06	A0A0D9RQ73	CCT4	T-complex protein 1 subunit delta
Syph / ATG9A	-1.0621	0.0181183	A0A0D9RJT1	MAGED1	MAGE domain-containing protein
Syph / ATG9A	-1.06143	0.0330566	A0A0D9RI00	MYO1B	Uncharacterized protein
Syph / ATG9A	-1.06093	0.00817605	A0A0D9R169	TMBIM6	Bax inhibitor 1
Syph / ATG9A	-1.05904	0.0388215	A0A0D9QWX7	OAT	Ornithine--oxo-acid aminotransferase
Syph / ATG9A	-1.05885	0.0470024	A0A0D9R4X3	DAPK1	Non-specific serine/threonine protein kinase
Syph / ATG9A	-1.05659	0.00870789	A0A0D9S222	ZCCHC14	CCHC-type domain-containing protein
Syph / ATG9A	-1.05588	0.00140428	A0A0D9RCC7	PIKFYVE	1-phosphatidylinositol-3-phosphate 5-kinase
Syph / ATG9A	-1.05564	0.00202917	A0A0D9RH70	PALM2AKAP2	AKAP2_C domain-containing protein
Syph / ATG9A	-1.05319	0.225888	A0A0D9S0U1	LARP1B	La ribonucleoprotein 1B
Syph / ATG9A	-1.05095	0.00958765	A0A0D9RQK6	ACTR2	Actin related protein 2
Syph / ATG9A	-1.05008	1.31264e-05	A0A0D9RUB7	CCT6A	Chaperonin containing TCP1 subunit 6A
Syph / ATG9A	-1.05002	6.09226e-05	A0A0D9RJC0	NaN	CCT-alpha
Syph / ATG9A	-1.03977	0.0180463	A0A0D9RFQ0	NaN	IF rod domain-containing protein
Syph / ATG9A	-1.03942	0.00184798	A0A0D9S773	MRPL37	Uncharacterized protein
Syph / ATG9A	-1.03506	0.00197093	A0A0D9RGN9	NaN	Fork-head domain-containing protein
Syph / ATG9A	-1.03178	0.00234439	A0A0D9RPC3	GNAI2	Uncharacterized protein
Syph / ATG9A	-1.02973	0.0239354	A0A0D9R6G9;A0A0D9S9Q1	NaN	Cystatin domain-containing protein
Syph / ATG9A	-1.02923	0.629284	A0A0D9QWU6	SRGAP1	Uncharacterized protein
Syph / ATG9A	-1.02896	0.057897	A0A0D9RQP3	NUP214	Nucleoporin 214
Syph / ATG9A	-1.02832	4.54363e-05	A0A0D9RHY7	TTLL5	Uncharacterized protein
Syph / ATG9A	-1.02755	0.00621376	A0A0D9RQU1	RP9	Uncharacterized protein
Syph / ATG9A	-1.02546	0.00200838	A0A0D9R3X3	MYO18A	Myosin XVIIIA
Syph / ATG9A	-1.02442	0.00271224	A0A0D9QZ73	NaN	CD59 glycoprotein
Syph / ATG9A	-1.02114	0.0177365	A0A0D9SC49	NaN	IF rod domain-containing protein
Syph / ATG9A	-1.01665	0.0221158	A0A0D9R381	TWF1	Uncharacterized protein
Syph / ATG9A	-1.0165	9.14546e-07	A0A0D9R779	TOM1	Uncharacterized protein
Syph / ATG9A	-1.01618	0.00136759	A0A0D9RPX9	ZNF608	C2H2-type domain-containing protein
Syph / ATG9A	-1.01389	0.0171178	A0A0D9REQ5	DAPK3	Protein kinase domain-containing protein
Syph / ATG9A	-1.00976	0.0258564	A0A0D9RV19	PDLIM2	Uncharacterized protein
Syph / ATG9A	-1.00753	0.000236304	A0A0D9SCB4	BASP1	Uncharacterized protein
Syph / ATG9A	-1.00652	0.00358175	A0A0D9R0H0	KRT7	IF rod domain-containing protein
Syph / ATG9A	-1.00615	0.119347	A0A0D9RVW3	TEP1	Uncharacterized protein
Syph / ATG9A	-1.00605	0.000395724	A0A0D9RA03	DNAJA3	DnaJ heat shock protein family (Hsp40) member A3
Syph / ATG9A	-1.00282	0.0371717	A0A0D9S2E6	KRT17	Keratin 17
Syph / ATG9A	-1.00261	0.00167101	A0A0D9QX89	GPI	Glucose-6-phosphate isomerase
Syph / ATG9A	-1.00174	0.00160923	A0A0D9S197	HSD17B2	Uncharacterized protein
Syph / ATG9A	-1.00154	0.0049559	A0A0D9RGE1	MAPK8IP3	Uncharacterized protein
Syph / ATG9A	-0.998865	0.0857884	A0A0D9S873	CLIC4	Chloride intracellular channel protein
Syph / ATG9A	-0.995529	0.20076	A0A0D9R4U7	YARS2	Tyrosine--tRNA ligase
Syph / ATG9A	-0.99501	0.000155058	A0A0D9RFQ6	GNA11	G protein subunit alpha 11
Syph / ATG9A	-0.99155	0.0110617	A0A0D9R8P8	NaN	SAP domain-containing protein
Syph / ATG9A	-0.991308	0.00411287	A0A0D9RP10	SEMA7A	Semaphorin 7A (John Milton Hagen blood group)
Syph / ATG9A	-0.991109	0.000188971	A0A0D9R0N5	CLTC	Clathrin heavy chain
Syph / ATG9A	-0.988914	0.815705	A0A0D9RDT5	UBXN6	UBX domain-containing protein
Syph / ATG9A	-0.988548	0.00220251	A0A0D9QVV9	NaN	SPAR_C domain-containing protein
Syph / ATG9A	-0.987425	0.0265068	A0A0D9RDV7	ARPC4	Actin-related protein 2/3 complex subunit 4
Syph / ATG9A	-0.986691	0.0110505	A0A0D9QY76	HPS5	Hermansky-Pudlak syndrome 5 protein homolog
Syph / ATG9A	-0.986654	0.000533089	A0A0D9R296	C19orf53	Uncharacterized protein
Syph / ATG9A	-0.985382	0.0321258	A0A0D9R3K2	RYR3	Ryanodine receptor 3
Syph / ATG9A	-0.978903	0.0241348	A0A0D9R387;A0A0D9RSK3	ACTA2;ACTG2	Uncharacterized protein
Syph / ATG9A	-0.97604	0.00985919	A0A0D9SDP0	NaN	Uncharacterized protein
Syph / ATG9A	-0.975703	0.015689	A0A0D9RXE2	PCMT1	Protein-L-isoaspartate O-methyltransferase
Syph / ATG9A	-0.975322	0.0106336	A0A0D9RHR4	PSMD6	26S proteasome non-ATPase regulatory subunit 6
Syph / ATG9A	-0.970444	0.000151278	A0A0D9QZ35	KLHL26	Kelch like family member 26
Syph / ATG9A	-0.968894	0.00174628	A0A0D9RWK3	SYNM	IF rod domain-containing protein
Syph / ATG9A	-0.965871	0.0302076	A0A0D9RFE1	INVS	Uncharacterized protein
Syph / ATG9A	-0.963029	0.0113665	A0A0D9S5T5	NaN	Myosin_tail_1 domain-containing protein
Syph / ATG9A	-0.962985	0.00086271	A0A0D9R8L2	EIF4ENIF1	Uncharacterized protein
Syph / ATG9A	-0.96056	0.00537724	A0A0D9RRL5	ZFYVE16	FYVE-type domain-containing protein
Syph / ATG9A	-0.958034	0.00507485	A0A0D9RTD1	IARS2	Isoleucyl-tRNA synthetase
Syph / ATG9A	-0.957488	0.0288203	A0A0D9S2F0	KRT14	IF rod domain-containing protein
Syph / ATG9A	-0.955411	0.00540127	A0A0D9RTH8	RBPMS	RRM domain-containing protein
Syph / ATG9A	-0.95541	0.000577027	A0A0D9S585	HAS1	Hyaluronan synthase 1
Syph / ATG9A	-0.954048	0.00395871	A0A0D9RAJ5	ANXA11	Annexin
Syph / ATG9A	-0.951434	0.00032452	A0A0D9S4N8	ANAPC5	Anaphase-promoting complex subunit 5
Syph / ATG9A	-0.949569	0.00453512	A0A0D9R221	MYO1D	Uncharacterized protein
Syph / ATG9A	-0.949234	0.00640986	A0A0D9RTE5	NOP14	Uncharacterized protein
Syph / ATG9A	-0.948282	0.0793807	A0A0D9QYD7	CRACD	Capping protein inhibiting regulator of actin dynamics
Syph / ATG9A	-0.948214	0.0100296	A0A0D9RLF6	FTSJ1	Putative tRNA (cytidine(32)/guanosine(34)-2'-O)-methyltransferase
Syph / ATG9A	-0.945586	1.12887e-06	A0A0D9RXL9	CCT5	CCT-epsilon
Syph / ATG9A	-0.942077	0.0511614	A0A0D9SE53	NUP62	Nsp1_C domain-containing protein
Syph / ATG9A	-0.939869	0.00120378	A0A0D9RGI6	CLTCL1	Clathrin heavy chain
Syph / ATG9A	-0.93884	9.4157e-05	A0A0D9S550	KLK11	Peptidase S1 domain-containing protein
Syph / ATG9A	-0.93785	0.0564494	A0A0D9R070	NaN	IF rod domain-containing protein
Syph / ATG9A	-0.937075	0.00664203	A0A0D9RNK4	MYO1C	Myosin IC
Syph / ATG9A	-0.935445	0.995216	A0A0D9S8S3	NOL9	CLP1_P domain-containing protein
Syph / ATG9A	-0.930878	0.0076872	A0A0D9RTB1	TNIP2	CCHC NOA-type domain-containing protein
Syph / ATG9A	-0.929231	0.232651	A0A0D9S5J8	CRTC2	CREB regulated transcription coactivator 2
Syph / ATG9A	-0.929038	0.0451586	A0A0D9RMP6	PLEKHG3	Pleckstrin homology and RhoGEF domain containing G3
Syph / ATG9A	-0.928448	0.00331336	A0A0D9R0M6;A0A0D9RB73	UBTD1;UBTD2	Ubiquitin-like domain-containing protein
Syph / ATG9A	-0.927731	0.0181682	A0A0D9S898	LUZP1	Uncharacterized protein
Syph / ATG9A	-0.927398	1.43603e-05	A0A0D9S4W9	CCT3	T-complex protein 1 subunit gamma
Syph / ATG9A	-0.927371	0.0171366	A0A0D9QZZ9	MRPL34	39S ribosomal protein L34, mitochondrial
Syph / ATG9A	-0.924832	0.00417798	A0A0D9RYF4	YES1	Tyrosine-protein kinase
Syph / ATG9A	-0.921491	0.000885151	A0A0D9RZJ4	AP1S1	AP complex subunit sigma
Syph / ATG9A	-0.919977	0.0292232	A0A0D9S4I9	ARHGEF11	Rho guanine nucleotide exchange factor 11
Syph / ATG9A	-0.919912	0.751759	A0A0D9R1G0	ALDH18A1	Aldehyde dehydrogenase 18 family member A1
Syph / ATG9A	-0.917507	0.00126722	A0A0D9RBK5	LGALS8	Galectin
Syph / ATG9A	-0.916252	0.00352703	A0A0D9R273	UBE3A	Ubiquitin-protein ligase E3A
Syph / ATG9A	-0.915216	0.000464149	A0A0D9S1A4	CDH13	Cadherin 13
Syph / ATG9A	-0.913787	0.0244757	A0A0D9S733	EFCAB7	EF-hand domain-containing protein
Syph / ATG9A	-0.911448	0.0082751	A0A0D9S4I2	MSI1	Musashi RNA binding protein 1
Syph / ATG9A	-0.910655	0.100017	A0A0D9QZX2	COIL	Coilin
Syph / ATG9A	-0.90954	0.000405337	A0A0D9R825	NaN	Uncharacterized protein
Syph / ATG9A	-0.909163	0.0002933	A0A0D9SCB2	MRPL36	Ribosomal protein
Syph / ATG9A	-0.908283	0.0297856	A0A0D9RTW1	SREK1IP1	CCHC-type domain-containing protein
Syph / ATG9A	-0.906975	0.0727943	A0A0D9QVW2	NaN	Uncharacterized protein
Syph / ATG9A	-0.906196	0.000660923	A0A0D9RDY7	BTBD9	BTB domain containing 9
Syph / ATG9A	-0.904803	0.0537559	A0A0D9RK07	PALM	Uncharacterized protein
Syph / ATG9A	-0.903706	0.0645398	A0A0D9R019	BABAM1	BRISC and BRCA1-A complex member 1
Syph / ATG9A	-0.903543	1.76772e-05	A0A0D9QWE6	PROSER3	Proline and serine rich 3
Syph / ATG9A	-0.901221	0.0878929	A0A0D9QW51	NUP98	Nuclear pore complex protein Nup96
Syph / ATG9A	-0.897757	0.0815416	A0A0D9R4U2	TNFAIP1	BTB domain-containing protein
Syph / ATG9A	-0.889779	2.61636e-06	A0A0D9QW25	CCT2	CCT-beta
Syph / ATG9A	-0.88952	0.0424751	A0A0D9RCW6	KIAA1671	Tankyrase_bdg_C domain-containing protein
Syph / ATG9A	-0.884801	0.0227342	A0A0D9S288	DNAJC7	DnaJ heat shock protein family (Hsp40) member C7
Syph / ATG9A	-0.883926	0.0435124	A0A0D9RU53	CEP85L	Uncharacterized protein
Syph / ATG9A	-0.882204	0.0100019	A0A0D9S3F2	CWC25	Cir_N domain-containing protein
Syph / ATG9A	-0.881533	0.000266612	A0A0D9RWY7	LIMCH1	LIM and calponin homology domains 1
Syph / ATG9A	-0.879756	0.0233285	A0A0D9RW52	CCDC152	Uncharacterized protein
Syph / ATG9A	-0.878955	0.014611	A0A0D9R3K8	QTRT2	Queuine tRNA-ribosyltransferase accessory subunit 2
Syph / ATG9A	-0.877443	0.0107052	A0A0D9RAY2	CPEB4	Uncharacterized protein
Syph / ATG9A	-0.875812	0.00033492	A0A0D9QWT8	BMP2K	BMP2 inducible kinase
Syph / ATG9A	-0.872167	0.00398333	A0A0D9QVG8	NaN	Uncharacterized protein
Syph / ATG9A	-0.869578	0.00558171	A0A0D9RSN1	UQCRC1	Ubiquinol-cytochrome c reductase core protein 1
Syph / ATG9A	-0.869045	0.00212025	A0A0D9RZW6	HSPB1	SHSP domain-containing protein
Syph / ATG9A	-0.866168	0.0400895	A0A0D9QW69	RRM1	Ribonucleoside-diphosphate reductase
Syph / ATG9A	-0.865776	0.00353903	A0A0D9RDX8	UBA5	UFM1-activating enzyme
Syph / ATG9A	-0.864864	0.0397045	A0A0D9RSM1	RPS6KC1	Non-specific serine/threonine protein kinase
Syph / ATG9A	-0.863315	0.0055772	A0A0D9R7R3	TOM1L2	Uncharacterized protein
Syph / ATG9A	-0.862494	0.00679335	A0A0D9R478	NaN	Complex I-B15
Syph / ATG9A	-0.860917	0.0257861	A0A0D9S2P7	FRG1	Uncharacterized protein
Syph / ATG9A	-0.860219	0.00090097	A0A0D9R8S7	CYC1	Uncharacterized protein
Syph / ATG9A	-0.859107	0.0138978	A0A0D9S2T3	CORO1C	Coronin
Syph / ATG9A	-0.8553	0.000182444	A0A0D9R0L4	EP300	Histone acetyltransferase
Syph / ATG9A	-0.854044	0.00833396	A0A0D9RC88	RFTN1	Raftlin, lipid raft linker 1
Syph / ATG9A	-0.851516	0.00110752	A0A0D9R719	FLII	Uncharacterized protein
Syph / ATG9A	-0.848509	0.00341687	A0A0D9RXQ5	NDUFS6	NADH dehydrogenase [ubiquinone] iron-sulfur protein 6, mitochondrial
Syph / ATG9A	-0.845127	0.149686	A0A0D9R3G5	ARHGAP11A	Rho-GAP domain-containing protein
Syph / ATG9A	-0.84452	0.0201731	A0A0D9SDI7	NaN	Uncharacterized protein
Syph / ATG9A	-0.842747	0.00501603	A0A0D9R044	AMBRA1	Uncharacterized protein
Syph / ATG9A	-0.842266	0.206476	A0A0D9S2E8	KRT16	IF rod domain-containing protein
Syph / ATG9A	-0.842095	0.00126523	A0A0D9RYD7;A0A0D9RYD9	MYL12B;MYL12A	Uncharacterized protein
Syph / ATG9A	-0.840791	0.689376	A0A0D9RZS5	PSPC1	Paraspeckle component 1
Syph / ATG9A	-0.83951	0.0638758	A0A0D9RSI5	RAE1	Rae1 protein homolog
Syph / ATG9A	-0.839237	0.00186737	A0A0D9S4E7	EI24	Uncharacterized protein
Syph / ATG9A	-0.838951	0.00019028	A0A0D9RJA3	ZNF609	Zinc finger protein 609
Syph / ATG9A	-0.838678	0.0492911	A0A0D9R6V1	SDC1	Syndecan
Syph / ATG9A	-0.834674	0.0122725	A0A0D9RUJ1	DIDO1	Uncharacterized protein
Syph / ATG9A	-0.834103	0.00207401	A0A0D9RZB3	KIAA1328	KIAA1328
Syph / ATG9A	-0.832362	0.00747075	A0A0D9R8Q1	TRIM24	Uncharacterized protein
Syph / ATG9A	-0.832187	0.0185925	A0A0D9R370	FLNA	Uncharacterized protein
Syph / ATG9A	-0.831789	0.000212687	A0A0D9R3X2;A0A0D9S7B7	PPHLN1;	Periphilin 1;Uncharacterized protein
Syph / ATG9A	-0.830664	2.89792e-05	A0A0D9QVV3	HELZ	C3H1-type domain-containing protein
Syph / ATG9A	-0.829325	0.0136358	A0A0D9RPJ4	OXSR1	Non-specific serine/threonine protein kinase
Syph / ATG9A	-0.828784	0.0273961	A0A0D9RSX1	TTC31	Tetratricopeptide repeat domain 31
Syph / ATG9A	-0.825886	0.00279394	A0A0D9RDH4	MYH10	Uncharacterized protein
Syph / ATG9A	-0.824703	0.00124052	A0A0D9S4I1	BAHCC1	BAH domain and coiled-coil containing 1
Syph / ATG9A	-0.823052	0.254829	A0A0D9RHC8	RC3H1	RING-type E3 ubiquitin transferase
Syph / ATG9A	-0.819266	0.0126953	A0A0D9RSV2	NUDCD3	CS domain-containing protein
Syph / ATG9A	-0.818424	0.000389383	A0A0D9S028	GTF2IRD1	GTF2I repeat domain containing 1
Syph / ATG9A	-0.816112	0.00449867	A0A0D9RKX8	LUC7L	Uncharacterized protein
Syph / ATG9A	-0.815704	0.0214768	A0A0D9RSS3	NaN	Uncharacterized protein
Syph / ATG9A	-0.815195	0.0527149	A0A0D9QVL7	CAPS2	Calcyphosine 2
Syph / ATG9A	-0.814553	0.017352	A0A0D9RXB0	TXNDC9	Thioredoxin domain containing 9
Syph / ATG9A	-0.814005	0.00816763	A0A0D9RVG5	TRIM11	Uncharacterized protein
Syph / ATG9A	-0.811823	4.01171e-07	A0A0D9RQS0	PRRC2B	BAT2_N domain-containing protein
Syph / ATG9A	-0.810091	0.0101698	A0A0D9S364	UHMK1	Uncharacterized protein
Syph / ATG9A	-0.806303	0.000916562	A0A0D9S9Z2	MORF4L2	Mortality factor 4-like protein 2
Syph / ATG9A	-0.805578	0.0024458	A0A0D9RXF2	MYO10	Myosin X
Syph / ATG9A	-0.804356	0.103617	A0A0D9S889	ELOA	Elongin-A
Syph / ATG9A	-0.803452	0.0523205	A0A0D9S884	SRSF10	Uncharacterized protein
Syph / ATG9A	-0.803427	0.0352758	A0A0D9RW48	POLR1B	DNA-directed RNA polymerase subunit beta
Syph / ATG9A	-0.802755	0.00966764	A0A0D9RUT7	WDR1	Uncharacterized protein
Syph / ATG9A	-0.802598	0.0330629	A0A0D9S3U8	CALCOCO2	UBZ1-type domain-containing protein
Syph / ATG9A	-0.799924	0.0204115	A0A0D9RSA5	NCKIPSD	SH3 domain-containing protein
Syph / ATG9A	-0.799687	0.014214	A0A0D9S123	G6PC3	Glucose-6-phosphatase
Syph / ATG9A	-0.798659	0.0117491	A0A0D9RTP9	NaN	Uncharacterized protein
Syph / ATG9A	-0.79834	2.75907e-05	A0A0D9S5G1	HAX1	HCLS1-associated protein X-1
Syph / ATG9A	-0.79656	0.00634344	A0A0D9RPT1	DNTTIP1	Deoxynucleotidyltransferase terminal-interacting protein 1
Syph / ATG9A	-0.795559	6.72331e-05	A0A0D9QYW4	COL1A1	Uncharacterized protein
Syph / ATG9A	-0.795181	0.000669905	A0A0D9QYI0	NaN	Metallothionein
Syph / ATG9A	-0.791714	1.55212e-05	A0A0D9R0Y5	GPC1	Glypican-1
Syph / ATG9A	-0.789754	0.0331962	A0A0D9QXZ3	R3HDM2	R3H domain containing 2
Syph / ATG9A	-0.789166	0.0945137	A0A0D9RS65	NaN	IF rod domain-containing protein
Syph / ATG9A	-0.789159	1.17867e-05	A0A0D9QX49	CCDC158	Uncharacterized protein
Syph / ATG9A	-0.787999	4.51576e-06	A0A0D9RX36	RAI14	Ankyrin_rpt-contain_dom domain-containing protein
Syph / ATG9A	-0.786603	0.00155765	A0A0D9RHB7	PROCR	Protein C receptor
Syph / ATG9A	-0.786559	0.00110489	A0A0D9R4X4	RIOK1	Serine/threonine-protein kinase RIO1
Syph / ATG9A	-0.785668	0.0443278	A0A0D9R055	KRT5	IF rod domain-containing protein
Syph / ATG9A	-0.785305	0.00379853	A0A0D9RSS8	BAZ1A	Bromodomain adjacent to zinc finger domain 1A
Syph / ATG9A	-0.78495	0.077427	A0A0D9RK58	NUP88	Uncharacterized protein
Syph / ATG9A	-0.784858	0.00118042	A0A0D9R2K7	TNRC6A	Uncharacterized protein
Syph / ATG9A	-0.784063	0.0401279	A0A0D9RKP8	CPNE3	Uncharacterized protein
Syph / ATG9A	-0.782363	0.0030184	A0A0D9S4P1	MYH14	Myosin heavy chain 14
Syph / ATG9A	-0.781801	0.00205346	A0A0D9RNB6	GPNMB	PKD domain-containing protein
Syph / ATG9A	-0.780202	0.00141148	A0A0D9QXK4	PIK3C2A	Phosphatidylinositol-4-phosphate 3-kinase
Syph / ATG9A	-0.780111	0.0019801	A0A0D9S810	RCC1	Regulator of chromosome condensation 1
Syph / ATG9A	-0.77908	0.0136776	A0A0D9RN06	NCOA2	Nuclear receptor coactivator
Syph / ATG9A	-0.778437	0.00234122	A0A0D9R0I1	PHF5A	Uncharacterized protein
Syph / ATG9A	-0.777391	0.0504209	A0A0D9RWJ1	DAB2	PID domain-containing protein
Syph / ATG9A	-0.776321	0.00283052	A0A0D9S965	NaN	Uncharacterized protein
Syph / ATG9A	-0.774005	0.0664157	A0A0D9QWH5	INPP5A	Inositol-polyphosphate 5-phosphatase
Syph / ATG9A	-0.772778	0.0172406	A0A0D9RX23	NaN	Arpin
Syph / ATG9A	-0.768033	0.00898334	A0A0D9RC15	LONP1	Lon protease homolog, mitochondrial
Syph / ATG9A	-0.767764	0.00536155	A0A0D9R764	SNX29	Uncharacterized protein
Syph / ATG9A	-0.766384	0.0164711	A0A0D9R2N1	HDAC7	Histone deacetylase
Syph / ATG9A	-0.765051	0.042319	A0A0D9RBS5	EWSR1	EWS RNA binding protein 1
Syph / ATG9A	-0.763853	0.00392494	A0A0D9RXZ5	MYO6	Unconventional myosin-6
Syph / ATG9A	-0.763652	0.00103605	A0A0D9R5M1	CCAR1	SAP domain-containing protein
Syph / ATG9A	-0.762253	0.0886048	A0A0D9S3H3	ARHGAP23	Uncharacterized protein
Syph / ATG9A	-0.760464	0.000598555	A0A0D9RM36	DENND1A	UDENN domain-containing protein
Syph / ATG9A	-0.757676	0.0377711	A0A0D9S9W1;A0A0D9SAT8	NaN	Cytochrome c oxidase assembly factor 3
Syph / ATG9A	-0.757085	0.00212866	A0A0D9RZI6	CENPJ	Uncharacterized protein
Syph / ATG9A	-0.755601	0.158048	A0A0D9R5F4	RUFY2	Uncharacterized protein
Syph / ATG9A	-0.749291	0.0251054	A0A0D9S308	SPATA2L	Uncharacterized protein
Syph / ATG9A	-0.747078	0.247961	A0A0D9S9Y5	TCEAL5	Uncharacterized protein
Syph / ATG9A	-0.746142	0.0181256	A0A0D9RP22	KLHL12	Kelch like family member 12
Syph / ATG9A	-0.746042	0.0207048	A0A0D9RMR7	NaN	Pyruvate kinase
Syph / ATG9A	-0.745165	0.000492648	A0A0D9R2F6	INCENP	Inner centromere protein
Syph / ATG9A	-0.743732	0.0456105	A0A0D9R9F1	PLAU	Urokinase-type plasminogen activator
Syph / ATG9A	-0.743525	0.0228449	A0A0D9R470	AGFG1	ArfGAP with FG repeats 1
Syph / ATG9A	-0.743451	0.0861921	A0A0D9RN93	TOMM7	Mitochondrial import receptor subunit TOM7 homolog
Syph / ATG9A	-0.741749	0.0444896	A0A0D9R013	KRT1	Cytokeratin-1
Syph / ATG9A	-0.740166	0.0308481	A0A0D9RYK1	TNRC18	BAH domain-containing protein
Syph / ATG9A	-0.73912	0.134488	A0A0D9RG18	CCNY	CYCLIN domain-containing protein
Syph / ATG9A	-0.738706	0.0443289	A0A0D9RVR6	RALB	Small monomeric GTPase
Syph / ATG9A	-0.738372	0.000392818	A0A0D9S150	PAFAH1B3	SGNH_hydro domain-containing protein
Syph / ATG9A	-0.737022	0.000227325	A0A0D9RUU0	MCM6	DNA replication licensing factor MCM6
Syph / ATG9A	-0.736256	5.77998e-05	A0A0D9RIN0	DLST	Dihydrolipoyllysine-residue succinyltransferase component of 2-oxoglutarate dehydrogenase complex, mitochondrial
Syph / ATG9A	-0.736223	0.00228291	A0A0D9RT77	PSMA7	Proteasome subunit alpha type
Syph / ATG9A	-0.73506	0.000872852	A0A0D9RW27	RGS19	RGS domain-containing protein
Syph / ATG9A	-0.733967	0.00394788	A0A0D9RH01	NaN	Uncharacterized protein
Syph / ATG9A	-0.733623	0.00302496	A0A0D9S3D4	IFT81	IFT81_CH domain-containing protein
Syph / ATG9A	-0.73359	0.0281394	A0A0D9RPP3	ULBP3	UL16 binding protein 3
Syph / ATG9A	-0.733072	0.0409042	A0A0D9QY49	HERPUD1	Ubiquitin-like domain-containing protein
Syph / ATG9A	-0.728467	0.013642	A0A0D9RZ55	RNF138	RING-type E3 ubiquitin transferase
Syph / ATG9A	-0.725793	0.000921649	A0A0D9RU14	PTPN23	Uncharacterized protein
Syph / ATG9A	-0.725467	0.00877615	A0A0D9S5W3	PEX11B	Uncharacterized protein
Syph / ATG9A	-0.725339	0.0897743	A0A0D9R350	TJP1	Tight junction protein 1
Syph / ATG9A	-0.723721	0.00331372	A0A0D9S2X4	SPG7	SPG7 matrix AAA peptidase subunit, paraplegin
Syph / ATG9A	-0.723569	0.113099	A0A0D9R8M4	N4BP3	Uncharacterized protein
Syph / ATG9A	-0.721572	2.06018e-05	A0A0D9S618	U2AF2	U2 snRNP auxiliary factor large subunit
Syph / ATG9A	-0.72018	0.00406709	A0A0D9R0E0	FAM32A	Protein FAM32A
Syph / ATG9A	-0.719975	0.000160936	A0A0D9R6X7	SSBP1	Single-stranded DNA-binding protein
Syph / ATG9A	-0.719844	0.00185138	A0A0D9QV47	SAMD4B	SAM domain-containing protein
Syph / ATG9A	-0.71944	0.0027555	A0A0D9RIF0	GLS	Glutaminase
Syph / ATG9A	-0.718478	0.0285339	A0A0D9RHW2	CHTF18	AAA domain-containing protein
Syph / ATG9A	-0.714433	0.16878	A0A0D9RJV1	ZFP36L2	Uncharacterized protein
Syph / ATG9A	-0.712885	0.0263399	A0A0D9RDZ6	NaN	IF rod domain-containing protein
Syph / ATG9A	-0.7104	0.000343175	A0A0D9S265	CCDC61	Uncharacterized protein
Syph / ATG9A	-0.709882	0.235735	A0A0D9RE20	SECISBP2L	Ribosomal_L7Ae domain-containing protein
Syph / ATG9A	-0.708769	0.00398052	A0A0D9RAH5	AKR1B1	Aldo-keto reductase family 1 member B
Syph / ATG9A	-0.704006	0.00309357	A0A0D9QYU5	MYL6B	Myosin light chain 6B
Syph / ATG9A	-0.703729	0.0270562	A0A0D9SBL4	NaN	S10_plectin domain-containing protein
Syph / ATG9A	-0.703577	0.00331056	A0A0D9RCH1	EFR3A	Uncharacterized protein
Syph / ATG9A	-0.702765	0.00913672	A0A0D9SBP1	PRNP	Major prion protein
Syph / ATG9A	-0.702673	0.012993	A0A0D9RLE7	NDUFA4	Uncharacterized protein
Syph / ATG9A	-0.69988	0.625339	A0A0D9QY72	MYO1A	Uncharacterized protein
Syph / ATG9A	-0.698628	0.0806108	A0A0D9RTM8	SUCLG1	Succinate--CoA ligase [ADP/GDP-forming] subunit alpha, mitochondrial
Syph / ATG9A	-0.697199	0.051248	A0A0D9R5Y6;A0A0D9S680	KRAS;NRAS	Uncharacterized protein
Syph / ATG9A	-0.696323	0.000217415	A0A0D9R8W4	USP54	Ubiquitin specific peptidase 54
Syph / ATG9A	-0.694612	0.0670943	A0A0D9R940	C21orf91	Uncharacterized protein
Syph / ATG9A	-0.693377	0.000112724	A0A0D9S4F4	CEP131	Centrosomal protein 131
Syph / ATG9A	-0.692434	0.021136	A0A0D9SED8	IMP3	Uncharacterized protein
Syph / ATG9A	-0.6923	0.00057517	A0A0D9RK02	CLPX	ClpX-type ZB domain-containing protein
Syph / ATG9A	-0.691608	0.00371773	A0A0D9S356	KCTD10	BTB domain-containing protein
Syph / ATG9A	-0.690821	0.00280402	A0A0D9RSH9	BAG4	BAG domain-containing protein
Syph / ATG9A	-0.688848	0.00235221	A0A0D9SCL3	H1-4	H15 domain-containing protein
Syph / ATG9A	-0.688507	0.0638907	A0A0D9R4K3	PRPF4B	PRP4 pre-mRNA-processing factor 4 homolog
Syph / ATG9A	-0.685861	0.00292326	A0A0D9QYG2	NaN	Metallothionein
Syph / ATG9A	-0.684327	0.0193107	A0A0D9S6E7	CAPZA1	F-actin-capping protein subunit alpha
Syph / ATG9A	-0.682171	0.0001897	A0A0D9RJ65	NaN	Histone deacetylase
Syph / ATG9A	-0.681906	0.00445304	A0A0D9RAT5	SF3A1	Uncharacterized protein
Syph / ATG9A	-0.680274	0.00667442	A0A0D9SE84	MRPL41	Uncharacterized protein
Syph / ATG9A	-0.678889	0.000471921	A0A0D9R119	TNRC6B	Trinucleotide repeat containing adaptor 6B
Syph / ATG9A	-0.677934	0.170737	A0A0D9RGG6	WWTR1	WW domain-containing protein
Syph / ATG9A	-0.677235	0.0609994	A0A0D9RH37	PRDX6	Peroxiredoxin-6
Syph / ATG9A	-0.676512	3.49056e-06	A0A0D9R6P4	CEP20	LisH domain-containing protein
Syph / ATG9A	-0.671608	0.0348069	A0A0D9REG3	POLR1E	Uncharacterized protein
Syph / ATG9A	-0.671549	0.00588568	A0A0D9RY00	TUBGCP3	Gamma-tubulin complex component
Syph / ATG9A	-0.670707	0.0160031	A0A0D9S7Z1	ZCCHC17	Uncharacterized protein
Syph / ATG9A	-0.66949	0.00389484	A0A0D9RSU9	COL5A1	Fibrillar collagen NC1 domain-containing protein
Syph / ATG9A	-0.669331	0.000466646	A0A0D9SAC9	NaN	40S ribosomal protein S28
Syph / ATG9A	-0.668743	0.00461582	A0A0D9RLJ6	MRPS26	Uncharacterized protein
Syph / ATG9A	-0.668192	0.00584729	A0A0D9R0H2	NDUFS3	Complex I-30kD
Syph / ATG9A	-0.667887	0.0855879	A0A0D9RTZ4	NaN	GBD/FH3 domain-containing protein
Syph / ATG9A	-0.667768	0.0223691	A0A0D9RJE2	HSD17B10	Uncharacterized protein
Syph / ATG9A	-0.667194	0.000120459	A0A0D9RKS8	TPGS1	Uncharacterized protein
Syph / ATG9A	-0.664353	0.178865	A0A0D9RCP3	TRAF3	TNF receptor-associated factor
Syph / ATG9A	-0.664239	0.00275868	A0A0D9R3B7	TMEM205	Transmembrane protein 205
Syph / ATG9A	-0.662432	1.71612e-07	A0A0D9RYJ5	MIB1	RING-type E3 ubiquitin transferase
Syph / ATG9A	-0.661948	0.0232901	A0A0D9QXL3	CFAP20	DUF667 domain-containing protein
Syph / ATG9A	-0.660422	0.0195112	A0A0D9RDS8	CLINT1	ENTH domain-containing protein
Syph / ATG9A	-0.660099	0.00123079	A0A0D9QZK7	LUC7L3	Uncharacterized protein
Syph / ATG9A	-0.659009	0.0539269	A0A0D9R8E3	ABHD16A	Alpha/beta hydrolase domain-containing protein 16A
Syph / ATG9A	-0.656978	0.308177	A0A0D9S2W6	KRT20	IF rod domain-containing protein
Syph / ATG9A	-0.656499	0.0299474	A0A0D9R1E4	KCTD13	BTB domain-containing protein
Syph / ATG9A	-0.653404	0.00272269	A0A0D9S958	NaN	Uncharacterized protein
Syph / ATG9A	-0.652043	0.000319127	A0A0D9RY23	TEX30	DLH domain-containing protein
Syph / ATG9A	-0.651869	0.000513884	A0A0D9R633	GPC4	Uncharacterized protein
Syph / ATG9A	-0.649498	0.0159993	A0A0D9RJU1	VIM	Vimentin
Syph / ATG9A	-0.649213	0.0578297	A0A0D9S2X0	KRT10	IF rod domain-containing protein
Syph / ATG9A	-0.648909	0.00780188	A0A0D9RCY6	NDUFS1	Complex I-75kD
Syph / ATG9A	-0.648207	0.000117165	A0A0D9S7T3	AGO1	Uncharacterized protein
Syph / ATG9A	-0.648198	0.0129712	A0A0D9S4Y3	RSRC2	Arginine and serine rich coiled-coil 2
Syph / ATG9A	-0.647738	0.211007	A0A0D9RN08	ALAS1	5-aminolevulinate synthase
Syph / ATG9A	-0.645018	0.0443137	A0A0D9R6I6	GOLT1B	Uncharacterized protein
Syph / ATG9A	-0.644783	0.0203336	A0A0D9RM57	PSMB7	Proteasome subunit beta
Syph / ATG9A	-0.643524	0.000837902	A0A0D9RCH8	NaN	CYCLIN domain-containing protein
Syph / ATG9A	-0.643221	0.201838	A0A0D9RVV4	TBC1D19	TBC1 domain family member 19
Syph / ATG9A	-0.642826	0.0023015	A0A0D9QYM3	NUDT21	Cleavage and polyadenylation specificity factor subunit 5
Syph / ATG9A	-0.642444	0.00768648	A0A0D9RYZ4	NaN	Uncharacterized protein
Syph / ATG9A	-0.640653	0.00147042	A0A0D9S5A8	NCOR2	Uncharacterized protein
Syph / ATG9A	-0.640337	9.77546e-05	A0A0D9QZS8	MRPL43	L51_S25_CI-B8 domain-containing protein
Syph / ATG9A	-0.639693	0.00802349	A0A0D9S338	RUVBL2	RuvB-like helicase
Syph / ATG9A	-0.639436	0.702915	A0A0D9RSR6	PPP2R3C	Serine/threonine-protein phosphatase 2A regulatory subunit B'' subunit gamma
Syph / ATG9A	-0.639092	0.045578	A0A0D9S915	AHDC1	DUF4683 domain-containing protein
Syph / ATG9A	-0.637671	0.00762978	A0A0D9REJ7	TAF2	Transcription initiation factor TFIID 150 kDa subunit
Syph / ATG9A	-0.636809	0.0125766	A0A0D9R016	KRT2	Keratin 2
Syph / ATG9A	-0.636374	0.153777	A0A0D9S1G0	PSME3	Uncharacterized protein
Syph / ATG9A	-0.635433	0.0152115	A0A0D9S3Y0	NaN	Methyltransf_25 domain-containing protein
Syph / ATG9A	-0.634997	0.000906891	A0A0D9R4D2	WRNIP1	UBZ4-type domain-containing protein
Syph / ATG9A	-0.634658	0.109508	A0A0D9SE59	MYADM	Uncharacterized protein
Syph / ATG9A	-0.633844	0.0121086	A0A0D9S0Z2	DMAC2	Distal membrane arm assembly complex 2
Syph / ATG9A	-0.633427	0.00692164	A0A0D9S862	MTFR1L	Uncharacterized protein
Syph / ATG9A	-0.632563	0.0305098	A0A0D9RQF2	AFTPH	Clathrin_bdg domain-containing protein
Syph / ATG9A	-0.631758	0.450002	A0A0D9QVJ7	CEP95	DUF5745 domain-containing protein
Syph / ATG9A	-0.631718	0.00164173	A0A0D9RK37	ITPRID2	KRAP_IP3R_bind domain-containing protein
Syph / ATG9A	-0.63159	0.0382572	A0A0D9RS86	DTL	Uncharacterized protein
Syph / ATG9A	-0.631561	0.0425689	A0A0D9RXY3	CCDC127	Uncharacterized protein
Syph / ATG9A	-0.63123	8.29829e-06	A0A0D9RW04	PCM1	Pericentriolar material 1
Syph / ATG9A	-0.629564	0.00474847	A0A0D9RZ22	SLC25A15	Uncharacterized protein
Syph / ATG9A	-0.62589	0.135088	A0A0D9RE47	CYFIP2	Cytoplasmic FMR1-interacting protein
Syph / ATG9A	-0.624731	0.00730885	A0A0D9R1Y1	DNAJB1	J domain-containing protein
Syph / ATG9A	-0.62387	7.56986e-05	A0A0D9R272	CPSF7	RRM domain-containing protein
Syph / ATG9A	-0.623707	0.190093	A0A0D9S6G1	WDR77	Uncharacterized protein
Syph / ATG9A	-0.623558	0.00142331	A0A0D9R4P5	RAVER1	Uncharacterized protein
Syph / ATG9A	-0.623014	0.998876	A0A0D9RHC4	GPS2	Uncharacterized protein
Syph / ATG9A	-0.62148	0.0342559	A0A0D9R8L3	NDUFV1	NADH dehydrogenase [ubiquinone] flavoprotein 1, mitochondrial
Syph / ATG9A	-0.620907	0.00457146	A0A0D9QUP4	ANXA5	Annexin
Syph / ATG9A	-0.619143	0.00794572	A0A0D9QY12	SHMT2	Serine hydroxymethyltransferase
Syph / ATG9A	-0.619014	0.108533	A0A0D9R6T3	TRIM27	Uncharacterized protein
Syph / ATG9A	-0.618872	0.00524645	A0A0D9R4V1	CARD10	Caspase recruitment domain family member 10
Syph / ATG9A	-0.616699	1.36393e-06	A0A0D9R107	CLP1	Polyribonucleotide 5'-hydroxyl-kinase Clp1
Syph / ATG9A	-0.613524	0.0269158	A0A0D9RUR3	DAD1	Dolichyl-diphosphooligosaccharide--protein glycosyltransferase subunit DAD1
Syph / ATG9A	-0.612773	0.00181264	A0A0D9RDW8;A0A0D9S700	NaN	Zinc finger Ran-binding domain-containing protein 2
Syph / ATG9A	-0.608749	0.000982343	A0A0D9RJV6	RPL22L1	Uncharacterized protein
Syph / ATG9A	-0.608437	0.00542916	A0A0D9R5T3	CUL3	CULLIN_2 domain-containing protein
Syph / ATG9A	-0.608055	0.00590457	A0A0D9R8F5	PISD	Phosphatidylserine decarboxylase proenzyme, mitochondrial
Syph / ATG9A	-0.607602	0.00071606	A0A0D9REC9	NaN	Phosphoglycerate kinase
Syph / ATG9A	-0.605212	0.000137011	A0A0D9QYK5	NaN	HMG box domain-containing protein
Syph / ATG9A	-0.602352	0.00081644	A0A0D9RTY2	PRPF40A	Uncharacterized protein
Syph / ATG9A	-0.601853	0.00102967	A0A0D9S1P2	TUBG1	Tubulin gamma chain
Syph / ATG9A	-0.601205	0.0158231	A0A0D9RZ89	ZNF24	Uncharacterized protein
Syph / ATG9A	-0.600434	0.39259	A0A0D9RPN2	ACTR10	Uncharacterized protein
Syph / ATG9A	-0.598502	0.007939	A0A0D9SBA0	NaN	39S ribosomal protein L33, mitochondrial
Syph / ATG9A	-0.59756	0.024799	A0A0D9R2B2	FEN1	Flap endonuclease 1
Syph / ATG9A	-0.596413	0.0603884	A0A0D9RHM2	POLR1C	DNA-directed RNA polymerases I and III subunit RPAC1
Syph / ATG9A	-0.594911	0.01564	A0A0D9S8X0	NaN	Protein kinase domain-containing protein
Syph / ATG9A	-0.593374	0.000115444	A0A0D9S7Z5	PUM1	PUM-HD domain-containing protein
Syph / ATG9A	-0.59248	0.0067298	A0A0D9RBP2	KHDRBS3	KH RNA binding domain containing, signal transduction associated 3
Syph / ATG9A	-0.592133	0.0618449	A0A0D9R8C4	RNF168	E3 ubiquitin-protein ligase RNF168
Syph / ATG9A	-0.591792	0.71169	A0A0D9RY83	GET4	Uncharacterized protein
Syph / ATG9A	-0.591086	0.0105451	A0A0D9RDW0	ACAD11	Acyl-CoA dehydrogenase family member 11
Syph / ATG9A	-0.590612	0.00343831	A0A0D9R8Q7	DDX41	RNA helicase
Syph / ATG9A	-0.589374	0.00167431	A0A0D9RIQ2	STUB1	U-box domain-containing protein
Syph / ATG9A	-0.587401	0.0137327	A0A0D9SA63	NaN	60S ribosomal protein L35
Syph / ATG9A	-0.587175	0.0352286	A0A0D9S818	RPA2	Replication protein A2
Syph / ATG9A	-0.584545	0.091382	A0A0D9RX51	KIF7	Kinesin motor domain-containing protein
Syph / ATG9A	-0.583755	0.833084	A0A0D9RDL2	UBLCP1	Nuclear proteasome inhibitor UBLCP1
Syph / ATG9A	-0.583296	0.00637455	A0A0D9RXW9	CEP72	Centrosomal protein 72
Syph / ATG9A	-0.582084	0.12277	A0A0D9SD82	HSPA1L	Heat shock protein family A (Hsp70) member 1 like
Syph / ATG9A	-0.58201	0.0576157	A0A0D9RZ88	PDS5B	Uncharacterized protein
Syph / ATG9A	-0.581821	0.0648879	A0A0D9S8D8	CAPZB	F-actin-capping protein subunit beta
Syph / ATG9A	-0.5801	0.141088	A0A0D9R7A5	ATAT1	Alpha-tubulin N-acetyltransferase 1
Syph / ATG9A	-0.579249	0.0468173	A0A0D9RIP1	CDK5RAP1	Uncharacterized protein
Syph / ATG9A	-0.577113	0.0166254	A0A0D9RC38	MRPS6	Uncharacterized protein
Syph / ATG9A	-0.576876	0.000250868	A0A0D9S590	MTX1	Metaxin 1
Syph / ATG9A	-0.576471	0.000249129	A0A0D9SB62	NaN	40S ribosomal protein S25
Syph / ATG9A	-0.575495	0.0213762	A0A0D9QYV0	NaN	RNA-binding protein with serine-rich domain 1
Syph / ATG9A	-0.573624	0.00425368	A0A0D9R8K4	GSTP1	GST class-pi
Syph / ATG9A	-0.573609	0.101384	A0A0D9RQS9	AP1S2	Adaptor related protein complex 1 subunit sigma 2
Syph / ATG9A	-0.571014	0.198312	A0A0D9RMJ3	ZCCHC10	Zinc finger CCHC-type containing 10
Syph / ATG9A	-0.570697	1.80422e-06	A0A0D9RC89	FLNC	Uncharacterized protein
Syph / ATG9A	-0.5705	0.0202692	A0A0D9S3I3	PPP1CC	Serine/threonine-protein phosphatase
Syph / ATG9A	-0.570188	0.00168099	A0A0D9REM2	NIF3L1	NIF3-like protein 1
Syph / ATG9A	-0.56895	0.0457733	A0A0D9RE57	DERL1	Derlin
Syph / ATG9A	-0.568739	0.103489	A0A0D9R4C2	MCM3AP	Uncharacterized protein
Syph / ATG9A	-0.568418	0.409331	A0A0D9RA56	ATF6B	BZIP domain-containing protein
Syph / ATG9A	-0.567309	0.0831769	A0A0D9RPV0	SIN3A	HDAC_interact domain-containing protein
Syph / ATG9A	-0.567072	0.0345803	A0A0D9R2X3	KDELR3	ER lumen protein-retaining receptor
Syph / ATG9A	-0.564289	0.026085	A0A0D9SD09	H4-16	Histone H4
Syph / ATG9A	-0.563085	0.0021797	A0A0D9RMX2	MTHFD1	C-1-tetrahydrofolate synthase, cytoplasmic
Syph / ATG9A	-0.562736	0.00018603	A0A0D9R924	PLEC	Plectin
Syph / ATG9A	-0.561819	0.0025785	A0A0D9R6E6	MYH9	Uncharacterized protein
Syph / ATG9A	-0.561766	0.009013	A0A0D9S7T4	AGO4	Protein argonaute-4
Syph / ATG9A	-0.561101	0.000811142	A0A0D9RK88	NaN	KH domain-containing protein
Syph / ATG9A	-0.560847	0.00143228	A0A0D9R0R0	SLC25A17	Solute carrier family 25 member 17
Syph / ATG9A	-0.56076	0.127478	A0A0D9RNA4	KLHL7	BTB domain-containing protein
Syph / ATG9A	-0.560701	7.01044e-05	A0A0D9QYP8	TNRC6C	Trinucleotide repeat containing adaptor 6C
Syph / ATG9A	-0.559811	0.188757	A0A0D9RV06	EEF1A2	Elongation factor 1-alpha
Syph / ATG9A	-0.558841	0.026772	A0A0D9S8N0	SRM	Spermidine synthase
Syph / ATG9A	-0.558156	0.0100343	A0A0D9S5W1	RBM8A	RNA-binding protein 8A
Syph / ATG9A	-0.557638	0.0587231	A0A0D9RK55	MRPL28	39S ribosomal protein L28, mitochondrial
Syph / ATG9A	-0.556508	0.000477364	A0A0D9R8S0	HADHB	Uncharacterized protein
Syph / ATG9A	-0.556064	0.00445599	A0A0D9R0D8	AP1M1	AP-1 complex subunit mu-1
Syph / ATG9A	-0.555731	0.040055	A0A0D9SCH8	RPP38	Ribosomal_L7Ae domain-containing protein
Syph / ATG9A	-0.555711	0.141403	A0A0D9QV20	PITX2	Homeobox protein
Syph / ATG9A	-0.555429	0.0329514	A0A0D9RRA3	SPATA2	Uncharacterized protein
Syph / ATG9A	-0.555376	0.0176027	A0A0D9RM33	TMEM70	Uncharacterized protein
Syph / ATG9A	-0.554554	0.122544	A0A0D9R7W9	NaN	Uncharacterized protein
Syph / ATG9A	-0.553519	0.040253	A0A0D9R0P6	ZNF768	Uncharacterized protein
Syph / ATG9A	-0.552241	0.000384705	A0A0D9R6N8	RACK1	Uncharacterized protein
Syph / ATG9A	-0.55203	0.0256486	A0A0D9S851	CEP85	Uncharacterized protein
Syph / ATG9A	-0.550516	0.000567406	A0A0D9RZV9	NaN	18 kDa Sin3-associated polypeptide
Syph / ATG9A	-0.550025	0.00576501	A0A0D9S8B1	HSPG2	Uncharacterized protein
Syph / ATG9A	-0.549818	0.0219172	A0A0D9QWR2;A0A0D9QWR9	;DDX19B	RNA helicase
Syph / ATG9A	-0.549145	0.141149	A0A0D9QVP3	ARHGEF17	DH domain-containing protein
Syph / ATG9A	-0.549021	0.260353	A0A0D9R612	SPECC1	Calponin-homology (CH) domain-containing protein
Syph / ATG9A	-0.548609	0.0151773	A0A0D9SBJ1	NRIP1	Uncharacterized protein
Syph / ATG9A	-0.546608	0.0236906	A0A0D9RET3	CAPZA2	F-actin-capping protein subunit alpha
Syph / ATG9A	-0.542964	0.397326	A0A0D9RPM9	RHOBTB3	Uncharacterized protein
Syph / ATG9A	-0.54288	0.101874	A0A0D9R1H5	NaN	Fructose-bisphosphate aldolase
Syph / ATG9A	-0.541956	6.12031e-05	A0A0D9RCV3	TPI1	Triosephosphate isomerase
Syph / ATG9A	-0.5406	0.016335	A0A0D9S5X3	RDH13	Uncharacterized protein
Syph / ATG9A	-0.540588	0.000495234	A0A0D9RNE6	CSPP1	Centrosome and spindle pole associated protein 1
Syph / ATG9A	-0.540334	0.343506	A0A0D9S7Y8	TINAGL1	SMB domain-containing protein
Syph / ATG9A	-0.54027	0.00902865	A0A0D9RB84	KHSRP	Uncharacterized protein
Syph / ATG9A	-0.539691	0.0353071	A0A0D9RKK0	CDC25B	M-phase inducer phosphatase
Syph / ATG9A	-0.539157	0.000165102	A0A0D9R8Q2	HADHA	Enoyl-CoA hydratase
Syph / ATG9A	-0.53795	0.0157196	A0A0D9RSE8	MRPS24	Mitochondrial ribosomal protein S24
Syph / ATG9A	-0.537482	0.0216839	A0A0D9RTS5	AP1G2	AP-1 complex subunit gamma
Syph / ATG9A	-0.537415	0.00816438	A0A0D9R8B1	RUVBL1	RuvB-like helicase
Syph / ATG9A	-0.534849	0.0546231	A0A0D9RRD3	RTRAF	RNA transcription, translation and transport factor protein
Syph / ATG9A	-0.5344	0.0327917	A0A0D9REN3	NaN	Peptidyl-prolyl cis-trans isomerase
Syph / ATG9A	-0.534236	0.0213682	A0A0D9RRK9;A0A0D9S9T8	NaN	Small nuclear ribonucleoprotein G
Syph / ATG9A	-0.532752	0.0727195	A0A0D9QYC0	PANX2	Pannexin
Syph / ATG9A	-0.531944	0.0308062	A0A0D9S3E8	RPL23	60S ribosomal protein L23
Syph / ATG9A	-0.529729	0.107273	A0A0D9S9P3	UTP3	Sas10 domain-containing protein
Syph / ATG9A	-0.528729	0.0841871	A0A0D9RQ55	NUAK2	Protein kinase domain-containing protein
Syph / ATG9A	-0.528362	0.055436	A0A0D9RAE2	ZCCHC24	CCHC-type domain-containing protein
Syph / ATG9A	-0.527358	0.00704829	A0A0D9RBW5;A0A0D9RRX3	RPL36A-HNRNPH2;	RPL36A-HNRNPH2 readthrough;Uncharacterized protein
Syph / ATG9A	-0.526311	0.0131293	A0A0D9RC48	SAMHD1	Deoxynucleoside triphosphate triphosphohydrolase SAMHD1
Syph / ATG9A	-0.525724	0.0290136	A0A0D9R1C3	SYNRG	Synergin gamma
Syph / ATG9A	-0.521456	0.000420668	A0A0D9R196	AKAP8L	A-kinase anchoring protein 8 like
Syph / ATG9A	-0.520412	1.44172e-05	A0A0D9QWP0	TBK1	Protein kinase domain-containing protein
Syph / ATG9A	-0.51887	0.710332	A0A0D9R432	KRI1	Protein KRI1 homolog
Syph / ATG9A	-0.51803	0.132794	A0A0D9S8T2	ICMT	Protein-S-isoprenylcysteine O-methyltransferase
Syph / ATG9A	-0.517593	0.000752392	A0A0D9RDR4	NaN	Glyceraldehyde-3-phosphate dehydrogenase
Syph / ATG9A	-0.51755	0.0124024	A0A0D9R569	FAM207A	Uncharacterized protein
Syph / ATG9A	-0.516634	0.109172	A0A0D9S2C6	RNF166	RING-type E3 ubiquitin transferase
Syph / ATG9A	-0.515935	0.148672	A0A0D9R436	NOP10	Nucleolar protein 10
Syph / ATG9A	-0.51524	0.00148744	A0A0D9RZ38	UFM1	Ubiquitin-fold modifier 1
Syph / ATG9A	-0.515049	0.0351339	A0A0D9S3D8	NDUFS2	Complex I-49kD
Syph / ATG9A	-0.51474	0.0190328	A0A0D9RWD5	TNKS	Poly [ADP-ribose] polymerase
Syph / ATG9A	-0.513972	0.00148312	A0A0D9RWC6	AMMECR1L	AMMECR1 domain-containing protein
Syph / ATG9A	-0.51304	0.000285756	A0A0D9QUL9	NaN	Uncharacterized protein
Syph / ATG9A	-0.512762	0.00662541	A0A0D9RHJ4;A0A0D9RJ80;A0A0D9RPY8	CSNK1G2;CSNK1G1;CSNK1G3	Non-specific serine/threonine protein kinase
Syph / ATG9A	-0.512	0.00238814	A0A0D9QXD1	FAR1	Fatty acyl-CoA reductase
Syph / ATG9A	-0.511893	0.0226036	A0A0D9QVU1	EIF4E	Uncharacterized protein
Syph / ATG9A	-0.511413	0.0414245	A0A0D9RMR6	PTRH1	Uncharacterized protein
Syph / ATG9A	-0.510932	0.0805257	A0A0D9RQJ9	CRYBG1	Crystallin beta-gamma domain containing 1
Syph / ATG9A	-0.510215	0.00449474	A0A0D9S6F7	RAP1A	Uncharacterized protein
Syph / ATG9A	-0.509141	0.00312311	A0A0D9RD80	MLF2	Uncharacterized protein
Syph / ATG9A	-0.508725	0.1496	A0A0D9QYA3	NaN	NAC-A/B domain-containing protein
Syph / ATG9A	-0.508384	0.0459338	A0A0D9RRU4	NDUFAF3	NADH dehydrogenase [ubiquinone] 1 alpha subcomplex assembly factor 3
Syph / ATG9A	-0.508002	0.023259	A0A0D9S7P4	PPIE	Peptidyl-prolyl cis-trans isomerase E
Syph / ATG9A	-0.506995	0.0497103	A0A0D9RMT4	RP2	Protein XRP2
Syph / ATG9A	-0.50637	0.0246301	A0A0D9RXB8	NaN	Uncharacterized protein
Syph / ATG9A	-0.504052	0.0907453	A0A0D9S372	ORMDL3	ORM1-like protein
Syph / ATG9A	-0.503795	0.00154556	A0A0D9S5S5	MRPL9	39S ribosomal protein L9, mitochondrial
Syph / ATG9A	-0.50314	0.00985467	A0A0D9R3J3	TIMM29	Uncharacterized protein
Syph / ATG9A	-0.503117	0.00111233	A0A0D9RJW6	THADA	THADA armadillo repeat containing
Syph / ATG9A	-0.50236	4.4252e-07	A0A0D9RUU6	NaN	Pyrroline-5-carboxylate reductase
Syph / ATG9A	-0.502301	0.140461	A0A0D9RH26	SF3A2	Matrin-type domain-containing protein
Syph / ATG9A	-0.502007	0.00152635	A0A0D9S7T2	AGO3	Protein argonaute-3
Syph / ATG9A	-0.500538	0.341978	A0A0D9R5Z0	VPS35L	VPS35 endosomal protein-sorting factor-like
Syph / ATG9A	-0.498128	0.00710191	A0A0D9RYA5	OBI1	RING-type domain-containing protein
Syph / ATG9A	-0.498012	0.00496013	A0A0D9R821	EMP2	Epithelial membrane protein 2
Syph / ATG9A	-0.496359	0.0312705	A0A0D9R6G2	RBMX2	RNA binding motif protein X-linked 2
Syph / ATG9A	-0.49526	0.019487	A0A0D9RUN1	POLR1A	DNA-directed RNA polymerase subunit
Syph / ATG9A	-0.491719	0.0555647	A0A0D9R0J8	RNF40	E3 ubiquitin protein ligase
Syph / ATG9A	-0.490432	0.07189	A0A0D9R0F7	TPM4	Tropomyosin 4
Syph / ATG9A	-0.489323	0.00550224	A0A0D9RWC9	ANAPC1	Anaphase-promoting complex subunit 1
Syph / ATG9A	-0.489104	0.000737214	A0A0D9QXE4	RRAS2	Uncharacterized protein
Syph / ATG9A	-0.487973	0.0482561	A0A0D9RK25	DECR2	Uncharacterized protein
Syph / ATG9A	-0.487317	0.0120687	A0A0D9SAA1;A0A0D9SCL0	NaN	Histone H3
Syph / ATG9A	-0.486976	0.080374	A0A0D9RH29	ADCK1	ABC1 domain-containing protein
Syph / ATG9A	-0.486337	0.0079375	A0A0D9R0G0	PTPMT1	Uncharacterized protein
Syph / ATG9A	-0.483599	0.00244133	A0A0D9QXD3	GOT2	Aspartate aminotransferase
Syph / ATG9A	-0.483575	0.00169354	A0A0D9R8T8;A0A0D9S787	;MAGOH	Uncharacterized protein
Syph / ATG9A	-0.483239	0.874383	A0A0D9R5Q3	TMEM11	Uncharacterized protein
Syph / ATG9A	-0.48311	0.0103493	A0A0D9RMH0	VDAC1	Voltage-dependent anion-selective channel protein 1
Syph / ATG9A	-0.482846	0.0327958	A0A0D9RGJ8	PPP2R5D	Serine/threonine-protein phosphatase 2A 56 kDa regulatory subunit
Syph / ATG9A	-0.482689	0.00527292	A0A0D9R949	PUF60	60 kDa poly(U)-binding-splicing factor
Syph / ATG9A	-0.482662	0.00109546	A0A0D9RB41	AGO2	Protein argonaute-2
Syph / ATG9A	-0.48258	0.00192772	A0A0D9RJ86	KIAA0753	KIAA0753
Syph / ATG9A	-0.482419	0.161526	A0A0D9R1Z4	RABEP2	Rab GTPase-binding effector protein 2
Syph / ATG9A	-0.481984	0.000220633	A0A0D9QYM5	AMFR	Autocrine motility factor receptor
Syph / ATG9A	-0.481436	0.0102248	A0A0D9RD33	SRSF3	Serine and arginine rich splicing factor 3
Syph / ATG9A	-0.481412	0.21433	A0A0D9SBY0	TMEM186	Transmembrane protein 186
Syph / ATG9A	-0.479929	0.00246361	A0A0D9R443	ERAL1	ERA-like protein 1
Syph / ATG9A	-0.47982	0.00553519	A0A0D9RDI6	EIF6	Eukaryotic translation initiation factor 6
Syph / ATG9A	-0.47951	0.0123739	A0A0D9R609	CCP110	Uncharacterized protein
Syph / ATG9A	-0.478073	0.0363296	A0A0D9RCW8	RBM39	RNA binding motif protein 39
Syph / ATG9A	-0.478067	0.000840938	A0A0D9RWD2	SAP130	Sin3A associated protein 130
Syph / ATG9A	-0.477363	0.00118328	A0A0D9QZ56	UBA52	60S ribosomal protein L40
Syph / ATG9A	-0.477057	0.0136338	A0A0D9R758	MCM5	DNA replication licensing factor MCM5
Syph / ATG9A	-0.476894	0.00207051	A0A0D9S7X1	NaN	Histone deacetylase 1
Syph / ATG9A	-0.47596	0.0416876	A0A0D9SAL0	ZFP42	ZFP42 zinc finger protein
Syph / ATG9A	-0.475544	0.149253	A0A0D9R869	PPP1CA	Serine/threonine-protein phosphatase
Syph / ATG9A	-0.474898	0.191513	A0A0D9RLH2	GSN	Actin-depolymerizing factor
Syph / ATG9A	-0.474842	0.000246267	A0A0D9QVS6	YIF1B	Uncharacterized protein
Syph / ATG9A	-0.474686	0.0229326	A0A0D9R9H7	DMAC1	DUF4536 domain-containing protein
Syph / ATG9A	-0.473928	0.00797586	A0A0D9RCZ4	NaN	HATPase_c domain-containing protein
Syph / ATG9A	-0.473692	0.00176935	A0A0D9S4F0	HSPB8	Heat shock protein beta-8
Syph / ATG9A	-0.472151	0.0250775	A0A0D9R504	NaN	GST C-terminal domain-containing protein
Syph / ATG9A	-0.472132	0.000918718	A0A0D9R6G5	NaN	L-lactate dehydrogenase
Syph / ATG9A	-0.46985	0.00724528	A0A0D9RF27	NDUFA9	NmrA domain-containing protein
Syph / ATG9A	-0.469731	0.00147576	A0A0D9QWR3	HNRNPDL	Uncharacterized protein
Syph / ATG9A	-0.468621	0.00472174	A0A0D9RLT4	NISCH	Nischarin
Syph / ATG9A	-0.468492	0.0198456	A0A0D9RES9	PHRF1	Uncharacterized protein
Syph / ATG9A	-0.467956	0.0296714	A0A0D9RMP7	TOP3B	DNA topoisomerase
Syph / ATG9A	-0.467895	0.640991	A0A0D9RAT9	SFXN1	Sidoreflexin
Syph / ATG9A	-0.467662	0.523153	A0A0D9RBF4	BMPR1A	Receptor protein serine/threonine kinase
Syph / ATG9A	-0.46695	0.00312906	A0A0D9QZ46	ATXN10	Ataxin-10
Syph / ATG9A	-0.466933	0.00698265	A0A0D9RJU5	NDUFA2	NADH dehydrogenase [ubiquinone] 1 alpha subcomplex subunit 2
Syph / ATG9A	-0.466625	0.0340372	A0A0D9R0L8	RBX1	RING-type domain-containing protein
Syph / ATG9A	-0.465956	0.143609	A0A0D9QZQ5	HSD17B12	Uncharacterized protein
Syph / ATG9A	-0.465947	0.0103902	A0A0D9RP31	CLK3	CDC like kinase 3
Syph / ATG9A	-0.465388	0.202883	A0A0D9S296	CYBA	Cytochrome b(558) alpha chain
Syph / ATG9A	-0.465257	0.0182926	A0A0D9RKR9	PSMB6	Proteasome subunit beta
Syph / ATG9A	-0.464833	0.000992649	A0A0D9QUH9	SNRPA	U1 small nuclear ribonucleoprotein A
Syph / ATG9A	-0.464295	0.393517	A0A0D9RVQ9	ARG1	Arginase
Syph / ATG9A	-0.464197	0.000156428	A0A0D9QVD3	EDC4	Enhancer of mRNA-decapping protein 4
Syph / ATG9A	-0.463814	0.154784	A0A0D9S7M8	SMAP2	Arf-GAP domain-containing protein
Syph / ATG9A	-0.463096	0.0107667	A0A0D9RED4	MRPL22	39S ribosomal protein L22, mitochondrial
Syph / ATG9A	-0.461719	0.0143022	A0A0D9R7X5	LRCH3	Leucine rich repeats and calponin homology domain containing 3
Syph / ATG9A	-0.461082	0.211605	A0A0D9SAR3	KPRP	Uncharacterized protein
Syph / ATG9A	-0.460873	0.762935	A0A0D9S2K2	DDX10	RNA helicase
Syph / ATG9A	-0.460151	0.00556715	A0A0D9RAB6	NaN	40S ribosomal protein S24
Syph / ATG9A	-0.459949	0.0292587	A0A0D9RG28	NONO	Non-POU domain containing octamer binding
Syph / ATG9A	-0.459879	0.00133369	A0A0D9R6L7	NaN	Uncharacterized protein
Syph / ATG9A	-0.459669	0.0162744	A0A0D9S1A9	NBR1	Uncharacterized protein
Syph / ATG9A	-0.45839	0.0096878	A0A0D9RQH5	NCOA5	Uncharacterized protein
Syph / ATG9A	-0.45829	0.00110991	A0A0D9RW15	NNT	Proton-translocating NAD(P)(+) transhydrogenase
Syph / ATG9A	-0.45701	0.000443183	A0A0D9R145	MYO19	Myosin XIX
Syph / ATG9A	-0.456807	0.0137085	A0A0D9R8A5	DOCK8	Uncharacterized protein
Syph / ATG9A	-0.456361	0.00145731	A0A0D9S9G7	NaN	Ribosomal protein L37
Syph / ATG9A	-0.456055	0.326136	A0A0D9SAP4	DPM3	Dolichol-phosphate mannosyltransferase subunit 3
Syph / ATG9A	-0.454929	0.00359818	A0A0D9S3X0	RRAS	Uncharacterized protein
Syph / ATG9A	-0.454112	0.0211894	A0A0D9QZA5	MPV17L2	Uncharacterized protein
Syph / ATG9A	-0.453524	0.000925038	A0A0D9R5H4;A0A0D9RSJ2	RBM24;RBM38	RRM domain-containing protein
Syph / ATG9A	-0.453387	0.0139224	A0A0D9R6W1	PUM2	PUM-HD domain-containing protein
Syph / ATG9A	-0.453199	0.194136	A0A0D9SBL1	NaN	Uncharacterized protein
Syph / ATG9A	-0.452284	0.00139048	A0A0D9R750	ALKBH5	Alkylated DNA repair protein alkB homolog 5
Syph / ATG9A	-0.451969	0.544535	A0A0D9RZ40;A0A0D9S5J4	NaN	Uncharacterized protein;Cir_N domain-containing protein
Syph / ATG9A	-0.450255	0.0273062	A0A0D9RQA3	MRPL15	39S ribosomal protein L15, mitochondrial
Syph / ATG9A	-0.449403	0.18841	A0A0D9RTD5	ADRM1	Uncharacterized protein
Syph / ATG9A	-0.447218	0.002546	A0A0D9RKV5	ERH	Enhancer of rudimentary homolog
Syph / ATG9A	-0.44707	0.0971067	A0A0D9SDU5	NaN	Uncharacterized protein
Syph / ATG9A	-0.446252	0.02941	A0A0D9S6Y9	ACADM	Medium-chain specific acyl-CoA dehydrogenase, mitochondrial
Syph / ATG9A	-0.445821	0.000549779	A0A0D9R851	TNK2	Non-specific protein-tyrosine kinase
Syph / ATG9A	-0.445543	0.00773301	A0A0D9RLG1	ITPA	Inosine triphosphate pyrophosphatase
Syph / ATG9A	-0.444981	0.0013628	A0A0D9RJ27	COL5A2	Uncharacterized protein
Syph / ATG9A	-0.444724	0.000723775	A0A0D9S5G4	UBAP2L	Ubiquitin associated protein 2 like
Syph / ATG9A	-0.443201	0.0722816	A0A0D9RJ40	AARS2	Alanine--tRNA ligase
Syph / ATG9A	-0.442818	0.998955	A0A0D9RXB6	NaN	39S ribosomal protein L30, mitochondrial
Syph / ATG9A	-0.441942	0.000125063	A0A0D9S6D9	RPS5	Ribosomal_S7 domain-containing protein
Syph / ATG9A	-0.44071	0.0287986	A0A0D9RL59	FXR1	FMR1 autosomal homolog 1
Syph / ATG9A	-0.440216	0.111764	A0A0D9RYE8	IQCE	IQ motif containing E
Syph / ATG9A	-0.438711	0.00163566	A0A0D9RBW8	TAMM41	Phosphatidate cytidylyltransferase, mitochondrial
Syph / ATG9A	-0.43758	0.00973633	A0A0D9RIT0	HSDL2	Hydroxysteroid dehydrogenase like 2
Syph / ATG9A	-0.437291	0.0170745	A0A0D9RTP6	NaN	Uncharacterized protein
Syph / ATG9A	-0.436912	0.144441	A0A0D9S167	GAS2L3	Growth arrest specific 2 like 3
Syph / ATG9A	-0.436647	0.304592	A0A0D9RRF9	SFRP1	Secreted frizzled-related protein 1
Syph / ATG9A	-0.436221	0.010668	A0A0D9RT27	RBMS1	Uncharacterized protein
Syph / ATG9A	-0.43435	0.0508483	A0A0D9RRD7;A0A0D9S6D4	RHOA;RHOC	Uncharacterized protein
Syph / ATG9A	-0.433808	0.131309	A0A0D9RB76	CCSER2	Coiled-coil serine rich protein 2
Syph / ATG9A	-0.433611	0.00748087	A0A0D9RWZ9	TMEM33	Uncharacterized protein
Syph / ATG9A	-0.433261	0.0756098	A0A0D9REE9	TMCO1	Calcium load-activated calcium channel
Syph / ATG9A	-0.43306	0.0987084	A0A0D9QUW5	DYRK1B	Dual-specificity kinase
Syph / ATG9A	-0.432907	0.0489185	A0A0D9S6W1	SSX2IP	Uncharacterized protein
Syph / ATG9A	-0.431708	0.0113973	A0A0D9RZV8	SF3B4	Uncharacterized protein
Syph / ATG9A	-0.430496	0.0250495	A0A0D9SCM1	H1-1	H15 domain-containing protein
Syph / ATG9A	-0.426855	0.0433769	A0A0D9RYM5	INTS6	VWFA domain-containing protein
Syph / ATG9A	-0.426517	0.109772	A0A0D9R1V9	ATXN2L	Ataxin 2 like
Syph / ATG9A	-0.425798	0.0232175	A0A0D9SA13	RTL8C	DUF4939 domain-containing protein
Syph / ATG9A	-0.424503	0.0105774	A0A0D9RZY4	HIP1	Uncharacterized protein
Syph / ATG9A	-0.42448	0.0071951	A0A0D9R5N6	FAU	40S ribosomal protein S30
Syph / ATG9A	-0.424269	0.128202	A0A0D9R7L4	RTCB	RNA-splicing ligase RtcB homolog
Syph / ATG9A	-0.424069	0.0612909	A0A0D9R590	NaN	Galectin
Syph / ATG9A	-0.422886	0.022322	A0A0D9R3W3	TMEM39A	Uncharacterized protein
Syph / ATG9A	-0.421012	0.0423229	A0A0D9SBC7	TMEM177	Transmembrane protein 177
Syph / ATG9A	-0.42092	0.00472775	A0A0D9S9I9	TRIM32	RING-type E3 ubiquitin transferase TRIM5
Syph / ATG9A	-0.419876	0.065387	A0A0D9SDY5	NaN	Uncharacterized protein
Syph / ATG9A	-0.419822	0.0746951	A0A0D9SBF6	NaN	Uncharacterized protein
Syph / ATG9A	-0.419369	0.0279265	A0A0D9R340	UBL4A	Ubiquitin-like protein 4A
Syph / ATG9A	-0.418956	0.180076	A0A0D9RT25	NAT8L	N-acetyltransferase domain-containing protein
Syph / ATG9A	-0.417999	0.890288	A0A0D9RED7	STK35	Serine/threonine kinase 35
Syph / ATG9A	-0.416018	0.000718531	A0A0D9R0Z4	NDUFA10	NADH dehydrogenase [ubiquinone] 1 alpha subcomplex subunit 10, mitochondrial
Syph / ATG9A	-0.414772	0.0165072	A0A0D9S114	HROB	Uncharacterized protein
Syph / ATG9A	-0.413786	0.0489542	A0A0D9S9R6	NaN	Cytochrome c oxidase polypeptide VIc
Syph / ATG9A	-0.413428	0.0220983	A0A0D9S634	WDR3	Uncharacterized protein
Syph / ATG9A	-0.413087	0.0692021	A0A0D9R3G1	POLR2F	DNA-directed RNA polymerase II subunit F
Syph / ATG9A	-0.413016	0.0957449	A0A0D9S7E3	NSUN4	SAM_MT_RSMB_NOP domain-containing protein
Syph / ATG9A	-0.412675	0.0128353	A0A0D9RDC6	SLU7	Pre-mRNA-splicing factor SLU7
Syph / ATG9A	-0.411792	0.000460681	A0A0D9RJF7	SMC1A	Structural maintenance of chromosomes protein 1A
Syph / ATG9A	-0.410741	0.146549	A0A0D9R3U8	NUFIP2	Uncharacterized protein
Syph / ATG9A	-0.410348	0.139065	A0A0D9RFW0	PLS1	Uncharacterized protein
Syph / ATG9A	-0.410063	0.10573	A0A0D9RRS5	DPM1	Dolichol-phosphate mannosyltransferase subunit 1
Syph / ATG9A	-0.409623	0.118814	A0A0D9RWS9	IQGAP1	Uncharacterized protein
Syph / ATG9A	-0.409294	0.00611542	A0A0D9RHD1	NaN	eIF-5a domain-containing protein
Syph / ATG9A	-0.409164	0.00193202	A0A0D9S5R4	PGAM5	PGAM family member 5, mitochondrial serine/threonine protein phosphatase
Syph / ATG9A	-0.409058	0.00260784	A0A0D9RQN8	MCM4	DNA replication licensing factor MCM4
Syph / ATG9A	-0.408921	0.271476	A0A0D9RGV8	ENY2	Transcription and mRNA export factor ENY2
Syph / ATG9A	-0.407999	0.000257383	A0A0D9S7F9	PRDX1	Peroxiredoxin-1
Syph / ATG9A	-0.407414	0.00316272	A0A0D9S0V2	SCLT1	Sodium channel and clathrin linker 1
Syph / ATG9A	-0.407015	0.000987861	A0A0D9RBL8	AP1B1	AP complex subunit beta
Syph / ATG9A	-0.406964	0.0229761	A0A0D9R1K1	MAPK3	Mitogen-activated protein kinase
Syph / ATG9A	-0.406234	0.0633493	A0A0D9QZA0	CAPRIN1	Cell cycle associated protein 1
Syph / ATG9A	-0.405749	0.0348961	A0A0D9S096	KLHL13	BTB domain-containing protein
Syph / ATG9A	-0.404508	0.577244	A0A0D9RUA4	AJUBA	Uncharacterized protein
Syph / ATG9A	-0.404229	0.385117	A0A0D9RD31	NDUFA5	Complex I subunit B13
Syph / ATG9A	-0.40409	0.00751451	A0A0D9QXG8	BAG3	Uncharacterized protein
Syph / ATG9A	-0.402738	0.0473061	A0A0D9RDL0	RPUSD3	PseudoU_synth_2 domain-containing protein
Syph / ATG9A	-0.402717	0.018965	A0A0D9RPJ3	ACOT9	Uncharacterized protein
Syph / ATG9A	-0.402559	0.0180419	A0A0D9QV96	FTSJ3	pre-rRNA processing protein FTSJ3
Syph / ATG9A	-0.401912	0.0188894	A0A0D9S9K4	PGAP4	Uncharacterized protein
Syph / ATG9A	-0.401293	0.360517	A0A0D9RMB2	CDKN2AIPNL	CDKN2A interacting protein N-terminal like
Syph / ATG9A	-0.401119	0.0604779	A0A0D9R4M2	LGALS1	Galectin
Syph / ATG9A	-0.400664	0.574941	A0A0D9QZR9	TWNK	SF4 helicase domain-containing protein
Syph / ATG9A	-0.400319	0.00380319	A0A0D9RGG4	SF3B1	SF3b1 domain-containing protein
Syph / ATG9A	-0.399676	0.00636555	A0A0D9S208	COX4I1	Cytochrome c oxidase subunit 4
Syph / ATG9A	-0.399557	0.441372	A0A0D9RCS5	NDUFB9	Complex I-B22
Syph / ATG9A	-0.398808	0.0112067	A0A0D9RRB6	AP3M2	AP-3 complex subunit mu-2
Syph / ATG9A	-0.398593	0.261195	A0A0D9RHB2	BTBD3	BTB domain-containing protein
Syph / ATG9A	-0.398025	0.100516	A0A0D9R2I0	FARSA	Phenylalanine--tRNA ligase
Syph / ATG9A	-0.398011	4.45173e-05	A0A0D9RWT9	REPS1	Uncharacterized protein
Syph / ATG9A	-0.397658	0.168398	A0A0D9RXA9	OCIAD2	OCIA domain-containing protein
Syph / ATG9A	-0.39705	0.0251101	A0A0D9RZ28	MCM7	DNA replication licensing factor MCM7
Syph / ATG9A	-0.396489	0.083474	A0A0D9RG49	FXR2	Uncharacterized protein
Syph / ATG9A	-0.39444	0.0253812	A0A0D9RGT8	NaN	Uncharacterized protein
Syph / ATG9A	-0.393979	0.0137704	A0A0D9RWX4	UNC45A	UNC45-central domain-containing protein
Syph / ATG9A	-0.393704	0.131928	A0A0D9QYU9	KIF18A	Kinesin-like protein
Syph / ATG9A	-0.393024	0.131956	A0A0D9RMK2	RBM10	Uncharacterized protein
Syph / ATG9A	-0.392508	0.0207677	A0A0D9RQA0	OLA1	Obg like ATPase 1
Syph / ATG9A	-0.391941	0.169324	A0A0D9RQQ1	AP3S1	AP complex subunit sigma
Syph / ATG9A	-0.391767	0.150416	A0A0D9QZR8	LZTS2	Leucine zipper putative tumor suppressor 2
Syph / ATG9A	-0.391508	0.0772171	A0A0D9RH56	PMPCB	Beta-MPP
Syph / ATG9A	-0.391496	0.050127	A0A0D9RSW7	MRPS2	Uncharacterized protein
Syph / ATG9A	-0.390846	0.190509	A0A0D9RK08	ID1	BHLH domain-containing protein
Syph / ATG9A	-0.390642	0.108355	A0A0D9RZQ8	NaN	Uncharacterized protein
Syph / ATG9A	-0.39057	0.963218	A0A0D9RJS3	MIDEAS	Uncharacterized protein
Syph / ATG9A	-0.390456	0.0323943	A0A0D9SA89;A0A0D9SAA0;A0A0D9SCK1;A0A0D9SCK3;A0A0D9SCL2;A0A0D9SD10	H2AC20;H2AC19;;H2AC14;H2AC7;H2AJ	Histone H2A
Syph / ATG9A	-0.38967	0.0172653	A0A0D9RG01	CBLL1	RING-type E3 ubiquitin transferase
Syph / ATG9A	-0.38904	0.0614457	A0A0D9QVH0	NaN	DNA polymerase delta subunit 3
Syph / ATG9A	-0.388007	0.921306	A0A0D9RVY5	SH2D4A	SH2 domain-containing protein
Syph / ATG9A	-0.387872	0.0370323	A0A0D9SAF7	PARS2	Prolyl-tRNA synthetase
Syph / ATG9A	-0.38781	0.0789582	A0A0D9S5X6	PPP1R12C	Protein phosphatase 1 regulatory subunit
Syph / ATG9A	-0.38767	0.0436051	A0A0D9QZ82	XYLT2	Protein xylosyltransferase
Syph / ATG9A	-0.385785	0.00105482	A0A0D9RLT5	RC3H2	RING-type E3 ubiquitin transferase
Syph / ATG9A	-0.385558	0.000315792	A0A0D9S407	NaN	Alpha_adaptinC2 domain-containing protein
Syph / ATG9A	-0.383185	0.00408807	A0A0D9RK24	RBM25	Uncharacterized protein
Syph / ATG9A	-0.382074	0.0732272	A0A0D9S9N9	NaN	Thymosin beta
Syph / ATG9A	-0.381835	0.0368249	A0A0D9RZX0	MDH2	Malate dehydrogenase, mitochondrial
Syph / ATG9A	-0.379096	0.00129091	A0A0D9RVT0	UCKL1	Uridine-cytidine kinase
Syph / ATG9A	-0.3789	0.186269	A0A0D9RCQ6	GPN1	GPN-loop GTPase
Syph / ATG9A	-0.378429	0.0001494	A0A0D9S7R1	CDCA8	Nbl1_Borealin_N domain-containing protein
Syph / ATG9A	-0.377959	0.0227868	A0A0D9RQH8	FUBP3	Uncharacterized protein
Syph / ATG9A	-0.377652	0.00156948	A0A0D9RM61	RBM17	Splicing factor 45
Syph / ATG9A	-0.377429	0.0021923	A0A0D9RP60	TLCD3A	TLC domain containing 3A
Syph / ATG9A	-0.376814	0.0258387	A0A0D9RT64	TBRG4	RAP domain-containing protein
Syph / ATG9A	-0.376464	0.00938178	A0A0D9R238	APOBEC3F	Apolipoprotein B mRNA editing enzyme catalytic subunit 3F
Syph / ATG9A	-0.376387	0.00692503	A0A0D9RET1	ABCB7	ATP binding cassette subfamily B member 7
Syph / ATG9A	-0.375812	0.00157219	A0A0D9SE21	PRPS1L1	Ribose-phosphate diphosphokinase
Syph / ATG9A	-0.375435	0.00408872	A0A0D9QXQ3	ANKRD17	KH domain-containing protein
Syph / ATG9A	-0.375106	0.0172616	A0A0D9RIM7	SRSF7	Serine and arginine rich splicing factor 7
Syph / ATG9A	-0.374599	0.0371179	A0A0D9RAZ3	HSD17B8	Hydroxysteroid 17-beta dehydrogenase 8
Syph / ATG9A	-0.374263	0.155709	A0A0D9QZ06	GTSE1	G2 and S-phase expressed 1
Syph / ATG9A	-0.373343	0.260762	A0A0D9RKC1	DECR1	Uncharacterized protein
Syph / ATG9A	-0.373138	0.210148	A0A0D9RYZ3	CYP3A5	Cytochrome P450 3A
Syph / ATG9A	-0.372634	0.0378135	A0A0D9R9J9	MBD4	Methyl-CpG-binding domain protein 4
Syph / ATG9A	-0.371351	0.268464	A0A0D9S577	CLK2	CDC like kinase 2
Syph / ATG9A	-0.371134	0.00261643	A0A0D9S0G4;A0A0D9SCJ6	NKAP;NKAPL	NFKB activating protein;NFKB activating protein like
Syph / ATG9A	-0.370938	0.034658	A0A0D9S8P9	SLC25A33	Uncharacterized protein
Syph / ATG9A	-0.370879	0.0781824	A0A0D9R5N3	MAP2K3	Protein kinase domain-containing protein
Syph / ATG9A	-0.37072	0.00549094	A0A0D9R4T8	PKP2	Uncharacterized protein
Syph / ATG9A	-0.370487	0.0595095	A0A0D9RMF4	SKP1	S-phase kinase-associated protein 1
Syph / ATG9A	-0.370235	0.0180051	A0A0D9R704	AGK	Acylglycerol kinase
Syph / ATG9A	-0.370021	0.00460188	A0A0D9RMI5	UACA	Uveal autoantigen with coiled-coil domains and ankyrin repeats
Syph / ATG9A	-0.369366	0.1524	A0A0D9RXD2	UNC50	Uncharacterized protein
Syph / ATG9A	-0.368735	0.0135253	A0A0D9S1A8	XRCC1	Uncharacterized protein
Syph / ATG9A	-0.368261	0.123381	A0A0D9RUA5	NaN	L-lactate dehydrogenase
Syph / ATG9A	-0.36649	0.00518373	A0A0D9SA01	NaN	Guanine nucleotide-binding protein subunit gamma
Syph / ATG9A	-0.365809	0.552499	A0A0D9QZ05	TRMU	Mitochondrial tRNA-specific 2-thiouridylase 1
Syph / ATG9A	-0.365759	0.0370609	A0A0D9RPD8	TAX1BP1	Uncharacterized protein
Syph / ATG9A	-0.365387	0.176164	A0A0D9S5Z4	PDE4DIP	Phosphodiesterase 4D interacting protein
Syph / ATG9A	-0.365361	0.0725307	A0A0D9R142	DCTPP1	dCTP pyrophosphatase 1
Syph / ATG9A	-0.365194	0.0465122	A0A0D9S0V8	SLC25A39	Uncharacterized protein
Syph / ATG9A	-0.365135	0.000614177	A0A0D9RLP2	DST	Uncharacterized protein
Syph / ATG9A	-0.362405	0.0109375	A0A0D9S441	HSPA8	Uncharacterized protein
Syph / ATG9A	-0.361525	0.0994458	A0A0D9RYX8	NaN	PPR_long domain-containing protein
Syph / ATG9A	-0.36092	0.0768931	A0A0D9R4B8;A0A0D9S9S5	NaN	Multifunctional methyltransferase subunit TRM112-like protein
Syph / ATG9A	-0.36062	0.119316	A0A0D9R6W3	BANF1	Uncharacterized protein
Syph / ATG9A	-0.360077	0.0152635	A0A0D9S8P0	KIF1B	Uncharacterized protein
Syph / ATG9A	-0.359395	0.0150498	A0A0D9R8A6	NaN	40S ribosomal protein S15a
Syph / ATG9A	-0.358128	0.0784304	A0A0D9RHU0	DGCR8	Uncharacterized protein
Syph / ATG9A	-0.357564	0.00177201	A0A0D9RGL5	RRP36	rRNA biogenesis protein RRP36
Syph / ATG9A	-0.356947	0.00401135	A0A0D9RRJ1	SAV1	Salvador family WW domain containing protein 1
Syph / ATG9A	-0.356658	0.084905	A0A0D9RH85	ESF1	NUC153 domain-containing protein
Syph / ATG9A	-0.35652	0.0201101	A0A0D9QZI5	NOLC1	LisH domain-containing protein
Syph / ATG9A	-0.356403	0.000412009	A0A0D9R639	PFKL	ATP-dependent 6-phosphofructokinase
Syph / ATG9A	-0.356208	0.0674611	A0A0D9S7S6	THRAP3	Uncharacterized protein
Syph / ATG9A	-0.356052	0.169668	A0A0D9R6B6	EIF3D	Eukaryotic translation initiation factor 3 subunit D
Syph / ATG9A	-0.355333	0.0815754	A0A0D9QWW1;A0A0D9RMT8	PPM1H;PPM1M	PPM-type phosphatase domain-containing protein;Protein phosphatase, Mg2+/Mn2+ dependent 1M
Syph / ATG9A	-0.355041	0.252566	A0A0D9RHA7	YME1L1	YME1 like 1 ATPase
Syph / ATG9A	-0.354263	0.431474	A0A0D9R8J7	DNAJC9	J domain-containing protein
Syph / ATG9A	-0.354039	0.00216806	A0A0D9SBD1	NaN	Pyruvate kinase
Syph / ATG9A	-0.353338	0.0610967	A0A0D9S347	SNRNP70	U1 small nuclear ribonucleoprotein 70 kDa
Syph / ATG9A	-0.353246	0.0486193	A0A0D9RRW6	ZNF638	Uncharacterized protein
Syph / ATG9A	-0.353169	0.279622	A0A0D9R7I1	DERA	2-deoxy-D-ribose 5-phosphate aldolase
Syph / ATG9A	-0.35266	0.00656632	A0A0D9QVP1	PSMD8	26S proteasome non-ATPase regulatory subunit 8
Syph / ATG9A	-0.352389	0.0290908	A0A0D9RDA8	SRRM2	CTD domain-containing protein
Syph / ATG9A	-0.352333	0.000460509	A0A0D9RFE0	CACTIN	Cactin
Syph / ATG9A	-0.351376	0.0330023	A0A0D9S8Y6	INTS11	Cleavage and polyadenylation-specific factor 3-like protein
Syph / ATG9A	-0.351161	0.00532437	A0A0D9RVS5	GLI2	GLI family zinc finger 2
Syph / ATG9A	-0.350136	0.163287	A0A0D9S9T1	RHOB	Uncharacterized protein
Syph / ATG9A	-0.349474	0.0126852	A0A0D9QXU1	UNK	Uncharacterized protein
Syph / ATG9A	-0.348846	0.0225785	A0A0D9REG1	CNOT8	Poly(A)-specific ribonuclease
Syph / ATG9A	-0.348064	0.156965	A0A0D9R4N7	SECISBP2	Ribosomal_L7Ae domain-containing protein
Syph / ATG9A	-0.347802	0.00208714	A0A0D9SDA4	NaN	RRM domain-containing protein
Syph / ATG9A	-0.347579	0.0557618	A0A0D9RBA5	WAPL	WAPL domain-containing protein
Syph / ATG9A	-0.347078	0.0771741	A0A0D9RWB7	BCLAF1	BCL2 associated transcription factor 1
Syph / ATG9A	-0.347061	0.0176279	A0A0D9R6Y5	RBFOX2	RNA binding protein fox-1 homolog 2
Syph / ATG9A	-0.347048	0.111436	A0A0D9R5G1	MRPS35	MRP-S28 domain-containing protein
Syph / ATG9A	-0.347043	0.0580455	A0A0D9RKH2	PFN1	Profilin
Syph / ATG9A	-0.346155	0.148496	A0A0D9RHM1	CGNL1	Uncharacterized protein
Syph / ATG9A	-0.346019	0.00123695	A0A0D9R2W2	TUBGCP2	Gamma-tubulin complex component
Syph / ATG9A	-0.345108	0.00803275	A0A0D9S890	RPL11	60S ribosomal protein L11
Syph / ATG9A	-0.344944	0.00561307	A0A0D9RGM2	ZC3H14	Zinc finger CCCH domain-containing protein 14
Syph / ATG9A	-0.344709	0.0557734	A0A0D9S247	RAB5C	Uncharacterized protein
Syph / ATG9A	-0.343483	0.334007	A0A0D9RXT5	CDC16	Uncharacterized protein
Syph / ATG9A	-0.342731	0.026638	A0A0D9R493	UQCRC2	Uncharacterized protein
Syph / ATG9A	-0.342337	0.242012	A0A0D9RY99	MICALL2	Uncharacterized protein
Syph / ATG9A	-0.342281	0.0850843	A0A0D9R5U3	NDUFAF1	Complex I intermediate-associated protein 30, mitochondrial
Syph / ATG9A	-0.341461	0.011709	A0A0D9RK94	CCDC22	Coiled-coil domain-containing protein 22
Syph / ATG9A	-0.341146	2.72999e-05	A0A0D9R0K2	TRIM37	Uncharacterized protein
Syph / ATG9A	-0.34092	0.0445646	A0A0D9R259	CC2D1A	C2 domain-containing protein
Syph / ATG9A	-0.34071	0.428221	A0A0D9RGF1	ESS2	Ess-2 splicing factor homolog
Syph / ATG9A	-0.340675	0.0121958	A0A0D9S7F6	CCDC17	Coiled-coil domain containing 17
Syph / ATG9A	-0.340013	0.315407	A0A0D9S4L0	MLEC	Malectin domain-containing protein
Syph / ATG9A	-0.339965	0.0728885	A0A0D9S3N9	DDX6	RNA helicase
Syph / ATG9A	-0.339878	0.0570778	A0A0D9S7G2	TOE1	C3H1-type domain-containing protein
Syph / ATG9A	-0.337841	0.105454	A0A0D9RAZ8	NXF3	Nuclear RNA export factor 3
Syph / ATG9A	-0.33784	0.066172	A0A0D9RQG6	NaN	Uncharacterized protein
Syph / ATG9A	-0.337762	0.0429056	A0A0D9S4A2	CBX4	Chromo domain-containing protein
Syph / ATG9A	-0.336542	0.0446417	A0A0D9RNB3	VPS8	RING-type domain-containing protein
Syph / ATG9A	-0.335306	0.075521	A0A0D9QZC7	ZNF385A	Uncharacterized protein
Syph / ATG9A	-0.334733	0.0355128	A0A0D9RHW7	PABPC1	Polyadenylate-binding protein
Syph / ATG9A	-0.334695	0.00207556	A0A0D9RUJ2	RBM23	Uncharacterized protein
Syph / ATG9A	-0.334392	0.000412518	A0A0D9QXK1	NaN	40S ribosomal protein S13
Syph / ATG9A	-0.333817	0.147561	A0A0D9RVU0	NaN	Phosphatidylinositol-4,5-bisphosphate 4-phosphatase
Syph / ATG9A	-0.333213	0.000373566	A0A0D9S5M6	NaN	DZF domain-containing protein
Syph / ATG9A	-0.333065	0.0818053	A0A0D9RJ88	NaN	PCNA-associated factor
Syph / ATG9A	-0.332712	0.15062	A0A0D9RJK9	MCRIP2	Uncharacterized protein
Syph / ATG9A	-0.332645	0.0471079	A0A0D9RWA6	SELENOS	Selenoprotein S
Syph / ATG9A	-0.332224	0.0255248	A0A0D9RRA5	RNF114	E3 ubiquitin-protein ligase RNF114
Syph / ATG9A	-0.33192	0.121966	A0A0D9SD49	H1-0	H15 domain-containing protein
Syph / ATG9A	-0.331726	0.244295	A0A0D9S655	ZNF787	Uncharacterized protein
Syph / ATG9A	-0.331625	0.181605	A0A0D9R772	GNL1	CP-type G domain-containing protein
Syph / ATG9A	-0.330309	0.00275249	A0A0D9R9Y5	CCT8	CCT-theta
Syph / ATG9A	-0.329071	0.0259862	A0A0D9R9I3	NUDT16L1	Uncharacterized protein
Syph / ATG9A	-0.328804	0.0319998	A0A0D9S4J2	SRSF9	Uncharacterized protein
Syph / ATG9A	-0.328015	0.00479216	A0A0D9RHJ7	NaN	Uncharacterized protein
Syph / ATG9A	-0.327635	0.172688	A0A0D9QUL5	TMEM126A	Uncharacterized protein
Syph / ATG9A	-0.327447	0.00455122	A0A0D9S4R6;A0A0D9SCB8	NaN	KOW domain-containing protein
Syph / ATG9A	-0.32693	0.0132405	A0A0D9S6H4	RBM15	Uncharacterized protein
Syph / ATG9A	-0.326632	0.00238301	A0A0D9S174	DHX8	RNA helicase
Syph / ATG9A	-0.326242	0.0859983	A0A0D9S7P0	PABPC4	Polyadenylate-binding protein
Syph / ATG9A	-0.324698	0.00223307	A0A0D9R4B9	NaN	GDP-D-mannose dehydratase
Syph / ATG9A	-0.324307	0.0315885	A0A0D9S6S5	CDC7	Cell division cycle 7
Syph / ATG9A	-0.324274	0.00888929	A0A0D9SCJ7	H2BC17	Histone H2B
Syph / ATG9A	-0.323444	0.220235	A0A0D9QY69	NUP93	Nuclear pore complex protein Nup93
Syph / ATG9A	-0.322872	0.32565	A0A0D9RZE9	HAUS1	Uncharacterized protein
Syph / ATG9A	-0.322328	0.0684784	A0A0D9RQZ1	NaN	40S ribosomal protein S23
Syph / ATG9A	-0.322046	0.0645846	A0A0D9RPV3	NaN	Uncharacterized protein
Syph / ATG9A	-0.321865	0.000842518	A0A0D9SDX8	HSPA2	Uncharacterized protein
Syph / ATG9A	-0.32125	0.211805	A0A0D9R4K7	FMR1	Synaptic functional regulator FMR1
Syph / ATG9A	-0.32123	0.0323229	A0A0D9RAG2	FAF2	UBX domain-containing protein
Syph / ATG9A	-0.321197	0.523174	A0A0D9R6I8	ZNF414	Zinc finger protein 414
Syph / ATG9A	-0.320767	0.199009	A0A0D9RSV1	SLBP	Stem-loop binding protein
Syph / ATG9A	-0.320057	0.0201262	A0A0D9RXU5	IBTK	Uncharacterized protein
Syph / ATG9A	-0.319933	0.988541	A0A0D9S178	CMIP	C-Maf inducing protein
Syph / ATG9A	-0.31869	0.00355024	A0A0D9RD99	PPIL1	Peptidyl-prolyl cis-trans isomerase
Syph / ATG9A	-0.318501	0.345874	A0A0D9RGV1	STON2	Stonin-2
Syph / ATG9A	-0.318056	0.00183438	A0A0D9RP96	MTHFD1L	Formyltetrahydrofolate synthetase
Syph / ATG9A	-0.317629	0.158032	A0A0D9QUJ2	PICALM	ENTH domain-containing protein
Syph / ATG9A	-0.317376	0.00109543	A0A0D9R9X4	FN1	Fibronectin
Syph / ATG9A	-0.317277	0.147598	A0A0D9RYC2	MRM2	Mitochondrial rRNA methyltransferase 2
Syph / ATG9A	-0.316094	0.000186094	A0A0D9S805	YTHDF2	YTH domain-containing protein
Syph / ATG9A	-0.315247	0.659544	A0A0D9S185	MED17	Mediator of RNA polymerase II transcription subunit 17
Syph / ATG9A	-0.314916	0.0349634	A0A0D9RS60	GAK	Uncharacterized protein
Syph / ATG9A	-0.313133	0.252365	A0A0D9R2I5	GCDH	Uncharacterized protein
Syph / ATG9A	-0.312828	0.000914972	A0A0D9RH40	SNW1	SNW domain-containing protein 1
Syph / ATG9A	-0.312119	0.0120479	A0A0D9QY94	NaN	L-lactate dehydrogenase
Syph / ATG9A	-0.311282	0.667176	A0A0D9S2R2	PPP2R1B	Protein phosphatase 2 scaffold subunit Abeta
Syph / ATG9A	-0.308381	0.0115637	A0A0D9RR98	OFD1	OFD1 centriole and centriolar satellite protein
Syph / ATG9A	-0.307579	0.61168	A0A0D9RHA2	MASTL	Microtubule associated serine/threonine kinase like
Syph / ATG9A	-0.307315	0.0594801	A0A0D9RHW4	HEATR5B	Uncharacterized protein
Syph / ATG9A	-0.306139	0.76853	A0A0D9R269	KIAA0556	Uncharacterized protein
Syph / ATG9A	-0.305523	0.169824	A0A0D9RS12	SHROOM2	Uncharacterized protein
Syph / ATG9A	-0.304953	0.355567	A0A0D9S8G2	NECAP2	DUF1681 domain-containing protein
Syph / ATG9A	-0.304151	0.0217302	A0A0D9RYE7	NDC80	Kinetochore protein Hec1
Syph / ATG9A	-0.303756	0.0439175	A0A0D9R7B4	MKRN1	RING-type E3 ubiquitin transferase
Syph / ATG9A	-0.30372	0.00198741	A0A0D9RKQ6	TFE3	BHLH domain-containing protein
Syph / ATG9A	-0.303301	0.0611106	A0A0D9QYW3	DDX49	RNA helicase
Syph / ATG9A	-0.301746	0.445605	A0A0D9RRY6	MPLKIP	Uncharacterized protein
Syph / ATG9A	-0.300239	0.227116	A0A0D9R066	PACSIN3	Uncharacterized protein
Syph / ATG9A	-0.300193	0.247996	A0A0D9RYH6	TDRD3	Tudor domain-containing protein 3
Syph / ATG9A	-0.300187	0.111517	A0A0D9QZZ4	DDA1	DET1- and DDB1-associated protein 1
Syph / ATG9A	-0.299903	0.00532029	A0A0D9RL85	ANKFY1	Uncharacterized protein
Syph / ATG9A	-0.299244	0.19583	A0A0D9RC75	NFX1	Uncharacterized protein
Syph / ATG9A	-0.29905	0.443206	A0A0D9R0U8	C3orf38	Uncharacterized protein
Syph / ATG9A	-0.297293	0.041633	A0A0D9R0F6	CELF1	Uncharacterized protein
Syph / ATG9A	-0.296845	0.409374	A0A0D9R300	NaN	Uncharacterized protein
Syph / ATG9A	-0.296495	0.237976	A0A0D9R082	FUS	Uncharacterized protein
Syph / ATG9A	-0.295588	0.00183458	A0A0D9S6J3	PSMA5	Proteasome subunit alpha type
Syph / ATG9A	-0.295238	0.00275474	A0A0D9S6K8	PRPF38B	Pre-mRNA-splicing factor 38B
Syph / ATG9A	-0.294037	0.0307667	A0A0D9RD74	SQOR	Pyr_redox_2 domain-containing protein
Syph / ATG9A	-0.293968	0.0159732	A0A0D9R9H4	NAPRT	Nicotinate phosphoribosyltransferase
Syph / ATG9A	-0.293934	0.107609	A0A0D9RSL3;A0A0D9RZG8	CDK19;CDK8	Protein kinase domain-containing protein
Syph / ATG9A	-0.293591	0.0237881	A0A0D9R438	PCNT	Pericentrin
Syph / ATG9A	-0.293446	0.0102329	A0A0D9S030	GTF2I	General transcription factor IIi
Syph / ATG9A	-0.292059	0.240028	A0A0D9RLC1	RBM3	RRM domain-containing protein
Syph / ATG9A	-0.291647	0.0152687	A0A0D9R2K8	PHLDB2	Pleckstrin homology like domain family B member 2
Syph / ATG9A	-0.291447	0.024925	A0A0D9QW83	AP1G1	AP-1 complex subunit gamma
Syph / ATG9A	-0.290634	0.0163024	A0A0D9QYH8	GATAD2A	GATA-type domain-containing protein
Syph / ATG9A	-0.290143	0.00592856	A0A0D9RMK3	LRRC49	Uncharacterized protein
Syph / ATG9A	-0.290133	0.00361645	A0A0D9RFF2	ZNF277	Uncharacterized protein
Syph / ATG9A	-0.289715	0.0153141	A0A0D9RNJ1	NaN	Elongation factor 1-alpha
Syph / ATG9A	-0.289112	0.00110523	A0A0D9S323	CDC6	Cell division control protein
Syph / ATG9A	-0.288219	0.0397611	A0A0D9RDR0	POLR2L	DNA-directed RNA polymerases I, II, and III subunit RPABC5
Syph / ATG9A	-0.288171	0.0648837	A0A0D9QW67	TBCB	CAP-Gly domain-containing protein
Syph / ATG9A	-0.287055	0.0272073	A0A0D9RKU9	HSPA14	Heat shock 70 kDa protein 14
Syph / ATG9A	-0.286823	0.756946	A0A0D9S421	DDX54	ATP-dependent RNA helicase DDX54
Syph / ATG9A	-0.286586	0.183188	A0A0D9QXJ7	PLEKHA7	Pleckstrin homology domain containing A7
Syph / ATG9A	-0.286073	0.00326152	A0A0D9RY97	RALBP1	Rho-GAP domain-containing protein
Syph / ATG9A	-0.285811	0.37458	A0A0D9S4M0	MCRIP1	Uncharacterized protein
Syph / ATG9A	-0.285729	0.148477	A0A0D9QY31;A0A0D9QY38	NaN	Uncharacterized protein
Syph / ATG9A	-0.285671	0.0698792	A0A0D9S541	GTF2H3	General transcription factor IIH subunit 3
Syph / ATG9A	-0.283616	0.0919738	A0A0D9R2U6	DDX17	RNA helicase
Syph / ATG9A	-0.283044	0.0497503	A0A0D9S606	NAT14	N-acetyltransferase 14 (putative)
Syph / ATG9A	-0.282706	0.011017	A0A0D9RT32	NaN	MICOS complex subunit
Syph / ATG9A	-0.281948	0.426204	A0A0D9RV30	EIF2AK3	Protein kinase domain-containing protein
Syph / ATG9A	-0.281677	0.105705	A0A0D9RNC9	IGF2BP3	Insulin like growth factor 2 mRNA binding protein 3
Syph / ATG9A	-0.281618	0.221846	A0A0D9S7C7	STIL	STIL centriolar assembly protein
Syph / ATG9A	-0.281521	0.0868907	A0A0D9RN01	FPGS	Folylpoly-gamma-glutamate synthetase
Syph / ATG9A	-0.281442	0.00732095	A0A0D9SCP1	PEG10	Paternally expressed 10
Syph / ATG9A	-0.281176	0.207727	A0A0D9RGC5	HPS3	Hermansky-Pudlak syndrome 3 protein homolog
Syph / ATG9A	-0.281104	0.0277087	A0A0D9RYP7	RAC1	Uncharacterized protein
Syph / ATG9A	-0.280512	0.03119	A0A0D9RX97	MRPS11	Uncharacterized protein
Syph / ATG9A	-0.280141	0.0132464	A0A0D9RDN9	AP2A2	AP-2 complex subunit alpha
Syph / ATG9A	-0.280068	0.00619488	A0A0D9R752	MAP2K7	Protein kinase domain-containing protein
Syph / ATG9A	-0.279833	0.00893461	A0A0D9S1N3	PLRG1	Uncharacterized protein
Syph / ATG9A	-0.279623	0.0850477	A0A0D9RFW8	FKBP4	Peptidylprolyl isomerase
Syph / ATG9A	-0.279598	0.0283208	A0A0D9RKU0	MCM3	DNA replication licensing factor MCM3
Syph / ATG9A	-0.279591	0.178257	A0A0D9S0B2	NaN	Uncharacterized protein
Syph / ATG9A	-0.279288	0.0111516	A0A0D9S6F1	CHMP2A	Uncharacterized protein
Syph / ATG9A	-0.278438	0.185171	A0A0D9QUI6	NDUFA12	NADH dehydrogenase [ubiquinone] 1 alpha subcomplex subunit 12
Syph / ATG9A	-0.277283	0.137709	A0A0D9SBM5	NaN	Small nuclear ribonucleoprotein E
Syph / ATG9A	-0.2765	0.219617	A0A0D9S3L7	ATXN2	Ataxin 2
Syph / ATG9A	-0.274526	0.216671	A0A0D9R014	SRSF1	Serine/arginine-rich splicing factor 1
Syph / ATG9A	-0.273052	0.0159969	A0A0D9REA3	MRPL13	Uncharacterized protein
Syph / ATG9A	-0.272505	0.0284757	A0A0D9R339	PSMD1	26S proteasome non-ATPase regulatory subunit 1
Syph / ATG9A	-0.272485	0.514658	A0A0D9R6X1	HS1BP3	PX domain-containing protein
Syph / ATG9A	-0.27212	0.188073	A0A0D9RHD6	PSMB1	Proteasome subunit beta
Syph / ATG9A	-0.271855	0.679708	A0A0D9RRL8	MEX3B	RING-type domain-containing protein
Syph / ATG9A	-0.271505	0.0492898	A0A0D9R279	DNAJB6	J domain-containing protein
Syph / ATG9A	-0.270302	0.0122701	A0A0D9S350	NaN	RRM domain-containing protein
Syph / ATG9A	-0.269555	0.213854	A0A0D9QYF8	RBMS2	Uncharacterized protein
Syph / ATG9A	-0.268931	0.144182	A0A0D9RH15	EIF3E	Eukaryotic translation initiation factor 3 subunit E
Syph / ATG9A	-0.268736	0.000540371	A0A0D9RQ30	NaN	40S ribosomal protein S20
Syph / ATG9A	-0.267814	0.59218	A0A0D9R5E6	HNRNPH3	Uncharacterized protein
Syph / ATG9A	-0.267646	0.18881	A0A0D9RNV1	VCPIP1	Ubiquitinyl hydrolase 1
Syph / ATG9A	-0.267378	0.0577916	A0A0D9RTY3	IPO11	Importin 11
Syph / ATG9A	-0.267254	0.0958688	A0A0D9RSH5	ALMS1	ALMS_motif domain-containing protein
Syph / ATG9A	-0.26714	0.00276959	A0A0D9RWA2	SNRPA1	LRRcap domain-containing protein
Syph / ATG9A	-0.267055	0.0458372	A0A0D9R5X8	HPRT1	Hypoxanthine phosphoribosyltransferase 1
Syph / ATG9A	-0.266995	0.000871777	A0A0D9S9P4	NaN	Elongation factor 1-beta
Syph / ATG9A	-0.266518	0.554207	A0A0D9S8F8	SDHB	Succinate dehydrogenase [ubiquinone] iron-sulfur subunit, mitochondrial
Syph / ATG9A	-0.265533	0.0809585	A0A0D9RSR3	NaN	t-SNARE coiled-coil homology domain-containing protein
Syph / ATG9A	-0.264947	0.0275172	A0A0D9R5Q4	INTS13	Uncharacterized protein
Syph / ATG9A	-0.26275	0.0633452	A0A0D9RZP4	AKAP17A	A-kinase anchoring protein 17A
Syph / ATG9A	-0.261368	0.248825	A0A0D9RV44	HELZ2	C3H1-type domain-containing protein
Syph / ATG9A	-0.261358	0.0063085	A0A0D9RMI9	MAPK1	Mitogen-activated protein kinase
Syph / ATG9A	-0.260648	0.268961	A0A0D9RIR5	LACTB	Uncharacterized protein
Syph / ATG9A	-0.260494	0.118932	A0A0D9S737	DOCK7	Uncharacterized protein
Syph / ATG9A	-0.260041	0.818737	A0A0D9R229	APOBEC3G	DNA dC->dU-editing enzyme APOBEC-3G
Syph / ATG9A	-0.259459	0.157934	A0A0D9R5B8	KNL1	Kinetochore scaffold 1
Syph / ATG9A	-0.259146	0.0119477	A0A0D9RI99	MLF1	Myeloid leukemia factor 1
Syph / ATG9A	-0.258329	0.184178	A0A0D9R5J4	VPS51	Vacuolar protein sorting-associated protein 51 homolog
Syph / ATG9A	-0.257657	0.00513801	A0A0D9SAX2	DDX28	RNA helicase
Syph / ATG9A	-0.256797	0.231951	A0A0D9RNI1	TRA2B	RRM domain-containing protein
Syph / ATG9A	-0.25604	0.909275	A0A0D9S2F8	TMEM160	Transmembrane protein 160
Syph / ATG9A	-0.254401	0.480759	A0A0D9R1B8	MAZ	MYC associated zinc finger protein
Syph / ATG9A	-0.254113	0.0595095	A0A0D9SE31	BLOC1S3	Biogenesis of lysosome-related organelles complex 1 subunit 3
Syph / ATG9A	-0.253828	0.178627	A0A0D9RPM3	PSMA3	Proteasome subunit alpha type
Syph / ATG9A	-0.253813	0.250666	A0A0D9RTT8	RABL6	RAB, member RAS oncogene family like 6
Syph / ATG9A	-0.25335	0.422329	A0A0D9S4F3	CHEK1	CHK1 checkpoint homolog
Syph / ATG9A	-0.252905	0.307323	A0A0D9QX83	NUP54	Uncharacterized protein
Syph / ATG9A	-0.25265	0.0662279	A0A0D9RI96	NDUFS7	Complex I-20kD
Syph / ATG9A	-0.252281	0.285891	A0A0D9QXD5	G3BP2	Uncharacterized protein
Syph / ATG9A	-0.251644	0.264516	A0A0D9RG57	MPDU1	Mannose-P-dolichol utilization defect 1 protein
Syph / ATG9A	-0.251214	0.00751409	A0A0D9RE88	AURKB	Aurora kinase
Syph / ATG9A	-0.250887	0.254232	A0A0D9R896;A0A0D9R898	CSNK2B	Casein kinase II subunit beta
Syph / ATG9A	-0.250482	0.0310967	A0A0D9RX13	DNAJC21	DnaJ heat shock protein family (Hsp40) member C21
Syph / ATG9A	-0.250199	0.232001	A0A0D9RL41	PQBP1	WW domain-containing protein
Syph / ATG9A	-0.249817	0.0738452	A0A0D9R4M7	BICC1	SAM domain-containing protein
Syph / ATG9A	-0.249685	0.00421278	A0A0D9QZK8	NaN	Uncharacterized protein
Syph / ATG9A	-0.249363	0.114708	A0A0D9QZT8	SLC27A1	Solute carrier family 27 member 1
Syph / ATG9A	-0.249231	0.437211	A0A0D9RF15	TRIM14	Uncharacterized protein
Syph / ATG9A	-0.248864	0.0333258	A0A0D9RMQ2	TGM2	TGc domain-containing protein
Syph / ATG9A	-0.247191	0.152622	A0A0D9RR63	DDX27	RNA helicase
Syph / ATG9A	-0.247097	0.219914	A0A0D9R513	NRBF2	Nuclear receptor binding factor 2
Syph / ATG9A	-0.246899	0.0105048	A0A0D9R3D2	NSRP1	Coiled-coil domain-containing protein 55
Syph / ATG9A	-0.246521	0.112237	A0A0D9RGZ9	UFD1	Uncharacterized protein
Syph / ATG9A	-0.246364	0.192882	A0A0D9RKG3;A0A0D9RS51	TBL1XR1;TBL1X	LisH domain-containing protein
Syph / ATG9A	-0.245719	0.94376	A0A0D9RLX7	KIN	Kin17 DNA and RNA binding protein
Syph / ATG9A	-0.245221	0.000639312	A0A0D9R8T1	PDLIM7	PDZ and LIM domain 7
Syph / ATG9A	-0.245107	0.0831855	A0A0D9QZ48	CYLD	Deubiquitinating enzyme CYLD
Syph / ATG9A	-0.244903	0.00530301	A0A0D9RE92	RAB6B	Uncharacterized protein
Syph / ATG9A	-0.244462	0.0442996	A0A0D9R5M0	UBL5	Ubiquitin-like protein 5
Syph / ATG9A	-0.243949	0.363807	A0A0D9S874	SRRM1	Serine and arginine repetitive matrix 1
Syph / ATG9A	-0.243642	0.121337	A0A0D9RIY1	FAM120C	Uncharacterized protein
Syph / ATG9A	-0.243527	0.178667	A0A0D9RPV1	PLEKHA6	Pleckstrin homology domain containing A6
Syph / ATG9A	-0.24344	0.000349934	A0A0D9S7S1	MRPS15	28S ribosomal protein S15, mitochondrial
Syph / ATG9A	-0.24313	0.00948199	A0A0D9R1R5	AP2B1	AP complex subunit beta
Syph / ATG9A	-0.242794	0.0305846	A0A0D9RHK6	TCF12	BHLH domain-containing protein
Syph / ATG9A	-0.242723	0.474319	A0A0D9RXJ8;A0A0D9S7Q1	RRAGD;RRAGC	Ras-related GTP-binding protein
Syph / ATG9A	-0.242119	0.00328581	A0A0D9RYX7	BUD31	Protein BUD31 homolog
Syph / ATG9A	-0.242061	0.0472818	A0A0D9S8X2	MIB2	RING-type E3 ubiquitin transferase
Syph / ATG9A	-0.241689	0.939598	A0A0D9RH55	TSR3	18S rRNA aminocarboxypropyltransferase
Syph / ATG9A	-0.241565	0.166147	A0A0D9RNG4	IGF2BP2	Uncharacterized protein
Syph / ATG9A	-0.241314	0.0232508	A0A0D9RFC1	ZNF598	RING-type E3 ubiquitin transferase
Syph / ATG9A	-0.241193	0.00162235	A0A0D9R027	POLDIP3	RRM domain-containing protein
Syph / ATG9A	-0.239889	0.137694	A0A0D9R403	FAM120A	Uncharacterized protein
Syph / ATG9A	-0.239881	0.130164	A0A0D9QZA6	NAT10	RNA cytidine acetyltransferase
Syph / ATG9A	-0.239781	0.381359	A0A0D9S4E4	SUDS3	SDS3 homolog, SIN3A corepressor complex component
Syph / ATG9A	-0.237983	0.0343424	A0A0D9RQ47	TGS1	Trimethylguanosine synthase
Syph / ATG9A	-0.237815	0.344251	A0A0D9RXM0	SRSF12	Serine and arginine rich splicing factor 12
Syph / ATG9A	-0.237587	0.00222354	A0A0D9SDJ1	NaN	40S ribosomal protein S25
Syph / ATG9A	-0.237565	0.000244448	A0A0D9QV43	ACE	Angiotensin-converting enzyme
Syph / ATG9A	-0.236423	0.0094963	A0A0D9QUV1	PSMC4	26S proteasome AAA-ATPase subunit RPT3
Syph / ATG9A	-0.235902	0.0688941	A0A0D9R2N3	ASNA1	ATPase ASNA1
Syph / ATG9A	-0.235698	0.618879	A0A0D9RIP3	YLPM1	YLP motif containing 1
Syph / ATG9A	-0.234741	0.0075976	A0A0D9RMS4	NDUFB11	Complex I-ESSS
Syph / ATG9A	-0.234594	0.545172	A0A0D9RFB6	NaN	Bms1-type G domain-containing protein
Syph / ATG9A	-0.234352	0.087064	A0A0D9S5T1	SNX27	Uncharacterized protein
Syph / ATG9A	-0.234214	3.95447e-06	A0A0D9QYP0	SMC3	Structural maintenance of chromosomes protein
Syph / ATG9A	-0.234134	0.0507723	A0A0D9RHB3	NEURL4	Uncharacterized protein
Syph / ATG9A	-0.233158	0.129233	A0A0D9S7Z2	SNRNP40	Small nuclear ribonucleoprotein U5 subunit 40
Syph / ATG9A	-0.232819	0.675785	A0A0D9RLX2	PEX2	Peroxin-2
Syph / ATG9A	-0.232754	0.354228	A0A0D9R335	NXF1	Uncharacterized protein
Syph / ATG9A	-0.23264	0.0942569	A0A0D9RDD0	WDR12	Ribosome biogenesis protein WDR12
Syph / ATG9A	-0.232447	0.105745	A0A0D9R5G0	C9orf64	Queuosine salvage protein
Syph / ATG9A	-0.231382	0.0182025	A0A0D9QXL1	CSNK2A2	Protein kinase domain-containing protein
Syph / ATG9A	-0.231371	0.000338013	A0A0D9RKW3	NaN	Uncharacterized protein
Syph / ATG9A	-0.231032	0.784977	A0A0D9RBK2	NECAP1	DUF1681 domain-containing protein
Syph / ATG9A	-0.228774	0.08455	A0A0D9RIA4	PDHB	Pyruvate dehydrogenase E1 component subunit beta
Syph / ATG9A	-0.22837	0.0544315	A0A0D9R4I5	SF1	Splicing factor 1
Syph / ATG9A	-0.22814	0.0341344	A0A0D9S704	SRSF11	RRM domain-containing protein
Syph / ATG9A	-0.2268	0.125765	A0A0D9S310	PLEKHA4	Pleckstrin homology domain containing A4
Syph / ATG9A	-0.2254	0.262755	A0A0D9RNK1	TRA2A	RRM domain-containing protein
Syph / ATG9A	-0.224628	0.068166	A0A0D9R8H4	BOP1	Ribosome biogenesis protein BOP1
Syph / ATG9A	-0.224517	0.00410833	A0A0D9RVK4	HNRNPC	RRM domain-containing protein
Syph / ATG9A	-0.224337	0.00832051	A0A0D9R6Q9	NaN	Complex I-B14.5a
Syph / ATG9A	-0.223862	0.0400916	A0A0D9R7M5	XAB2	Uncharacterized protein
Syph / ATG9A	-0.223826	0.025362	A0A0D9SCL7	H1-2	H15 domain-containing protein
Syph / ATG9A	-0.22304	0.157362	A0A0D9RCQ3	FASTKD2	RAP domain-containing protein
Syph / ATG9A	-0.222251	0.0446973	A0A0D9RNF5	ATP6AP2	ATPase H(+)-transporting lysosomal accessory protein 2
Syph / ATG9A	-0.221598	0.0358565	A0A0D9QZ44	SH3PXD2A	SH3 and PX domains 2A
Syph / ATG9A	-0.22069	0.143326	A0A0D9RAX9	RXRB	Uncharacterized protein
Syph / ATG9A	-0.220537	0.192665	A0A0D9S7U2	SFPQ	Uncharacterized protein
Syph / ATG9A	-0.22047	0.130118	A0A0D9S0E1	DDX3Y	RNA helicase
Syph / ATG9A	-0.220378	0.265607	A0A0D9QUX3	NARS2	Asparagine--tRNA ligase
Syph / ATG9A	-0.220228	0.175282	A0A0D9R6G4	HMGN4	Uncharacterized protein
Syph / ATG9A	-0.220048	0.0231892	A0A0D9RL53	CDK5RAP2	Cnn_1N domain-containing protein
Syph / ATG9A	-0.219892	0.00398644	A0A0D9RRT5	TENT2	PAP-associated domain-containing protein
Syph / ATG9A	-0.219837	0.175254	A0A0D9RZ23	MRPS31	28S ribosomal protein S31, mitochondrial
Syph / ATG9A	-0.21919	0.144322	A0A0D9QYW2	NaN	Uncharacterized protein
Syph / ATG9A	-0.219015	0.101779	A0A0D9REF2	MAP2K2	Protein kinase domain-containing protein
Syph / ATG9A	-0.21897	0.291831	A0A0D9RD18	KCTD20	BTB domain-containing protein
Syph / ATG9A	-0.218901	0.155643	A0A0D9RE38	GALK2	Uncharacterized protein
Syph / ATG9A	-0.218422	0.119488	A0A0D9QWN3	COPS4	COP9 signalosome complex subunit 4
Syph / ATG9A	-0.218409	0.248451	A0A0D9S1Y8	USP10	Ubiquitin carboxyl-terminal hydrolase
Syph / ATG9A	-0.218057	0.533335	A0A0D9R1G2	TUBA1C	Tubulin alpha chain
Syph / ATG9A	-0.217099	0.0519354	A0A0D9RMV7	NaN	Zinc-hook domain-containing protein
Syph / ATG9A	-0.216876	0.432488	A0A0D9SCE2	HEXIM1	Uncharacterized protein
Syph / ATG9A	-0.216335	0.135835	A0A0D9RJE1	DHX9	RNA helicase
Syph / ATG9A	-0.215376	0.00559902	A0A0D9RGA0	MRPS34	Uncharacterized protein
Syph / ATG9A	-0.215013	0.000126032	A0A0D9QV41	CCDC59	Coiled-coil domain containing 59
Syph / ATG9A	-0.214966	0.0132314	A0A0D9R1W7	TUFM	Elongation factor Tu
Syph / ATG9A	-0.214849	0.215877	A0A0D9S7H2	RPS8	40S ribosomal protein S8
Syph / ATG9A	-0.214717	0.525946	A0A0D9QW63	CAPNS1	Calcium-activated neutral proteinase small subunit
Syph / ATG9A	-0.214485	0.0614887	A0A0D9RM49	NaN	Double-stranded RNA-binding protein Staufen homolog 2
Syph / ATG9A	-0.214447	0.0871543	A0A0D9RC57	TOLLIP	Uncharacterized protein
Syph / ATG9A	-0.214243	0.161836	A0A0D9R723	ELAVL1	ELAV-like protein
Syph / ATG9A	-0.214103	0.120867	A0A0D9RPI5	NaN	C3H1-type domain-containing protein
Syph / ATG9A	-0.214064	0.661781	A0A0D9R6V4	MPV17L	MPV17 mitochondrial inner membrane protein like
Syph / ATG9A	-0.213876	0.16213	A0A0D9R4W4	EIF3G	Eukaryotic translation initiation factor 3 subunit G
Syph / ATG9A	-0.212269	0.00461183	A0A0D9RN70	FAM83D	Family with sequence similarity 83 member D
Syph / ATG9A	-0.212029	0.470346	A0A0D9RKI6	SLC25A11	Uncharacterized protein
Syph / ATG9A	-0.211726	0.581115	A0A0D9RL01	ZFP36L1	Uncharacterized protein
Syph / ATG9A	-0.211369	0.078072	A0A0D9R3X7	TIMMDC1	Uncharacterized protein
Syph / ATG9A	-0.210669	0.37912	A0A0D9RYF3	PIBF1	Progesterone immunomodulatory binding factor 1
Syph / ATG9A	-0.210649	0.0136618	A0A0D9R1Y8	GIPC1	PDZ domain-containing protein
Syph / ATG9A	-0.210435	0.259261	A0A0D9R8E8	RAB7A	Uncharacterized protein
Syph / ATG9A	-0.21037	0.054976	A0A0D9RHP8	MBNL1	Uncharacterized protein
Syph / ATG9A	-0.210144	0.065812	A0A0D9R1C6	SPATS2	Uncharacterized protein
Syph / ATG9A	-0.209814	0.0436229	A0A0D9R8R9	BDH1	Uncharacterized protein
Syph / ATG9A	-0.209041	0.156961	A0A0D9RVN8	NaN	Argininosuccinate synthase
Syph / ATG9A	-0.20877	0.908215	A0A0D9S6J6	PSRC1	GTSE1_N domain-containing protein
Syph / ATG9A	-0.208681	0.00554579	A0A0D9RU84	ACIN1	SAP domain-containing protein
Syph / ATG9A	-0.208142	0.389602	A0A0D9RHP2	ANGEL1	Endo/exonuclease/phosphatase domain-containing protein
Syph / ATG9A	-0.207982	0.497793	A0A0D9RV11	MTREX	Mtr4 exosome RNA helicase
Syph / ATG9A	-0.207815	0.0210807	A0A0D9RV68	SAPCD2	Uncharacterized protein
Syph / ATG9A	-0.207368	0.578795	A0A0D9QVH8	TET2	Methylcytosine dioxygenase TET
Syph / ATG9A	-0.207356	0.139257	A0A0D9RQP2	WDR92	Uncharacterized protein
Syph / ATG9A	-0.207268	0.32721	A0A0D9R2B7	EIF4E2	Uncharacterized protein
Syph / ATG9A	-0.206327	0.482391	A0A0D9RHG5	NaN	Uncharacterized protein
Syph / ATG9A	-0.205845	0.271965	A0A0D9RJK8;A0A0D9SDW0	NaN	Uncharacterized protein
Syph / ATG9A	-0.205102	0.0166662	A0A0D9S6L4	SLC25A24	Solute carrier family 25 member 24
Syph / ATG9A	-0.203922	0.00135717	A0A0D9R6Z5	SF3B2	SAP domain-containing protein
Syph / ATG9A	-0.201722	0.596572	A0A0D9RXA7	OCIAD1	OCIA domain-containing protein
Syph / ATG9A	-0.200269	0.137433	A0A0D9RCQ2	RCOR1	REST corepressor 1
Syph / ATG9A	-0.200235	0.00860284	A0A0D9RY93	C7orf50	Uncharacterized protein
Syph / ATG9A	-0.200049	0.0436768	A0A0D9R1B2	MRPL16	39S ribosomal protein L16, mitochondrial
Syph / ATG9A	-0.199028	0.0219194	A0A0D9R3L0	CARM1	Coactivator-associated arginine methyltransferase 1
Syph / ATG9A	-0.198995	0.0338221	A0A0D9RQ19	GARS1	Diadenosine tetraphosphate synthetase
Syph / ATG9A	-0.198341	0.0275497	A0A0D9RR51	PSMC6	AAA domain-containing protein
Syph / ATG9A	-0.197199	0.0271354	A0A0D9RHV9	NaN	14_3_3 domain-containing protein
Syph / ATG9A	-0.197151	0.431889	A0A0D9R6A2	DDX1	ATP-dependent RNA helicase DDX1
Syph / ATG9A	-0.196865	0.176498	A0A0D9R5P7	NaN	RNA helicase
Syph / ATG9A	-0.196844	0.892493	A0A0D9REN9	CLK1	CDC like kinase 1
Syph / ATG9A	-0.196588	0.0996851	A0A0D9RFZ5	SPATS2L	Uncharacterized protein
Syph / ATG9A	-0.195513	0.0531361	A0A0D9QWP9	NaN	60S ribosomal protein L27a
Syph / ATG9A	-0.195408	0.140722	A0A0D9RG34	NaN	RRM domain-containing protein
Syph / ATG9A	-0.191391	0.092924	A0A0D9RAG0	HAUS6	HAUS6_N domain-containing protein
Syph / ATG9A	-0.191375	0.0258581	A0A0D9RBF7	MLLT1	AHD domain-containing protein
Syph / ATG9A	-0.191366	0.217702	A0A0D9QYB7	PRPSAP1	Pribosyltran_N domain-containing protein
Syph / ATG9A	-0.190445	0.247391	A0A0D9RMX0	CAMSAP2	Uncharacterized protein
Syph / ATG9A	-0.190125	0.872898	A0A0D9RQX3	NaN	Uncharacterized protein
Syph / ATG9A	-0.189827	0.0167577	A0A0D9R093	CHERP	Uncharacterized protein
Syph / ATG9A	-0.189637	0.978222	A0A0D9RLR3	UCHL5	Ubiquitin carboxyl-terminal hydrolase
Syph / ATG9A	-0.189382	0.0766468	A0A0D9R9G7	VCL	Metavinculin
Syph / ATG9A	-0.18926	0.385695	A0A0D9RNQ9	LARP4B	La ribonucleoprotein 4B
Syph / ATG9A	-0.188992	0.0040284	A0A0D9RTH5	MARCHF7	RING-CH-type domain-containing protein
Syph / ATG9A	-0.188649	0.242316	A0A0D9RQG9	CEP68	Uncharacterized protein
Syph / ATG9A	-0.188594	0.317776	A0A0D9SAE0	NaN	ATP synthase membrane subunit f
Syph / ATG9A	-0.188147	0.0659469	A0A0D9RRZ2	AP3B1	AP-3 complex subunit beta
Syph / ATG9A	-0.187616	0.000357731	A0A0D9R8F2	ACAD9	Acyl-CoA dehydrogenase family member 9
Syph / ATG9A	-0.186707	0.0371289	A0A0D9R5Y0	NaN	DNA polymerase alpha subunit B
Syph / ATG9A	-0.186537	0.0508283	A0A0D9R5A7	NaN	Heterogeneous nuclear ribonucleoprotein K
Syph / ATG9A	-0.186389	0.0886061	A0A0D9SCC3	NaN	AAA domain-containing protein
Syph / ATG9A	-0.184445	7.00054e-05	A0A0D9QV09	RPS16	Uncharacterized protein
Syph / ATG9A	-0.183924	0.0139317	A0A0D9RW61	PARP2	Poly [ADP-ribose] polymerase
Syph / ATG9A	-0.182952	0.223508	A0A0D9RXX8	PDCD6	Programmed cell death 6
Syph / ATG9A	-0.182891	0.0185452	A0A0D9RUE1	GPBP1	Uncharacterized protein
Syph / ATG9A	-0.182828	0.0245564	A0A0D9RMV4	TSR1	Bms1-type G domain-containing protein
Syph / ATG9A	-0.182401	0.00453686	A0A0D9RKT0	SRSF5	Uncharacterized protein
Syph / ATG9A	-0.182274	0.0160795	A0A0D9R482	YWHAQ	Tyrosine 3-monooxygenase/tryptophan 5-monooxygenase activation protein theta
Syph / ATG9A	-0.181773	0.0394237	A0A0D9RGY6	WNK1	Non-specific serine/threonine protein kinase
Syph / ATG9A	-0.181691	0.30665	A0A0D9R199	AKAP8	A-kinase anchoring protein 8
Syph / ATG9A	-0.181441	0.00324634	A0A0D9R0N0	FBRS	Fibrosin
Syph / ATG9A	-0.18124	0.724378	A0A0D9S1Y5	VASP	WH1 domain-containing protein
Syph / ATG9A	-0.180868	0.157246	A0A0D9SCL1	H1-3	H15 domain-containing protein
Syph / ATG9A	-0.180616	0.00689322	A0A0D9RVM5	SNX18	Sorting nexin
Syph / ATG9A	-0.180398	0.07109	A0A0D9RIZ3	FKBP15	Peptidylprolyl isomerase
Syph / ATG9A	-0.179819	0.0621481	A0A0D9R0F0	PSMC3	Proteasome 26S subunit, ATPase 3
Syph / ATG9A	-0.179093	0.198866	A0A0D9RMX8	PSME4	Uncharacterized protein
Syph / ATG9A	-0.179078	0.216984	A0A0D9S3R5	VPS11	Vacuolar protein sorting-associated protein 11 homolog
Syph / ATG9A	-0.1787	0.141248	A0A0D9QZ01	UPF1	Uncharacterized protein
Syph / ATG9A	-0.178499	0.427185	A0A0D9RTI1	DCTN6	Dynactin subunit 6
Syph / ATG9A	-0.178473	0.292207	A0A0D9QZ69	PDCD11	Uncharacterized protein
Syph / ATG9A	-0.178082	0.344678	A0A0D9SAS8	NaN	Small ubiquitin-related modifier
Syph / ATG9A	-0.176616	0.0969823	A0A0D9QUY3	NaN	NADH dehydrogenase [ubiquinone] 1 subunit C2
Syph / ATG9A	-0.175837	0.359963	A0A0D9RUN4	FYCO1	Uncharacterized protein
Syph / ATG9A	-0.174571	0.177798	A0A0D9SDG9	NaN	Uncharacterized protein
Syph / ATG9A	-0.17391	0.145594	A0A0D9RYS4	AIMP2	Aminoacyl tRNA synthase complex-interacting multifunctional protein 2
Syph / ATG9A	-0.173866	0.32982	A0A0D9RSW1	MRPL53	Mitochondrial ribosomal protein L53
Syph / ATG9A	-0.173582	0.00137924	A0A0D9RXN5	NSUN2	NOL1/NOP2/Sun domain family member 2
Syph / ATG9A	-0.173551	0.0806254	A0A0D9RUB4	PRMT5	Protein arginine N-methyltransferase 5
Syph / ATG9A	-0.173459	0.923811	A0A0D9R2D9	VAMP7	Uncharacterized protein
Syph / ATG9A	-0.170987	0.111498	A0A0D9R805	LRCH2	Calponin-homology (CH) domain-containing protein
Syph / ATG9A	-0.170692	0.104981	A0A0D9QXF4	MCMBP	Mini-chromosome maintenance complex-binding protein
Syph / ATG9A	-0.17063	0.00652945	A0A0D9S3T6	NaN	40S ribosomal protein S11
Syph / ATG9A	-0.17061	0.930499	A0A0D9R4D7	LSS	Terpene cyclase/mutase family member
Syph / ATG9A	-0.169732	0.333984	A0A0D9REP4;A0A0D9S0J3	NaN	EF-hand domain-containing protein
Syph / ATG9A	-0.168388	0.33213	A0A0D9QXP6	ANKRD27	VPS9 domain-containing protein
Syph / ATG9A	-0.168297	0.307086	A0A0D9R6D3	HK1	Hexokinase
Syph / ATG9A	-0.167267	0.0925636	A0A0D9R4G5	CDC37	Hsp90 chaperone protein kinase-targeting subunit
Syph / ATG9A	-0.166621	0.0532255	A0A0D9R5Q8	NaN	Mis18 domain-containing protein
Syph / ATG9A	-0.166483	0.251818	A0A0D9RRU2	NAGK	GlcNAc kinase
Syph / ATG9A	-0.166312	0.111719	A0A0D9RYX9	CPSF4	Cleavage and polyadenylation specificity factor subunit 4
Syph / ATG9A	-0.165793	0.153794	A0A0D9S7V1	PHC2	Uncharacterized protein
Syph / ATG9A	-0.165584	0.0240146	A0A0D9SD81	NaN	Uncharacterized protein
Syph / ATG9A	-0.165391	0.0409825	A0A0D9S2C1	CDKN2AIP	Uncharacterized protein
Syph / ATG9A	-0.165069	0.0135195	A0A0D9R892	DDX47	RNA helicase
Syph / ATG9A	-0.164082	0.214667	A0A0D9RMB9	FBXO11	Uncharacterized protein
Syph / ATG9A	-0.16353	0.179668	A0A0D9R2E5	GTPBP1	GTP-binding protein 1
Syph / ATG9A	-0.163077	0.153136	A0A0D9RU97	PSMB5	Proteasome subunit beta
Syph / ATG9A	-0.162846	0.0362128	A0A0D9QY57	NaN	FIP1-like 1 protein
Syph / ATG9A	-0.162438	0.10464	A0A0D9QVA6	MRPS12	Uncharacterized protein
Syph / ATG9A	-0.161839	0.175655	A0A0D9RY95	PPP4R1	WRNPLPNID domain-containing protein
Syph / ATG9A	-0.161647	0.4222	A0A0D9RML6	SRC	Tyrosine-protein kinase
Syph / ATG9A	-0.16158	0.038227	A0A0D9R7E7	TUBB	Tubulin beta chain
Syph / ATG9A	-0.16157	0.045045	A0A0D9R6H5	NaN	40S ribosomal protein S15a
Syph / ATG9A	-0.161174	0.0416298	A0A0D9RWK1	UGDH	UDP-glucose 6-dehydrogenase
Syph / ATG9A	-0.161133	0.0244395	A0A0D9RSN3	POLD2	DNA polymerase delta subunit 2
Syph / ATG9A	-0.160828	0.14684	A0A0D9S5L2	PUS1	PseudoU_synth_1 domain-containing protein
Syph / ATG9A	-0.160523	0.0666817	A0A0D9RC52	SAFB	Uncharacterized protein
Syph / ATG9A	-0.159981	0.231889	A0A0D9S801	SRSF4	Uncharacterized protein
Syph / ATG9A	-0.159517	0.163236	A0A0D9R3S3	NSDHL	3Beta_HSD domain-containing protein
Syph / ATG9A	-0.159078	0.0472002	A0A0D9RIK9	CEP350	CAP-Gly domain-containing protein
Syph / ATG9A	-0.158463	0.150844	A0A0D9R1R4	NaN	TRASH domain-containing protein
Syph / ATG9A	-0.15794	0.0604162	A0A0D9RL03	RPA3	Uncharacterized protein
Syph / ATG9A	-0.157662	0.0805091	A0A0D9RC91	TTC28	Tetratricopeptide repeat domain 28
Syph / ATG9A	-0.157186	0.079212	A0A0D9R5Z4	ACOT13	4HBT domain-containing protein
Syph / ATG9A	-0.157121	0.0296417	A0A0D9RZ41	DSG2	Uncharacterized protein
Syph / ATG9A	-0.156859	0.00749079	A0A0D9R230	ZNF207	Uncharacterized protein
Syph / ATG9A	-0.156632	0.00633598	A0A0D9R1N4;A0A0D9RV83	;ARF1	Uncharacterized protein
Syph / ATG9A	-0.156137	0.183823	A0A0D9QYX6	ELP4	Elongator complex protein 4
Syph / ATG9A	-0.155995	0.436662	A0A0D9RBZ6	ITSN1	Uncharacterized protein
Syph / ATG9A	-0.155389	0.059245	A0A0D9S7Y1	KHDRBS1	KH domain-containing protein
Syph / ATG9A	-0.155238	0.094642	A0A0D9RXQ9	SYNCRIP	Uncharacterized protein
Syph / ATG9A	-0.152231	0.411668	A0A0D9RUJ6	GJA1	Gap junction protein
Syph / ATG9A	-0.152199	0.544865	A0A0D9REQ6	G3BP1	Uncharacterized protein
Syph / ATG9A	-0.151981	0.142145	A0A0D9QV99	PSMC5	AAA domain-containing protein
Syph / ATG9A	-0.151306	0.0709821	A0A0D9RBA7	ITPR3	Inositol 1,4,5-trisphosphate receptor
Syph / ATG9A	-0.150669	0.111173	A0A0D9R4Y1	DSP	SH3 domain-containing protein
Syph / ATG9A	-0.150444	0.260173	A0A0D9SB34	NaN	Uncharacterized protein
Syph / ATG9A	-0.150016	0.57041	A0A0D9R2F4	NaN	Mitochondrial import receptor subunit TOM22 homolog
Syph / ATG9A	-0.149825	0.704629	A0A0D9RXA1	DROSHA	Drosha ribonuclease III
Syph / ATG9A	-0.14974	0.144007	A0A0D9RTZ1	RPS21	40S ribosomal protein S21
Syph / ATG9A	-0.149202	0.40559	A0A0D9RQD5	RCN2	Reticulocalbin 2
Syph / ATG9A	-0.148897	0.116361	A0A0D9RTG7	UPP1	Uridine phosphorylase
Syph / ATG9A	-0.148678	0.00502025	A0A0D9S8X5	ATAD3A	ATPase family AAA domain containing 3A
Syph / ATG9A	-0.148503	0.120109	A0A0D9S7B0	EPS15	Uncharacterized protein
Syph / ATG9A	-0.147918	0.100377	A0A0D9RV27	SORBS3	Uncharacterized protein
Syph / ATG9A	-0.147869	0.00545449	A0A0D9R9M7	MRPL21	Uncharacterized protein
Syph / ATG9A	-0.14747	0.0500013	A0A0D9RSM7	PSMA6	Proteasome subunit alpha type
Syph / ATG9A	-0.146449	0.645505	A0A0D9R788	ZNF34	Zinc finger protein 34
Syph / ATG9A	-0.146209	0.404075	A0A0D9S8B7	EIF4G3	Uncharacterized protein
Syph / ATG9A	-0.145956	0.2209	A0A0D9S7N5	CAP1	Adenylyl cyclase-associated protein
Syph / ATG9A	-0.145873	0.94075	A0A0D9RDM5	DUT	Deoxyuridine 5'-triphosphate nucleotidohydrolase
Syph / ATG9A	-0.14523	0.00598822	A0A0D9RKP7	NaN	PPR_long domain-containing protein
Syph / ATG9A	-0.144851	0.183134	A0A0D9RD41	ROMO1	Protein MGR2 homolog
Syph / ATG9A	-0.144603	0.0682736	A0A0D9RD03	VCP	15S Mg(2+)-ATPase p97 subunit
Syph / ATG9A	-0.144492	0.0734937	A0A0D9R4H6	TUBB2A	Tubulin beta chain
Syph / ATG9A	-0.144381	0.00411273	A0A0D9RNJ2	INPP5K	Inositol-polyphosphate 5-phosphatase
Syph / ATG9A	-0.144325	0.0962417	A0A0D9S3A3	STARD3	START domain-containing protein 3
Syph / ATG9A	-0.143584	0.121955	A0A0D9S7N0	ZMPSTE24	CAAX prenyl protease
Syph / ATG9A	-0.143024	0.0475309	A0A0D9RJE4	CYP51A1	Cytochrome P450 family 51 subfamily A member 1
Syph / ATG9A	-0.142316	0.235496	A0A0D9R0C7	EPS15L1	Uncharacterized protein
Syph / ATG9A	-0.142283	0.0321719	A0A0D9RE84	SNRPD3	Small nuclear ribonucleoprotein Sm D3
Syph / ATG9A	-0.142197	0.010739	A0A0D9R434	FLOT2	Flotillin
Syph / ATG9A	-0.141639	0.0827466	A0A0D9QVH6	NaN	Inorganic diphosphatase
Syph / ATG9A	-0.141519	0.445403	A0A0D9SBR9	RBM15B	Uncharacterized protein
Syph / ATG9A	-0.141317	0.796973	A0A0D9RBI9	HEATR1	HEAT repeat-containing protein 1
Syph / ATG9A	-0.141034	0.0686461	A0A0D9R286	UBE3C	HECT-type E3 ubiquitin transferase
Syph / ATG9A	-0.140792	0.0320328	A0A0D9SCL5	NaN	Histone H2B
Syph / ATG9A	-0.140628	0.00124862	A0A0D9RUX9	CCAR2	DBC1 domain-containing protein
Syph / ATG9A	-0.140523	0.144579	A0A0D9RAN0	MAPRE3	Uncharacterized protein
Syph / ATG9A	-0.140389	0.209105	A0A0D9RY41	PSMG2	Proteasome assembly chaperone 2
Syph / ATG9A	-0.140306	0.00755559	A0A0D9RIY7	SDC2	Syndecan
Syph / ATG9A	-0.140095	0.249082	A0A0D9S6Q5	GCLM	GCS light chain
Syph / ATG9A	-0.13938	0.0801017	A0A0D9R5C5	RAD51	DNA repair protein RAD51 homolog
Syph / ATG9A	-0.139012	0.161721	A0A0D9QXL4	EIF3A	Eukaryotic translation initiation factor 3 subunit A
Syph / ATG9A	-0.137971	0.113093	A0A0D9RBU7	DUS3L	tRNA-dihydrouridine(47) synthase [NAD(P)(+)]
Syph / ATG9A	-0.137534	0.0781461	A0A0D9RWZ5	NaN	Protein LTV1 homolog
Syph / ATG9A	-0.137282	0.767881	A0A0D9S4E2	RPTOR	Raptor_N domain-containing protein
Syph / ATG9A	-0.136066	0.399219	A0A0D9RXG5	OTULIN	Uncharacterized protein
Syph / ATG9A	-0.135482	0.236564	A0A0D9R8S6	LIMK2	Non-specific serine/threonine protein kinase
Syph / ATG9A	-0.135031	0.394725	A0A0D9R6E9	MAP3K11	Mitogen-activated protein kinase kinase kinase 11
Syph / ATG9A	-0.134899	0.105905	A0A0D9QVA7	NaN	Seryl-tRNA synthetase
Syph / ATG9A	-0.134403	0.157807	A0A0D9S679	CSDE1	Uncharacterized protein
Syph / ATG9A	-0.133889	0.738435	A0A0D9R2G1	NFIX	Nuclear factor 1
Syph / ATG9A	-0.133305	0.801187	A0A0D9S2V1	USP30	Ubiquitin carboxyl-terminal hydrolase
Syph / ATG9A	-0.133086	0.0313877	A0A0D9RMC5	KIF23	Kinesin-like protein
Syph / ATG9A	-0.132642	0.242833	A0A0D9RIA9	POLR2K	Uncharacterized protein
Syph / ATG9A	-0.131796	0.85379	A0A0D9RB18	VPS52	Vacuolar protein sorting-associated protein 52 homolog
Syph / ATG9A	-0.131357	0.0665785	A0A0D9S7R6	SNIP1	Smad nuclear interacting protein 1
Syph / ATG9A	-0.13134	0.0105886	A0A0D9RZS7	MEX3C	RING-type domain-containing protein
Syph / ATG9A	-0.131315	0.596322	A0A0D9RW23	C5orf34	Chromosome 5 open reading frame 34
Syph / ATG9A	-0.130113	0.47917	A0A0D9RGD1	EIF4A1	RNA helicase
Syph / ATG9A	-0.130023	0.0873622	A0A0D9RG12	TP53	Cellular tumor antigen p53
Syph / ATG9A	-0.129609	0.0683237	A0A0D9R1V0	EIF3C	Eukaryotic translation initiation factor 3 subunit C
Syph / ATG9A	-0.129491	0.0205857	A0A0D9S2H6	CCDC9	Uncharacterized protein
Syph / ATG9A	-0.129328	0.34738	A0A0D9S0Q9	PLK4	Polo-like kinase 4
Syph / ATG9A	-0.129104	0.141839	A0A0D9QUR3	NaN	HORMA domain-containing protein
Syph / ATG9A	-0.128738	0.240622	A0A0D9RT80	HAUS3	HAUS-augmin3 domain-containing protein
Syph / ATG9A	-0.128395	0.699661	A0A0D9RPF0;A0A0D9RVA5	RAB2A;RAB2B	Uncharacterized protein
Syph / ATG9A	-0.128104	0.593194	A0A0D9S286	ZC3H18	zf-CCCH_4 domain-containing protein
Syph / ATG9A	-0.127847	0.63967	A0A0D9RYT7	LRCH1	Leucine rich repeats and calponin homology domain containing 1
Syph / ATG9A	-0.127682	0.513274	A0A0D9RHX5	GPATCH11	Coiled-coil domain-containing protein 75
Syph / ATG9A	-0.1276	0.13416	A0A0D9RY49	TUBB6	Tubulin beta chain
Syph / ATG9A	-0.127525	0.832848	A0A0D9S2L9	NOP53	Ribosome biogenesis protein NOP53
Syph / ATG9A	-0.126712	0.316165	A0A0D9QZ68	ELL	Uncharacterized protein
Syph / ATG9A	-0.125607	0.480887	A0A0D9S4A1	CBX8	Chromo domain-containing protein
Syph / ATG9A	-0.125593	0.441886	A0A0D9RWS6	RANBP2	RAN binding protein 2
Syph / ATG9A	-0.125283	0.38749	A0A0D9S755	DAB1	PID domain-containing protein
Syph / ATG9A	-0.124733	0.269275	A0A0D9R489	AQR	RNA helicase aquarius
Syph / ATG9A	-0.124403	0.252103	A0A0D9RNH2	SRSF6	Uncharacterized protein
Syph / ATG9A	-0.124159	0.104144	A0A0D9RDT4	CEP152	Uncharacterized protein
Syph / ATG9A	-0.12401	0.00180958	A0A0D9RDK2	NaN	Protein kinase domain-containing protein
Syph / ATG9A	-0.123901	0.0665697	A0A0D9RL57	MCM10	Protein MCM10 homolog
Syph / ATG9A	-0.123486	0.2915	A0A0D9S1W2	TMA16	Translation machinery-associated protein 16
Syph / ATG9A	-0.123168	1.57197e-05	A0A0D9RF57	CEP70	Centrosomal protein of 70 kDa
Syph / ATG9A	-0.122751	0.0936567	A0A0D9R2L8	RBBP6	Uncharacterized protein
Syph / ATG9A	-0.122702	0.345337	A0A0D9REI2	LARP1	La ribonucleoprotein 1, translational regulator
Syph / ATG9A	-0.122478	0.677581	A0A0D9R5U5	CAPN1	Calcium-activated neutral proteinase 1
Syph / ATG9A	-0.122325	0.312068	A0A0D9RG90	TTC7B	Tetratricopeptide repeat domain 7B
Syph / ATG9A	-0.122017	0.887143	A0A0D9S2T7	KDELR1	ER lumen protein-retaining receptor
Syph / ATG9A	-0.121951	0.290934	A0A0D9S6D8	MOV10	RNA helicase
Syph / ATG9A	-0.121526	0.455776	A0A0D9RUF1	MAT2A	S-adenosylmethionine synthase
Syph / ATG9A	-0.121098	0.909304	A0A0D9R2N9	TRIR	Uncharacterized protein
Syph / ATG9A	-0.12057	0.0362444	A0A0D9RI08	EIF2AK2	Eukaryotic translation initiation factor 2 alpha kinase 2
Syph / ATG9A	-0.120312	0.0428739	A0A0D9RVU9	LZTS1	Uncharacterized protein
Syph / ATG9A	-0.120255	0.364683	A0A0D9RJP2	SMG7	Uncharacterized protein
Syph / ATG9A	-0.119876	0.960777	A0A0D9QX96	NaN	Uncharacterized protein
Syph / ATG9A	-0.119663	0.267059	A0A0D9RMW4	SMG6	PINc domain-containing protein
Syph / ATG9A	-0.11966	0.151909	A0A0D9RS87	PNN	Pinin
Syph / ATG9A	-0.119471	0.0250392	A0A0D9R775	EVI5L	Rab-GAP TBC domain-containing protein
Syph / ATG9A	-0.119471	0.193863	A0A0D9REY7	BZW1	W2 domain-containing protein
Syph / ATG9A	-0.119237	0.0452498	A0A0D9RZW1	YWHAG	14_3_3 domain-containing protein
Syph / ATG9A	-0.118768	0.761537	A0A0D9RG61	PRKAR2B	Uncharacterized protein
Syph / ATG9A	-0.118642	0.157084	A0A0D9SA58	NaN	Phosphoglycerate mutase
Syph / ATG9A	-0.118324	0.0870223	A0A0D9R8M6	RUNX1	Runt-related transcription factor
Syph / ATG9A	-0.117584	0.323812	A0A0D9S109	RPS19	40S ribosomal protein S19
Syph / ATG9A	-0.117417	0.0463358	A0A0D9RLE6	VTI1B	t-SNARE coiled-coil homology domain-containing protein
Syph / ATG9A	-0.117393	0.658891	A0A0D9R5L5	KIF13A	Kinesin motor domain-containing protein
Syph / ATG9A	-0.117388	0.340074	A0A0D9R4F7	NOL10	Nucleolar protein 10
Syph / ATG9A	-0.117352	0.450127	A0A0D9S125	LSM12	AD domain-containing protein
Syph / ATG9A	-0.117205	0.743352	A0A0D9RQ60	ATG14	Autophagy related 14
Syph / ATG9A	-0.116755	0.227764	A0A0D9REK7	PBDC1	Polysacc_synt_4 domain-containing protein
Syph / ATG9A	-0.116672	0.318885	A0A0D9QX68	TACC2	Transforming acidic coiled-coil containing protein 2
Syph / ATG9A	-0.115785	0.671644	A0A0D9RW18	PAIP1	MIF4G domain-containing protein
Syph / ATG9A	-0.115755	0.0406602	A0A0D9RR49	STAU1	Uncharacterized protein
Syph / ATG9A	-0.115539	0.275276	A0A0D9R9C4	UHRF2	RING-type E3 ubiquitin transferase
Syph / ATG9A	-0.114987	0.204539	A0A0D9S101	UBTF	Upstream binding transcription factor
Syph / ATG9A	-0.114816	0.0152898	A0A0D9RS40	CBLN4	C1q domain-containing protein
Syph / ATG9A	-0.11432	0.0222754	A0A0D9RI90	RALY	RRM domain-containing protein
Syph / ATG9A	-0.11391	0.00601167	A0A0D9RBX0	PPM1G	PPM-type phosphatase domain-containing protein
Syph / ATG9A	-0.112933	0.00610575	A0A0D9S807	TAF12	Transcription initiation factor TFIID subunit 12
Syph / ATG9A	-0.112373	0.526527	A0A0D9QUJ9	COQ8B	ABC1 domain-containing protein
Syph / ATG9A	-0.112282	0.440148	A0A0D9RMM1	EIF4G1	Eukaryotic translation initiation factor 4 gamma 1
Syph / ATG9A	-0.111883	0.0586036	A0A0D9RU07	KIF2A	Kinesin-like protein
Syph / ATG9A	-0.111356	0.595484	A0A0D9RNA2	DDX3X	RNA helicase
Syph / ATG9A	-0.110751	0.0374498	A0A0D9R1T9	HJURP	Uncharacterized protein
Syph / ATG9A	-0.109534	0.181425	A0A0D9QYW0	HOMER3	WH1 domain-containing protein
Syph / ATG9A	-0.109335	0.0303572	A0A0D9QZ89	LSM4	U6 snRNA-associated Sm-like protein LSm4
Syph / ATG9A	-0.109205	0.0497315	A0A0D9S7P7	MACF1	Microtubule actin crosslinking factor 1
Syph / ATG9A	-0.109174	0.415695	A0A0D9RM84	AP2M1	AP-2 complex subunit mu
Syph / ATG9A	-0.108813	0.0485133	A0A0D9RKF1	PFDN1	Uncharacterized protein
Syph / ATG9A	-0.108775	0.0615664	A0A0D9RDB8	MTCH1	Uncharacterized protein
Syph / ATG9A	-0.107288	0.131225	A0A0D9RJ20	HSP90AB1	HATPase_c domain-containing protein
Syph / ATG9A	-0.107094	0.798827	A0A0D9RSD3	COA1	Uncharacterized protein
Syph / ATG9A	-0.107036	0.0503957	A0A0D9RC06	PEX5	PTS1-BP
Syph / ATG9A	-0.1069	0.0155163	A0A0D9SCD2	NaN	Pre-mRNA-splicing factor RBM22
Syph / ATG9A	-0.105245	0.552393	A0A0D9RN17	FAM135A	DUF676 domain-containing protein
Syph / ATG9A	-0.105065	0.114771	A0A0D9RFT3	XRN1	5'-3' exoribonuclease 1
Syph / ATG9A	-0.10467	0.564878	A0A0D9RE46	WDR43	WD repeat domain 43
Syph / ATG9A	-0.104473	0.11268	A0A0D9QX85	NaN	PDCD2_C domain-containing protein
Syph / ATG9A	-0.103386	0.221422	A0A0D9QXX6	POLR2C	RPOLD domain-containing protein
Syph / ATG9A	-0.103232	0.806339	A0A0D9RKB5	TRMT1L	TRMT1-like protein
Syph / ATG9A	-0.103199	0.399928	A0A0D9RA06	MRPS25	L51_S25_CI-B8 domain-containing protein
Syph / ATG9A	-0.102843	0.801417	A0A0D9QYA2	CLOCK	Uncharacterized protein
Syph / ATG9A	-0.102381	0.0854326	A0A0D9RNQ7	TRUB2	TruB pseudouridine synthase family member 2
Syph / ATG9A	-0.101895	0.0275779	A0A0D9R134	CMSS1	Uncharacterized protein
Syph / ATG9A	-0.101837	0.00874247	A0A0D9RJ93	MRPL18	Uncharacterized protein
Syph / ATG9A	-0.101331	0.902087	A0A0D9S5N0	CHTOP	FoP_duplication domain-containing protein
Syph / ATG9A	-0.101171	0.493166	A0A0D9SCU4	ZNHIT2	HIT-type domain-containing protein
Syph / ATG9A	-0.101022	0.000439313	A0A0D9RDB1	MYEF2	Myelin expression factor 2
Syph / ATG9A	-0.100172	0.163454	A0A0D9RF02	IDH3B	Isocitrate dehydrogenase [NAD] subunit, mitochondrial
Syph / ATG9A	-0.100158	0.0802626	A0A0D9R3A0	IRAK1	Protein kinase domain-containing protein
Syph / ATG9A	-0.0997751	0.0231875	A0A0D9S360	PSMD3	PCI domain-containing protein
Syph / ATG9A	-0.0993508	0.608576	A0A0D9R8G7	ETV6	Uncharacterized protein
Syph / ATG9A	-0.0993169	0.454872	A0A0D9S426	PTOV1	PTOV1 extended AT-hook containing adaptor protein
Syph / ATG9A	-0.0991596	0.865393	A0A0D9RQA8	TCEA1	Uncharacterized protein
Syph / ATG9A	-0.0991343	0.227455	A0A0D9R6L1	HNRNPM	Heterogeneous nuclear ribonucleoprotein M
Syph / ATG9A	-0.0981945	0.605612	A0A0D9RVU8	PAX8	Paired domain-containing protein
Syph / ATG9A	-0.0979032	0.699516	A0A0D9S6T8	KYAT3	Cysteine-S-conjugate beta-lyase 2
Syph / ATG9A	-0.0975031	0.0397066	A0A0D9S5P1	S100A6	Protein S100
Syph / ATG9A	-0.0972962	0.357788	A0A0D9RGB3	HLTF	Helicase like transcription factor
Syph / ATG9A	-0.0966156	0.0129354	A0A0D9R9N5	IGHMBP2	Immunoglobulin mu DNA binding protein 2
Syph / ATG9A	-0.0954613	0.702237	A0A0D9RFZ0	U2SURP	Uncharacterized protein
Syph / ATG9A	-0.0953772	0.206928	A0A0D9RTH6;A0A0D9SEF4	NaN	Uncharacterized protein
Syph / ATG9A	-0.0951478	0.645889	A0A0D9S0J8	NOA1	Nitric oxide associated 1
Syph / ATG9A	-0.0949994	0.655921	A0A0D9SE05	FIGNL1	AAA domain-containing protein
Syph / ATG9A	-0.0948307	0.0820327	A0A0D9RIR6	DHX57	RNA helicase
Syph / ATG9A	-0.0942925	0.0740732	A0A0D9RRR2	SSB	Small RNA binding exonuclease protection factor La
Syph / ATG9A	-0.0930414	0.149952	A0A0D9RPR4	KIAA1841	DUF3342 domain-containing protein
Syph / ATG9A	-0.0927918	0.234297	A0A0D9RHC9	FAM120B	Uncharacterized protein
Syph / ATG9A	-0.0927644	0.384054	A0A0D9RP40	EDC3	Enhancer of mRNA-decapping protein 3
Syph / ATG9A	-0.0913431	0.429594	A0A0D9S6G7	CEPT1	Choline/ethanolamine phosphotransferase 1
Syph / ATG9A	-0.0909424	0.843452	A0A0D9RH71	TNK1	Uncharacterized protein
Syph / ATG9A	-0.0908114	0.0230019	A0A0D9QZY4	TSPO	Peripheral-type benzodiazepine receptor
Syph / ATG9A	-0.0899213	0.0217457	A0A0D9QVY0	WWP2	E3 ubiquitin-protein ligase
Syph / ATG9A	-0.0897875	0.156164	A0A0D9R5I5	THUMPD1	THUMP domain-containing protein
Syph / ATG9A	-0.0897826	0.198217	A0A0D9R0Y0	LARP4	HTH La-type RNA-binding domain-containing protein
Syph / ATG9A	-0.0897214	0.68485	A0A0D9RML3	UQCRQ	Complex III subunit 8
Syph / ATG9A	-0.0894247	0.259348	A0A0D9S2F9	ACSL1	AMP-binding domain-containing protein
Syph / ATG9A	-0.0894079	0.0724012	A0A0D9QXJ6	SFXN4	Uncharacterized protein
Syph / ATG9A	-0.0887608	0.580488	A0A0D9RQA4	WDHD1	WD repeat and HMG-box DNA binding protein 1
Syph / ATG9A	-0.0884971	0.0389671	A0A0D9RT22	PPIA	Peptidyl-prolyl cis-trans isomerase
Syph / ATG9A	-0.0884067	0.0093396	A0A0D9RT74	LSM14B	Uncharacterized protein
Syph / ATG9A	-0.0883822	0.212187	A0A0D9SC72	PHETA1	PH domain-containing protein
Syph / ATG9A	-0.0882517	0.942587	A0A0D9R7N9	RMI2	Uncharacterized protein
Syph / ATG9A	-0.0872436	0.472668	A0A0D9RWU0	LMBRD2	LMBR1 domain containing 2
Syph / ATG9A	-0.0872278	0.28534	A0A0D9S3H8	NaN	Uncharacterized protein
Syph / ATG9A	-0.0869407	0.307226	A0A0D9RGJ5	RPS14	Uncharacterized protein
Syph / ATG9A	-0.0860766	0.956425	A0A0D9RJC3	WDR18	WD repeat-containing protein 18
Syph / ATG9A	-0.0859246	0.00674067	A0A0D9R8K1	CLIC1	Chloride intracellular channel protein
Syph / ATG9A	-0.0858817	0.548582	A0A0D9QVI6	DDX5	DEAD box protein 5
Syph / ATG9A	-0.0857261	0.398589	A0A0D9RY82	IMPA2	Inositol-1-monophosphatase
Syph / ATG9A	-0.0857135	0.0425352	A0A0D9R1D2	DDX52	RNA helicase
Syph / ATG9A	-0.0849316	0.0771558	A0A0D9R7K5	SQSTM1	Uncharacterized protein
Syph / ATG9A	-0.08146	0.196607	A0A0D9RMG7	NEK7	Protein kinase domain-containing protein
Syph / ATG9A	-0.0809609	0.152866	A0A0D9RYH5	FOXK1	Uncharacterized protein
Syph / ATG9A	-0.0806765	0.247453	A0A0D9RUM4	LOXL2	Lysyl oxidase homolog
Syph / ATG9A	-0.0803726	0.940562	A0A0D9RS62	AURKA	Aurora kinase
Syph / ATG9A	-0.0797788	0.254925	A0A0D9R992	FAM83H	FAM83 domain-containing protein
Syph / ATG9A	-0.0797044	0.783071	A0A0D9S9G6	HNRNPA0	Uncharacterized protein
Syph / ATG9A	-0.0796953	0.433648	A0A0D9RNP7	PML	Uncharacterized protein
Syph / ATG9A	-0.0796758	0.13956	A0A0D9RXY5	PCID2	PCI domain-containing protein
Syph / ATG9A	-0.0793295	0.630533	A0A0D9R2D7	RBM33	RRM domain-containing protein
Syph / ATG9A	-0.0793117	0.22289	A0A0D9REV2	NCBP1	MIF4G domain-containing protein
Syph / ATG9A	-0.0792862	0.011933	A0A0D9R2Y5	NaN	Protein kinase domain-containing protein
Syph / ATG9A	-0.0789388	0.125922	A0A0D9RVM1	DHX15	RNA helicase
Syph / ATG9A	-0.0781223	0.0298178	A0A0D9R2F8	TEFM	Transcription elongation factor, mitochondrial
Syph / ATG9A	-0.0780103	0.148396	A0A0D9QXW2	UQCRFS1	Cytochrome b-c1 complex subunit Rieske, mitochondrial
Syph / ATG9A	-0.0779977	0.301038	A0A0D9RKS2	DCP1A	mRNA_decap_C domain-containing protein
Syph / ATG9A	-0.0777833	0.187826	A0A0D9RYU7	ZC3H13	C3H1-type domain-containing protein
Syph / ATG9A	-0.077366	0.0081704	A0A0D9R0C9	BOK	Uncharacterized protein
Syph / ATG9A	-0.0767411	0.174899	A0A0D9RD66	CPNE1	Uncharacterized protein
Syph / ATG9A	-0.076434	0.717138	A0A0D9S9C5	NaN	Protein S100
Syph / ATG9A	-0.0762052	0.238478	A0A0D9RXM7	FASTKD3	FAST kinase domains 3
Syph / ATG9A	-0.0757916	0.0896245	A0A0D9R8Y7	SMTN	Calponin-homology (CH) domain-containing protein
Syph / ATG9A	-0.0755904	0.269894	A0A0D9QVS5	ADH7	Uncharacterized protein
Syph / ATG9A	-0.0753229	0.123035	A0A0D9R5F5	KSR1	Kinase suppressor of ras 1
Syph / ATG9A	-0.0752807	0.617039	A0A0D9RTV5	DHX30	RNA helicase
Syph / ATG9A	-0.0750048	0.13846	A0A0D9S8Q7	ENO1	2-phospho-D-glycerate hydro-lyase
Syph / ATG9A	-0.0744697	0.708804	A0A0D9S7K7	YBX1	Y-box binding protein 1
Syph / ATG9A	-0.0744378	0.644012	A0A0D9S686	BCAS2	Pre-mRNA-splicing factor SPF27
Syph / ATG9A	-0.0734405	0.885884	A0A0D9S5T8	PSMB4	Proteasome subunit beta
Syph / ATG9A	-0.0730654	0.999447	A0A0D9QXZ2	MRPL38	Mitochondrial ribosomal protein L38
Syph / ATG9A	-0.0727607	0.275019	A0A0D9RG97	CRNKL1	Uncharacterized protein
Syph / ATG9A	-0.0722158	0.176698	A0A0D9RG93	HSPD1	60 kDa chaperonin
Syph / ATG9A	-0.0720402	0.68136	A0A0D9S226	CBR4	Uncharacterized protein
Syph / ATG9A	-0.0718325	0.580173	A0A0D9R4W1	SSR1	Signal sequence receptor subunit alpha
Syph / ATG9A	-0.071594	0.144891	A0A0D9RS97	NaN	Proteasome subunit alpha type
Syph / ATG9A	-0.0714056	0.0019385	A0A0D9RQM9	SLC25A38	Mitochondrial glycine transporter
Syph / ATG9A	-0.0712132	0.00964006	A0A0D9QYV5	SUGP2	Uncharacterized protein
Syph / ATG9A	-0.0704973	0.69728	A0A0D9RIR4	PTBP3	Uncharacterized protein
Syph / ATG9A	-0.0702502	0.440347	A0A0D9RNX3	NaN	Heterogeneous nuclear ribonucleoproteins A2/B1
Syph / ATG9A	-0.0698171	0.908458	A0A0D9RX76	ZFR	DZF domain-containing protein
Syph / ATG9A	-0.0694237	0.234639	A0A0D9RFB4	XRN2	5'-3' exoribonuclease
Syph / ATG9A	-0.0690357	0.806483	A0A0D9R1K8	NaN	Uncharacterized protein
Syph / ATG9A	-0.0689045	0.73586	A0A0D9R8W9	ZNF106	Uncharacterized protein
Syph / ATG9A	-0.0680285	0.706272	A0A0D9RT21	TANK	UBZ1-type domain-containing protein
Syph / ATG9A	-0.0671021	0.453209	A0A0D9R809	GRK2	G protein-coupled receptor kinase
Syph / ATG9A	-0.0668681	0.127097	A0A0D9R4H1	IARS1	Isoleucyl-tRNA synthetase
Syph / ATG9A	-0.0666618	0.0569696	A0A0D9RI32	RRAGB	Ras-related GTP-binding protein
Syph / ATG9A	-0.066527	0.0210321	A0A0D9R2F7	HERC2	HECT-type E3 ubiquitin transferase
Syph / ATG9A	-0.0648819	0.0321882	A0A0D9SD96	NaN	Cytochrome c
Syph / ATG9A	-0.0646188	0.82472	A0A0D9R083	COX15	Cytochrome c oxidase assembly homolog COX15
Syph / ATG9A	-0.0640994	0.00156404	A0A0D9RMI8	HSPA4	Heat shock 70 kDa protein 4
Syph / ATG9A	-0.0639025	0.434473	A0A0D9RRX7	CEP57L1	Uncharacterized protein
Syph / ATG9A	-0.0637522	0.142904	A0A0D9RVR7	METTL17	Methyltransferase like 17
Syph / ATG9A	-0.0627305	0.0600405	A0A0D9RH66	ARMC10	Arm_2 domain-containing protein
Syph / ATG9A	-0.0623103	0.623208	A0A0D9RL88	CDC23	ANAPC8 domain-containing protein
Syph / ATG9A	-0.0617587	0.499922	A0A0D9QVN6	FAM168A	Uncharacterized protein
Syph / ATG9A	-0.0615744	0.343668	A0A0D9RWY4	PRC1	Uncharacterized protein
Syph / ATG9A	-0.0613938	0.383215	A0A0D9RES0	ARL8B	ADP ribosylation factor like GTPase 8B
Syph / ATG9A	-0.0613355	0.011769	A0A0D9QYU7	TMEM161A	Uncharacterized protein
Syph / ATG9A	-0.0612803	0.2484	A0A0D9S4M9	ALYREF	RRM domain-containing protein
Syph / ATG9A	-0.0606726	0.674985	A0A0D9R5N0	NaN	Uncharacterized protein
Syph / ATG9A	-0.0604345	0.160007	A0A0D9R7D0	ZC3H7A	Zinc finger CCCH-type containing 7A
Syph / ATG9A	-0.0604214	0.0165975	A0A0D9R4H3	SPAG5	Uncharacterized protein
Syph / ATG9A	-0.0603736	0.0947279	A0A0D9R8A2	CHAF1B	CAF-1_p60_C domain-containing protein
Syph / ATG9A	-0.0599362	0.158921	A0A0D9R456	TCAF1	Peptidase M60 domain-containing protein
Syph / ATG9A	-0.0597859	0.152996	A0A0D9RBE0	LEMD2	LEM domain nuclear envelope protein 2
Syph / ATG9A	-0.0594601	0.0778795	A0A0D9SAF6	NaN	Cofilin, non-muscle isoform
Syph / ATG9A	-0.058725	0.717907	A0A0D9R7C2	RSL1D1	Ribosomal L1 domain containing 1
Syph / ATG9A	-0.0586815	0.746945	A0A0D9RIK5	WDR24	GATOR complex protein WDR24
Syph / ATG9A	-0.05849	0.0441651	A0A0D9RGK7	NaN	Profilin
Syph / ATG9A	-0.0582951	0.714369	A0A0D9R1Z7	DDX39A	RNA helicase
Syph / ATG9A	-0.0582879	0.738224	A0A0D9QWV1	NaN	Uncharacterized protein
Syph / ATG9A	-0.0579984	0.111423	A0A0D9R2Y6	FASTK	RAP domain-containing protein
Syph / ATG9A	-0.057714	0.976281	A0A0D9SA28	ZBTB21	Uncharacterized protein
Syph / ATG9A	-0.0575416	0.236222	A0A0D9RWC0	WDR33	Uncharacterized protein
Syph / ATG9A	-0.056369	0.27602	A0A0D9RHF7	AP3D1	AP-3 complex subunit delta
Syph / ATG9A	-0.0541809	0.366331	A0A0D9R0S6	TFCP2	Uncharacterized protein
Syph / ATG9A	-0.0539266	0.565088	A0A0D9RA18	PES1	Pescadillo homolog
Syph / ATG9A	-0.0538613	0.463904	A0A0D9RSI6	DUSP11	Dual specificity phosphatase 11
Syph / ATG9A	-0.0538204	0.0364543	A0A0D9QYY1	NaN	Uncharacterized protein
Syph / ATG9A	-0.0535772	0.784489	A0A0D9RUI1	CNIH4	Uncharacterized protein
Syph / ATG9A	-0.0532418	0.583878	A0A0D9RRQ8	NaN	SURF6 domain-containing protein
Syph / ATG9A	-0.0530835	0.289444	A0A0D9RNT7	NaN	40S ribosomal protein S27a
Syph / ATG9A	-0.05302	0.303721	A0A0D9R2Y8	NaN	Coiled-coil domain-containing protein 52
Syph / ATG9A	-0.0529109	0.335634	A0A0D9R587	KNSTRN	Uncharacterized protein
Syph / ATG9A	-0.0527692	0.0580249	A0A0D9RE50	TOPBP1	Uncharacterized protein
Syph / ATG9A	-0.0527591	0.31266	A0A0D9RJC5	AKAP9	A-kinase anchoring protein 9
Syph / ATG9A	-0.0525728	0.136902	A0A0D9S331	CASC3	Protein CASC3
Syph / ATG9A	-0.0524696	0.887192	A0A0D9R6S9	TOP3A	DNA topoisomerase
Syph / ATG9A	-0.0517227	0.52588	A0A0D9R9N9	NUP205	Nucleoporin 205
Syph / ATG9A	-0.0514725	0.0539701	A0A0D9RTZ2	DIMT1	rRNA adenine N(6)-methyltransferase
Syph / ATG9A	-0.0505803	0.0835822	A0A0D9QV93	RPS3	40S ribosomal protein S3
Syph / ATG9A	-0.0501508	0.390013	A0A0D9R4U0	MRPL4	Uncharacterized protein
Syph / ATG9A	-0.0500689	0.780388	A0A0D9S2Q1	PWP1	PWP1 homolog, endonuclein
Syph / ATG9A	-0.0486328	0.281075	A0A0D9RSX0	PTCD2	Pentatricopeptide repeat-containing protein 2, mitochondrial
Syph / ATG9A	-0.0486311	0.828693	A0A0D9QVB0	NFKBIB	Ankyrin_rpt-contain_dom domain-containing protein
Syph / ATG9A	-0.0481959	0.332212	A0A0D9SC08	NaN	Uncharacterized protein
Syph / ATG9A	-0.0480593	0.0835016	A0A0D9S4I8	NPLOC4	Uncharacterized protein
Syph / ATG9A	-0.0472736	0.207014	A0A0D9RWV8	N4BP2	Uncharacterized protein
Syph / ATG9A	-0.0472639	0.0965342	A0A0D9RH35	PSMC2	26S proteasome AAA-ATPase subunit RPT1
Syph / ATG9A	-0.0472417	0.245086	A0A0D9RMW9	CDK9	Protein kinase domain-containing protein
Syph / ATG9A	-0.0467761	0.0174177	A0A0D9RDP2	NCOA4	Uncharacterized protein
Syph / ATG9A	-0.0460384	0.312101	A0A0D9RRR7	NEMF	Uncharacterized protein
Syph / ATG9A	-0.0454747	0.359931	A0A0D9R7Q9	SF3B6	RRM domain-containing protein
Syph / ATG9A	-0.0454409	0.00610127	A0A0D9S8H7	FBLIM1	Uncharacterized protein
Syph / ATG9A	-0.0453253	0.349057	A0A0D9RJ55	CDC5L	Uncharacterized protein
Syph / ATG9A	-0.0450384	0.768409	A0A0D9S4X6	SMG5	PINc domain-containing protein
Syph / ATG9A	-0.0448804	0.15887	A0A0D9R7M7	RBM4B	Uncharacterized protein
Syph / ATG9A	-0.0446964	0.446386	A0A0D9RKR3	NaN	Uncharacterized protein
Syph / ATG9A	-0.0445582	0.0400256	A0A0D9S8V6	PEX10	RING-type domain-containing protein
Syph / ATG9A	-0.0443575	0.134549	A0A0D9REJ6	AMOTL2	Angiomotin_C domain-containing protein
Syph / ATG9A	-0.0443287	0.959231	A0A0D9RIT2	POLR2E	DNA-directed RNA polymerase II subunit E
Syph / ATG9A	-0.0443235	0.0685743	A0A0D9S8U5	WRAP73	ANAPC4_WD40 domain-containing protein
Syph / ATG9A	-0.0441778	0.39761	A0A0D9RXI1	COX5B	Cytochrome c oxidase subunit 5B
Syph / ATG9A	-0.0437687	0.182702	A0A0D9QZ74	ATP5MD	Uncharacterized protein
Syph / ATG9A	-0.0431594	0.917822	A0A0D9R445	KEAP1	Kelch-like ECH-associated protein 1
Syph / ATG9A	-0.0430572	0.663418	A0A0D9R7I5	STRAP	Uncharacterized protein
Syph / ATG9A	-0.0428966	0.273421	A0A0D9QWS8	TMEM147	Transmembrane protein 147
Syph / ATG9A	-0.0427747	0.91659	A0A0D9RMZ0	RPA1	Replication protein A subunit
Syph / ATG9A	-0.0420383	0.20022	A0A0D9S561	DAP3	Death associated protein 3
Syph / ATG9A	-0.041536	0.18622	A0A0D9RYA3	RBM26	Uncharacterized protein
Syph / ATG9A	-0.0405593	0.566865	A0A0D9S1X2	PPP1R13L	Protein phosphatase 1 regulatory subunit 13 like
Syph / ATG9A	-0.0404553	0.090813	A0A0D9RTA5	FAM193A	Family with sequence similarity 193 member A
Syph / ATG9A	-0.0403422	0.0874454	A0A0D9R6R9	WDR35	WD repeat-containing protein 35
Syph / ATG9A	-0.0401741	0.144083	A0A0D9R310	HABP4	HABP4_PAI-RBP1 domain-containing protein
Syph / ATG9A	-0.0401485	0.091399	A0A0D9RHF3	PDCD2	Programmed cell death 2
Syph / ATG9A	-0.0395056	0.787385	A0A0D9RN94	TOP1	DNA topoisomerase I
Syph / ATG9A	-0.0386297	0.959218	A0A0D9R1Q0	TAF15	Uncharacterized protein
Syph / ATG9A	-0.0381032	0.833499	A0A0D9S8N8	CENPS	Centromere protein S
Syph / ATG9A	-0.0377158	0.994711	A0A0D9RPT9	PHAX	Phosphorylated adapter RNA export protein
Syph / ATG9A	-0.0372553	0.117948	A0A0D9RF66	RNH1	Ribonuclease inhibitor
Syph / ATG9A	-0.0370895	0.149752	A0A0D9RWB6	ARRDC1	Arrestin domain containing 1
Syph / ATG9A	-0.036587	0.163555	A0A0D9RA44	THEM6	Uncharacterized protein
Syph / ATG9A	-0.0345061	0.928111	A0A0D9R4X1	KPNA1	Importin subunit alpha
Syph / ATG9A	-0.0334525	0.0556664	A0A0D9RP78	YTHDF3	YTH domain-containing protein
Syph / ATG9A	-0.0319101	0.391756	A0A0D9QWM9	HAUS5	Uncharacterized protein
Syph / ATG9A	-0.0318547	0.792639	A0A0D9RZ80	MAPRE2	Microtubule-associated protein RP/EB family member 2
Syph / ATG9A	-0.0317683	0.703152	A0A0D9RBV4	ATP5MPL	ATP synthase membrane subunit 6.8PL
Syph / ATG9A	-0.0307578	0.847812	A0A0D9RKQ4	PLD2	Phospholipase
Syph / ATG9A	-0.0305363	0.1159	A0A0D9RXI0	AP3B2	AP-3 complex subunit beta
Syph / ATG9A	-0.0300438	0.262706	A0A0D9RVV5	ATP6V1B2	Vacuolar proton pump subunit B
Syph / ATG9A	-0.0287223	0.631968	A0A0D9R8T9	NaN	Uncharacterized protein
Syph / ATG9A	-0.0284729	0.607322	A0A0D9RJZ5	PTBP1	Polypyrimidine tract-binding protein 1
Syph / ATG9A	-0.0282553	0.648294	A0A0D9R5Y5	PHF6	Uncharacterized protein
Syph / ATG9A	-0.0281899	0.14843	A0A0D9REY9	PPP4R4	Uncharacterized protein
Syph / ATG9A	-0.0275948	0.0543877	A0A0D9RUT2	DARS1	Aspartate--tRNA ligase, cytoplasmic
Syph / ATG9A	-0.02752	0.0482291	A0A0D9RY34	CEP192	Uncharacterized protein
Syph / ATG9A	-0.027353	0.0738794	A0A0D9RXA0	MRPL46	39S ribosomal protein L46, mitochondrial
Syph / ATG9A	-0.0273228	0.542379	A0A0D9QX02	ACADSB	Uncharacterized protein
Syph / ATG9A	-0.0269103	0.983989	A0A0D9R642	HKDC1	Hexokinase
Syph / ATG9A	-0.0266492	0.126136	A0A0D9RJW3	NUMB	Protein numb homolog
Syph / ATG9A	-0.026415	0.30466	A0A0D9R4Q2	SHC3	Uncharacterized protein
Syph / ATG9A	-0.0262761	0.421719	A0A0D9RYD0	EIF3B	Eukaryotic translation initiation factor 3 subunit B
Syph / ATG9A	-0.0262403	0.623996	A0A0D9RHY8	MYO1E	Uncharacterized protein
Syph / ATG9A	-0.026153	0.723225	A0A0D9RT33	HDAC2	Histone deacetylase 2
Syph / ATG9A	-0.0257151	0.582116	A0A0D9RQN5	SLC25A12	Uncharacterized protein
Syph / ATG9A	-0.0255132	0.931457	A0A0D9RBQ6	ARMCX2	Armadillo repeat containing X-linked 2
Syph / ATG9A	-0.0254899	0.0276394	A0A0D9RPJ9	PRDX4	Thioredoxin domain-containing protein
Syph / ATG9A	-0.0253977	0.358078	A0A0D9QWR4	HNRNPD	Uncharacterized protein
Syph / ATG9A	-0.0253788	0.0926268	A0A0D9RF10	TJP3	Tight junction protein 3
Syph / ATG9A	-0.0253277	0.0420015	A0A0D9S6S9	ZNF326	Uncharacterized protein
Syph / ATG9A	-0.0252268	0.712866	A0A0D9SDM4	NaN	Selenoprotein K
Syph / ATG9A	-0.0250271	0.723008	A0A0D9R3Q2	DNM2	Dynamin GTPase
Syph / ATG9A	-0.0244155	0.476099	A0A0D9QVJ4	EIF3K	Eukaryotic translation initiation factor 3 subunit K
Syph / ATG9A	-0.0238626	0.525342	A0A0D9SA62	NaN	Peptidyl-prolyl cis-trans isomerase
Syph / ATG9A	-0.0235972	0.605346	A0A0D9SAL1;A0A0D9SDD7	NaN	Uncharacterized protein
Syph / ATG9A	-0.0234363	0.583357	A0A0D9RBD0	AZI2	TBD domain-containing protein
Syph / ATG9A	-0.0234309	0.855787	A0A0D9R3C0	RAB3D	Ras-related protein Rab-3
Syph / ATG9A	-0.0233516	0.128197	A0A0D9RVX9	POMGNT2	Protein O-linked mannose N-acetylglucosaminyltransferase 2 (beta 1,4-)
Syph / ATG9A	-0.0230104	0.137252	A0A0D9RMN6	KIF3A	Kinesin-like protein
Syph / ATG9A	-0.0223433	0.849848	A0A0D9SBP4	ZCCHC3	Uncharacterized protein
Syph / ATG9A	-0.0222934	0.821116	A0A0D9RVW4	NaN	40S ribosomal protein S12
Syph / ATG9A	-0.022284	0.0986634	A0A0D9RP06	YWHAB	14_3_3 domain-containing protein
Syph / ATG9A	-0.0220213	0.316568	A0A0D9RSS9	WDR5	Uncharacterized protein
Syph / ATG9A	-0.0217678	0.742436	A0A0D9SAV3	HPS6	Hermansky-Pudlak syndrome 6 protein homolog
Syph / ATG9A	-0.0216971	0.834426	A0A0D9RP77	HOXA5	Homeobox domain-containing protein
Syph / ATG9A	-0.0210205	0.173104	A0A0D9QW68	NUP107	Nuclear pore complex protein
Syph / ATG9A	-0.0208957	0.439115	A0A0D9R9E0	PYCR3	Pyrroline-5-carboxylate reductase
Syph / ATG9A	-0.0200863	0.777445	A0A0D9QUL8	TMEM126B	Uncharacterized protein
Syph / ATG9A	-0.0193491	0.0181219	A0A0D9R7R1	SGPL1	Uncharacterized protein
Syph / ATG9A	-0.0193265	0.526375	A0A0D9RVN0	TUBB4B	Tubulin beta chain
Syph / ATG9A	-0.0193145	2.44554e-05	A0A0D9RXG7	MAP3K7	Mitogen-activated protein kinase kinase kinase 7
Syph / ATG9A	-0.0189988	0.743052	A0A0D9QWB3	FAM160A2	Family with sequence similarity 160 member A2
Syph / ATG9A	-0.0181585	0.286937	A0A0D9S145	ERF	ETS domain-containing protein
Syph / ATG9A	-0.0180625	0.583166	A0A0D9R0V1	KIF1A	Kinesin family member 1A
Syph / ATG9A	-0.0176339	0.0782362	A0A0D9R9G1	EEF1D	Eukaryotic translation elongation factor 1 delta
Syph / ATG9A	-0.0175505	0.451739	A0A0D9RXN2	TENT4A	Terminal nucleotidyltransferase 4A
Syph / ATG9A	-0.0164794	0.316272	A0A0D9RJX9	PIGQ	Uncharacterized protein
Syph / ATG9A	-0.015968	0.108624	A0A0D9R246	DDB1	DNA damage-binding protein 1
Syph / ATG9A	-0.0156346	0.805201	A0A0D9RXB3	TAB2	Uncharacterized protein
Syph / ATG9A	-0.0155387	0.316289	A0A0D9RLV0	ZC2HC1A	Uncharacterized protein
Syph / ATG9A	-0.0144515	0.153681	A0A0D9S4L5	MRPL12	Uncharacterized protein
Syph / ATG9A	-0.0139667	0.718108	A0A0D9SAP7	HNRNPH2	Uncharacterized protein
Syph / ATG9A	-0.0136116	0.576193	A0A0D9RJQ0	VIRMA	VIR_N domain-containing protein
Syph / ATG9A	-0.0131819	0.050571	A0A0D9S0P9	EFTUD2	116 kDa U5 small nuclear ribonucleoprotein component
Syph / ATG9A	-0.013144	0.813982	A0A0D9RCK6	ANKRD28	Uncharacterized protein
Syph / ATG9A	-0.0129764	0.71017	A0A0D9R2B8	FADS1	Fatty acid desaturase 1
Syph / ATG9A	-0.0123894	0.975639	A0A0D9R6N0	ZSCAN26	Zinc finger and SCAN domain containing 26
Syph / ATG9A	-0.0122819	0.381735	A0A0D9R463	CARD19	Caspase recruitment domain family member 19
Syph / ATG9A	-0.0120746	0.191618	A0A0D9RIL6	NaN	Uncharacterized protein
Syph / ATG9A	-0.0117003	0.730557	A0A0D9RN36	NaN	60S ribosomal protein L29
Syph / ATG9A	-0.0114845	0.741435	A0A0D9S713	SERBP1	HABP4_PAI-RBP1 domain-containing protein
Syph / ATG9A	-0.0113912	0.860163	A0A0D9RZH5	SRRT	Arsenite-resistance protein 2
Syph / ATG9A	-0.0112143	0.894325	A0A0D9RFK8	PSMD13	26S proteasome non-ATPase regulatory subunit 13
Syph / ATG9A	-0.0104718	0.826961	A0A0D9RWN9	SEPTIN10	Septin
Syph / ATG9A	-0.0100772	0.853845	A0A0D9RLR4	USP6NL	Rab-GAP TBC domain-containing protein
Syph / ATG9A	-0.00984274	0.0328898	A0A0D9S4V6	CSNK1D	Protein kinase domain-containing protein
Syph / ATG9A	-0.00888274	0.676472	A0A0D9S2H0	SLC25A4	ADP/ATP translocase
Syph / ATG9A	-0.00858	0.284643	A0A0D9R2E8	TRMT1	tRNA (guanine(26)-N(2))-dimethyltransferase
Syph / ATG9A	-0.00833674	0.914605	A0A0D9RJZ6	TPX2	Uncharacterized protein
Syph / ATG9A	-0.00701525	0.489069	A0A0D9RPE9	HNRNPA3	Uncharacterized protein
Syph / ATG9A	-0.0069265	0.661035	A0A0D9R6U2	MARF1	Limkain-b1
Syph / ATG9A	-0.00666506	0.247884	A0A0D9RFE7	PIK3CB	Phosphatidylinositol-4,5-bisphosphate 3-kinase
Syph / ATG9A	-0.006619	0.324833	A0A0D9SE25	ZNF574	Uncharacterized protein
Syph / ATG9A	-0.00621119	0.0808996	A0A0D9R1C9	MVP	Major vault protein
Syph / ATG9A	-0.00608445	0.232436	A0A0D9S7X9	KPNA6	Importin subunit alpha
Syph / ATG9A	-0.00594376	0.509277	A0A0D9R848	FBXL6	F-box and leucine rich repeat protein 6
Syph / ATG9A	-0.0054595	0.945572	A0A0D9R4L8	TFAM	Uncharacterized protein
Syph / ATG9A	-0.00543433	0.339572	A0A0D9RDQ0	MRPL3	Uncharacterized protein
Syph / ATG9A	-0.00471406	0.504882	A0A0D9RXN8	ORC3	Origin recognition complex subunit 3
Syph / ATG9A	-0.0045651	0.312802	A0A0D9QYM9	GPAM	Glycerol-3-phosphate acyltransferase 1, mitochondrial
Syph / ATG9A	-0.00446247	0.352099	A0A0D9RWQ5	AGPAT5	1-acylglycerol-3-phosphate O-acyltransferase 5
Syph / ATG9A	-0.0039147	0.352805	A0A0D9RHS6	MEX3D	Mex-3 RNA binding family member D
Syph / ATG9A	-0.00376244	0.26335	A0A0D9RUP9	YTHDF1	YTH domain-containing protein
Syph / ATG9A	-0.00342243	0.512156	A0A0D9RFA5	PKP3	Uncharacterized protein
Syph / ATG9A	-0.0028437	0.0113977	A0A0D9QVX5	NOB1	RNA-binding protein NOB1
Syph / ATG9A	-0.00274932	0.0702463	A0A0D9QVJ9	NAP1L1	Nucleosome assembly protein 1 like 1
Syph / ATG9A	-0.0023902	0.159869	A0A0D9R561	ADARB1	Adenosine deaminase RNA specific B1
Syph / ATG9A	-0.00229463	0.00418424	A0A0D9SE10	NaN	Uncharacterized protein
Syph / ATG9A	-0.00201295	0.35603	A0A0D9RI78	CEP43	LisH domain-containing protein
Syph / ATG9A	0.000457477	0.987083	A0A0D9RNM2	YWHAE	Tyrosine 3-monooxygenase/tryptophan 5-monooxygenase activation protein epsilon
Syph / ATG9A	0.000530838	0.000219759	A0A0D9RC61	SAFB2	Uncharacterized protein
Syph / ATG9A	0.000670726	0.93148	A0A0D9RHM7	DVL2	Uncharacterized protein
Syph / ATG9A	0.000685838	0.0336767	A0A0D9R7J5	DRG2	Uncharacterized protein
Syph / ATG9A	0.000736143	0.88839	A0A0D9QZR4	SFXN3	Sidoreflexin
Syph / ATG9A	0.00106657	0.54144	A0A0D9R8Y5	CNBP	Uncharacterized protein
Syph / ATG9A	0.00136251	0.567619	A0A0D9RIK4	QKI	Protein quaking
Syph / ATG9A	0.00194861	0.0900315	A0A0D9RR54	MSH3	MutS homolog 3
Syph / ATG9A	0.00327697	0.868247	A0A0D9RIQ9	ORMDL1	ORM1-like protein
Syph / ATG9A	0.00340676	0.0965418	A0A0D9RRK0	PIGG	GPI ethanolamine phosphate transferase 2
Syph / ATG9A	0.00351717	0.848764	A0A0D9SE08	PURB	Uncharacterized protein
Syph / ATG9A	0.00411204	0.0862461	A0A0D9SBS4	NaN	28S ribosomal protein S18-2, mitochondrial
Syph / ATG9A	0.00423547	0.116543	A0A0D9RA33	RFC4	AAA domain-containing protein
Syph / ATG9A	0.00503875	0.149563	A0A0D9S046	RTTN	RTTN_N domain-containing protein
Syph / ATG9A	0.00689916	0.866815	A0A0D9S5T3	TUFT1	Uncharacterized protein
Syph / ATG9A	0.00756708	0.132576	A0A0D9R9A6	ZSWIM8	Zinc finger SWIM-type containing 8
Syph / ATG9A	0.00797782	0.742588	A0A0D9RXP0	RARS2	Arginyl-tRNA synthetase
Syph / ATG9A	0.00901945	0.5584	A0A0D9RUA3	NaN	Uncharacterized protein
Syph / ATG9A	0.00947813	0.560513	A0A0D9R2A7	GIGYF2	GYF domain-containing protein
Syph / ATG9A	0.00954312	0.47011	A0A0D9R7R9	PCBD1	4a-hydroxytetrahydrobiopterin dehydratase
Syph / ATG9A	0.00962547	0.165192	A0A0D9REV4	RAD21	Uncharacterized protein
Syph / ATG9A	0.00976247	0.41935	A0A0D9QYF9	NDUFA13	NADH dehydrogenase [ubiquinone] 1 alpha subcomplex subunit 13
Syph / ATG9A	0.0100588	0.681023	A0A0D9S1X4	CD3EAP	Uncharacterized protein
Syph / ATG9A	0.0103461	0.0145621	A0A0D9S6T9	GTF2B	General transcription factor TFIIB
Syph / ATG9A	0.0109816	0.102	A0A0D9R112	RACGAP1	Rac GTPase activating protein 1
Syph / ATG9A	0.0115521	0.00919797	A0A0D9R548	SLC49A4	Uncharacterized protein
Syph / ATG9A	0.0120902	0.998229	A0A0D9RN82	DHX35	RNA helicase
Syph / ATG9A	0.0122482	0.645987	A0A0D9R8M8	NCBP2	Nuclear cap-binding protein subunit 2
Syph / ATG9A	0.0135957	0.619479	A0A0D9RYS3	RB1	Uncharacterized protein
Syph / ATG9A	0.0136571	0.624057	A0A0D9RMY1	SLC22A5	MFS domain-containing protein
Syph / ATG9A	0.0138564	0.431831	A0A0D9RW87	ERCC3	DNA excision repair protein ERCC-3
Syph / ATG9A	0.0139063	0.356203	A0A0D9SB91	CSNK1A1L	Protein kinase domain-containing protein
Syph / ATG9A	0.0148449	0.551516	A0A0D9RDJ9	CCNK	Uncharacterized protein
Syph / ATG9A	0.0149728	0.00964959	A0A0D9RJ21	PRPF4	Pre-mRNA processing factor 4
Syph / ATG9A	0.0154534	0.0642039	A0A0D9SDP8	DNAJC30	J domain-containing protein
Syph / ATG9A	0.0155438	0.395679	A0A0D9RGN8	GTF3C3	Uncharacterized protein
Syph / ATG9A	0.0157489	0.320575	A0A0D9R209	TAB1	TGF-beta activated kinase 1 (MAP3K7) binding protein 1
Syph / ATG9A	0.0169781	0.380726	A0A0D9RY11	COL4A2	Collagen type IV alpha 2 chain
Syph / ATG9A	0.0172781	0.0296979	A0A0D9QVC3	HNRNPL	Uncharacterized protein
Syph / ATG9A	0.0175733	0.824668	A0A0D9S0W5	NEDD1	Uncharacterized protein
Syph / ATG9A	0.0176707	0.127158	A0A0D9S7N8	TRIT1	tRNA isopentenyltransferase 1
Syph / ATG9A	0.0181921	0.477979	A0A0D9RPZ1	ACOT8	Uncharacterized protein
Syph / ATG9A	0.0187275	0.129843	A0A0D9RLZ3	MCM8	DNA helicase
Syph / ATG9A	0.0192991	0.879001	A0A0D9R192	WIZ	WIZ zinc finger
Syph / ATG9A	0.0198591	0.365307	A0A0D9RP56	MTFR1	Mitochondrial fission regulator 1
Syph / ATG9A	0.0199765	0.953267	A0A0D9S1W9	NaN	SH3 domain-containing protein
Syph / ATG9A	0.0201435	0.723634	A0A0D9RBL2	MKRN2	Probable E3 ubiquitin-protein ligase makorin-2
Syph / ATG9A	0.020782	0.239535	A0A0D9S3A2	ANKRD13A	Ankyrin repeat domain 13A
Syph / ATG9A	0.020917	0.998396	A0A0D9RAH6	CTTN	SH3 domain-containing protein
Syph / ATG9A	0.0209837	0.825637	A0A0D9R3D9	NaN	DOCKER domain-containing protein
Syph / ATG9A	0.0212825	0.251411	A0A0D9R3S5	ILF3	Uncharacterized protein
Syph / ATG9A	0.0219561	0.00513231	A0A0D9RD36	HMMR	Uncharacterized protein
Syph / ATG9A	0.0224852	0.212475	A0A0D9RNH5	SLC43A2	L-type amino acid transporter 4
Syph / ATG9A	0.02261	0.792701	A0A0D9RFX3	BYSL	Uncharacterized protein
Syph / ATG9A	0.0228618	0.509676	A0A0D9S897	HNRNPR	Heterogeneous nuclear ribonucleoprotein R
Syph / ATG9A	0.0229816	0.233463	A0A0D9RZV0	DTX2	E3 ubiquitin-protein ligase
Syph / ATG9A	0.0232967	0.951859	A0A0D9R822	CPSF1	Uncharacterized protein
Syph / ATG9A	0.0235955	0.515062	A0A0D9S129	UHRF1BP1L	Chorein_N domain-containing protein
Syph / ATG9A	0.0236508	0.715714	A0A0D9RM71	EIF2B5	eIF-2B GDP-GTP exchange factor subunit epsilon
Syph / ATG9A	0.0238392	0.564751	A0A0D9S0N6	VEZT	Vezatin
Syph / ATG9A	0.0240997	0.600414	A0A0D9S3W7	NaN	Ribosomal_L6e_N domain-containing protein
Syph / ATG9A	0.024511	0.183573	A0A0D9S8Y1	AURKAIP1	DUF1713 domain-containing protein
Syph / ATG9A	0.025391	0.888981	A0A0D9RT16	PSMD14	26S proteasome regulatory subunit RPN11
Syph / ATG9A	0.0258416	0.465344	A0A0D9QXX4	TRUB1	TruB_N domain-containing protein
Syph / ATG9A	0.0267506	0.929252	A0A0D9RLC7	EBP	EXPERA domain-containing protein
Syph / ATG9A	0.0272149	0.291957	A0A0D9RCU8	NTPCR	AAA domain-containing protein
Syph / ATG9A	0.0276488	0.810959	A0A0D9QYY5	EIF3M	Eukaryotic translation initiation factor 3 subunit M
Syph / ATG9A	0.0277307	0.613597	A0A0D9SE02	NaN	Thymosin beta
Syph / ATG9A	0.0281818	0.387879	A0A0D9QV78	UVRAG	C2 domain-containing protein
Syph / ATG9A	0.0287112	0.487735	A0A0D9RCV7	ARF5	ADP ribosylation factor 5
Syph / ATG9A	0.02917	0.470469	A0A0D9QYP6	SMNDC1	Tudor domain-containing protein
Syph / ATG9A	0.0292546	0.54525	A0A0D9R0M1	PRR11	Uncharacterized protein
Syph / ATG9A	0.0295566	0.660139	A0A0D9R8L5	YBX3	CSD domain-containing protein
Syph / ATG9A	0.0299048	0.120839	A0A0D9RQJ2	IDH3A	Isocitrate dehydrogenase [NAD] subunit, mitochondrial
Syph / ATG9A	0.0299704	0.308473	A0A0D9R8K6	KIF3C	Kinesin-like protein
Syph / ATG9A	0.0303056	0.0357817	A0A0D9R7Y5	COPS3	COP9 signalosome subunit 3
Syph / ATG9A	0.030717	0.00303672	A0A0D9S3U5	TRAFD1	Uncharacterized protein
Syph / ATG9A	0.0311832	0.0961943	A0A0D9RFG6	MRPS22	Uncharacterized protein
Syph / ATG9A	0.031325	0.911977	A0A0D9S4T5	GPS1	PCI domain-containing protein
Syph / ATG9A	0.0316515	0.0120478	A0A0D9RY85	NDFIP2	Uncharacterized protein
Syph / ATG9A	0.0319375	0.570491	A0A0D9RVB3	CHD8	Chromodomain-helicase-DNA-binding protein 8
Syph / ATG9A	0.032132	0.590495	A0A0D9SEC6	KIF4B	Kinesin motor domain-containing protein
Syph / ATG9A	0.0329815	0.870648	A0A0D9QZV6	KRT78	IF rod domain-containing protein
Syph / ATG9A	0.0330806	0.433802	A0A0D9RKT4	TKT	TRANSKETOLASE_1 domain-containing protein
Syph / ATG9A	0.0332745	0.593684	A0A0D9R6D5	CMAS	CMP-N-acetylneuraminic acid synthase
Syph / ATG9A	0.0333374	0.749019	A0A0D9R6M6	AIFM1	Uncharacterized protein
Syph / ATG9A	0.0353565	0.60631	A0A0D9RE54	SLC25A22	Uncharacterized protein
Syph / ATG9A	0.0353846	0.901004	A0A0D9RAB3	RNF5	RING-type domain-containing protein
Syph / ATG9A	0.0355695	0.00512472	A0A0D9R3B9	NAA10	N-acetyltransferase domain-containing protein
Syph / ATG9A	0.0363003	0.175181	A0A0D9QWM7	EIF3F	Eukaryotic translation initiation factor 3 subunit F
Syph / ATG9A	0.0363878	0.425567	A0A0D9S621	PHGDH	D-3-phosphoglycerate dehydrogenase
Syph / ATG9A	0.0366418	0.591157	A0A0D9QWC3	APBB1	Uncharacterized protein
Syph / ATG9A	0.0370809	0.606733	A0A0D9QV68	DDX42	DEAD-box helicase 42
Syph / ATG9A	0.0374639	0.946559	A0A0D9RBA2	FBXW11	F-box domain-containing protein
Syph / ATG9A	0.0379849	0.147975	A0A0D9RNE3	PFKP	ATP-dependent 6-phosphofructokinase
Syph / ATG9A	0.0382547	0.495564	A0A0D9RBD8	NPM1	Nucleophosmin
Syph / ATG9A	0.0386651	0.210951	A0A0D9RST9	CTSZ	Cathepsin X
Syph / ATG9A	0.0387741	0.734959	A0A0D9RT56	NaN	General transcription factor IIH subunit
Syph / ATG9A	0.0389492	0.0236084	A0A0D9SAP5	NaN	TRASH domain-containing protein
Syph / ATG9A	0.0394433	0.946197	A0A0D9RLU7	MAX	Myc-associated factor X
Syph / ATG9A	0.0401365	0.806264	A0A0D9RBS9	RAB5A	Uncharacterized protein
Syph / ATG9A	0.0428708	0.802739	A0A0D9R1P7	NaN	RNA helicase
Syph / ATG9A	0.0437507	0.913312	A0A0D9RY29	RNMT	mRNA cap guanine-N7 methyltransferase
Syph / ATG9A	0.0441068	0.302843	A0A0D9RB67	UQCR10	Complex III subunit 9
Syph / ATG9A	0.0443185	0.457223	A0A0D9RG16	DCP1B	mRNA_decap_C domain-containing protein
Syph / ATG9A	0.0443461	0.874862	A0A0D9RBN4	HMGA1	High mobility group AT-hook protein 1
Syph / ATG9A	0.0444234	0.452651	A0A0D9SBU2	H1-10	H15 domain-containing protein
Syph / ATG9A	0.0444327	0.193242	A0A0D9RB43	KIFC1	Kinesin-like protein
Syph / ATG9A	0.0449226	0.583322	A0A0D9R3P2	RPS7	40S ribosomal protein S7
Syph / ATG9A	0.0449242	0.949729	A0A0D9R1B5	NaN	Uncharacterized protein
Syph / ATG9A	0.0453399	0.507945	A0A0D9SDV2	NaN	Uncharacterized protein
Syph / ATG9A	0.0456004	0.866394	A0A0D9R4V8	DNMT1	DNA (cytosine-5)-methyltransferase
Syph / ATG9A	0.0457416	0.0437143	A0A0D9S0U5	PGRMC2	Cytochrome b5 heme-binding domain-containing protein
Syph / ATG9A	0.0458675	0.214644	A0A0D9RIL8	ARF4	Uncharacterized protein
Syph / ATG9A	0.0459535	0.636009	A0A0D9S9G5	NaN	Protein kinase domain-containing protein
Syph / ATG9A	0.0465027	0.0377895	A0A0D9RVW0	PELO	Protein pelota homolog
Syph / ATG9A	0.0466235	0.0655228	A0A0D9R2L9	MTA2	Metastasis associated 1 family member 2
Syph / ATG9A	0.0467551	0.13071	A0A0D9RZR4	MRPS21	Uncharacterized protein
Syph / ATG9A	0.0468146	0.923685	A0A0D9RK71	DCAF4	Uncharacterized protein
Syph / ATG9A	0.0468444	0.326582	A0A0D9S0F7	MCTS1	Malignant T-cell-amplified sequence
Syph / ATG9A	0.0468903	0.661656	A0A0D9RR53	GFPT1	Glutamine--fructose-6-phosphate transaminase (isomerizing)
Syph / ATG9A	0.0472712	0.283502	A0A0D9QWH0	MRPL17	39S ribosomal protein L17, mitochondrial
Syph / ATG9A	0.0475856	0.252615	A0A0D9RKX6	FRMD4A	FERM domain containing 4A
Syph / ATG9A	0.0477474	0.00074841	A0A0D9S4R8	POLD1	DNA polymerase
Syph / ATG9A	0.0480055	0.345719	A0A0D9S538	EIF2B1	Translation initiation factor eIF-2B subunit alpha
Syph / ATG9A	0.0489589	0.557153	A0A0D9QXF1	GPATCH1	G-patch domain containing 1
Syph / ATG9A	0.0491713	0.4877	A0A0D9RYG7	THOC1	Death domain-containing protein
Syph / ATG9A	0.0501083	0.789152	A0A0D9R2U3	NaN	Uncharacterized protein
Syph / ATG9A	0.0505708	0.0885099	A0A0D9RFZ9	NaN	Uncharacterized protein
Syph / ATG9A	0.0508691	0.549308	A0A0D9S4L8	NaN	Uncharacterized protein
Syph / ATG9A	0.0512429	0.0287163	A0A0D9RZ78	RFC3	AAA domain-containing protein
Syph / ATG9A	0.051734	0.802492	A0A0D9QX11	C10orf88	Chromosome 10 open reading frame 88
Syph / ATG9A	0.0519368	0.0227817	A0A0D9RBB3	SYNJ1	Phosphoinositide 5-phosphatase
Syph / ATG9A	0.0520001	0.575304	A0A0D9QZU2	VPS35	Vacuolar protein sorting-associated protein 35
Syph / ATG9A	0.0522619	0.672352	A0A0D9R479	RAB34	Uncharacterized protein
Syph / ATG9A	0.0523697	0.103536	A0A0D9R6E7	FAM83G	Family with sequence similarity 83 member G
Syph / ATG9A	0.0523812	0.0323521	A0A0D9R5T1	PSAT1	Phosphoserine aminotransferase
Syph / ATG9A	0.0525109	0.788487	A0A0D9RAX8	GHITM	Uncharacterized protein
Syph / ATG9A	0.0526629	0.251541	A0A0D9R5R7	ITPR2	Inositol 1,4,5-trisphosphate receptor
Syph / ATG9A	0.0529262	0.470307	A0A0D9RRL0	PRPS2	Ribose-phosphate diphosphokinase
Syph / ATG9A	0.0534694	0.0813939	A0A0D9QUT0	USP53	USP domain-containing protein
Syph / ATG9A	0.0537511	0.808115	A0A0D9R7T1	HNRNPH1	Heterogeneous nuclear ribonucleoprotein H1
Syph / ATG9A	0.0537977	0.232898	A0A0D9RLM4	SRBD1	S1 motif domain-containing protein
Syph / ATG9A	0.0552413	0.774804	A0A0D9S8U1	LRRC47	B3_4 domain-containing protein
Syph / ATG9A	0.0553655	0.842089	A0A0D9S485	VRK3	Protein kinase domain-containing protein
Syph / ATG9A	0.0553775	0.319425	A0A0D9S3V5	NOSIP	Nitric oxide synthase-interacting protein
Syph / ATG9A	0.0555377	0.028149	A0A0D9R2D4	SUN2	SUN domain-containing protein
Syph / ATG9A	0.0581859	0.380882	A0A0D9R7J7	EPS8	SH3 domain-containing protein
Syph / ATG9A	0.0582166	0.00888052	A0A0D9RNP2	COPS5	MPN domain-containing protein
Syph / ATG9A	0.0590963	0.97907	A0A0D9RY76	DNAAF5	Dynein axonemal assembly factor 5
Syph / ATG9A	0.0603534	0.75828	A0A0D9RNF6	HINT1	HIT domain-containing protein
Syph / ATG9A	0.0604422	0.103644	A0A0D9RBA8	TGFBR2	TGF-beta receptor type-2
Syph / ATG9A	0.0606734	0.645275	A0A0D9S4Z6	LMNA	Uncharacterized protein
Syph / ATG9A	0.0607051	0.653725	A0A0D9SCE4	GJC1	Gap junction protein
Syph / ATG9A	0.0618689	0.0606777	A0A0D9QWZ1	BUB3	Uncharacterized protein
Syph / ATG9A	0.0623628	0.88086	A0A0D9SC26	NaN	60S ribosomal protein L17
Syph / ATG9A	0.0627473	0.242861	A0A0D9RAG1	CEP170	Centrosomal protein 170
Syph / ATG9A	0.0635712	0.477195	A0A0D9RIS9	NMD3	60S ribosomal export protein NMD3
Syph / ATG9A	0.0638388	0.827951	A0A0D9RLG4	SEC61A2	SEC61 translocon subunit alpha 2
Syph / ATG9A	0.0642843	0.413725	A0A0D9RGN3	MRPL2	Ribosomal_L2_C domain-containing protein
Syph / ATG9A	0.0644751	0.282087	A0A0D9R007	MRPS23	Mitochondrial ribosomal protein S23
Syph / ATG9A	0.0645724	0.713181	A0A0D9S7Y0	TMEM39B	Uncharacterized protein
Syph / ATG9A	0.0651121	0.225314	A0A0D9RJF2	R3HDM4	R3H domain-containing protein
Syph / ATG9A	0.065167	0.016372	A0A0D9REB2	MELK	Maternal embryonic leucine zipper kinase
Syph / ATG9A	0.0652348	0.000164877	A0A0D9QXG7	MRPS7	Ribosomal_S7 domain-containing protein
Syph / ATG9A	0.0659129	0.560209	A0A0D9S765	DHCR24	24-dehydrocholesterol reductase
Syph / ATG9A	0.0659796	0.899646	A0A0D9S024	RFC2	Replication factor C subunit 2
Syph / ATG9A	0.0662049	0.0866668	A0A0D9S4Y4	CYBC1	Essential for reactive oxygen species protein
Syph / ATG9A	0.0662986	0.253407	A0A0D9S9H0	PURA	Uncharacterized protein
Syph / ATG9A	0.0671221	0.91077	A0A0D9R7E8	PARP12	Uncharacterized protein
Syph / ATG9A	0.0672169	0.0411266	A0A0D9R9A9	GLYR1	Glyoxylate reductase 1 homolog
Syph / ATG9A	0.0672246	0.830363	A0A0D9RVB2;A0A0D9RVB5	DDX18	RNA helicase
Syph / ATG9A	0.0677988	0.149572	A0A0D9RN50	SGPP1	acidPPc domain-containing protein
Syph / ATG9A	0.0678876	0.205719	A0A0D9R8U1	VARS1	Valine--tRNA ligase
Syph / ATG9A	0.0680049	0.603844	A0A0D9R801	DYRK1A	Dual-specificity kinase
Syph / ATG9A	0.0683501	0.440791	Q1AL72	COII	Cytochrome c oxidase subunit 2
Syph / ATG9A	0.0697576	0.455903	A0A0D9RW38	NKTR	Natural killer cell triggering receptor
Syph / ATG9A	0.0697726	0.632459	A0A0D9S0P8	HSPA4L	Uncharacterized protein
Syph / ATG9A	0.0701283	0.117735	A0A0D9R3Q7	HAUS7	Uncharacterized protein
Syph / ATG9A	0.0701888	0.350848	A0A0D9R426	DIP2A	Disco interacting protein 2 homolog A
Syph / ATG9A	0.0716464	0.379195	A0A0D9RQY7	PSMA4	Proteasome subunit alpha type
Syph / ATG9A	0.0718718	0.648476	A0A0D9RUC5	NBEAL2	Uncharacterized protein
Syph / ATG9A	0.0723599	0.465376	A0A0D9R4Y0	PARP9	Uncharacterized protein
Syph / ATG9A	0.0727268	0.226211	A0A0D9QX91	GARRE1	DUF4745 domain-containing protein
Syph / ATG9A	0.0730329	0.00275121	A0A0D9RF71	ANKS6	Ankyrin repeat and sterile alpha motif domain containing 6
Syph / ATG9A	0.0733738	0.512423	A0A0D9S1G6	RPS3A	40S ribosomal protein S3a
Syph / ATG9A	0.0734642	0.686958	A0A0D9S4S2	ASPSCR1	UBX domain-containing protein
Syph / ATG9A	0.0739659	0.754019	A0A0D9S316	TOP2A	DNA topoisomerase 2
Syph / ATG9A	0.0744188	0.821043	A0A0D9R8C6	CORO1B	Coronin
Syph / ATG9A	0.0745634	0.339668	A0A0D9QVY5	PSMD7	MPN domain-containing protein
Syph / ATG9A	0.0746981	0.892576	A0A0D9RWJ3	NaN	60S ribosomal protein L9
Syph / ATG9A	0.0753511	0.647253	A0A0D9RLX5	STRBP	Spermatid perinuclear RNA-binding protein
Syph / ATG9A	0.075496	0.147413	A0A0D9QWD2	HSD17B11	Uncharacterized protein
Syph / ATG9A	0.0770311	0.506882	A0A0D9SA57	ZNF281	Uncharacterized protein
Syph / ATG9A	0.0770578	0.454825	A0A0D9QVF5	AIMP1	Aminoacyl tRNA synthetase complex interacting multifunctional protein 1
Syph / ATG9A	0.0774816	0.568974	A0A0D9RH83	UBE2I	Ubiquitin conjugating enzyme E2 I
Syph / ATG9A	0.0776141	0.247776	A0A0D9R0P9	VMP1	Uncharacterized protein
Syph / ATG9A	0.0776233	0.372552	A0A0D9RWF5	BUB1	Uncharacterized protein
Syph / ATG9A	0.0779059	0.34314	A0A0D9REZ3	DBR1	DBR1 domain-containing protein
Syph / ATG9A	0.0781563	0.20705	A0A0D9RY56	PIEZO2	Piezo-type mechanosensitive ion channel component
Syph / ATG9A	0.0784565	0.224257	A0A0D9SCK7	H2BC12	Histone H2B
Syph / ATG9A	0.0786755	0.882846	A0A0D9R8C9	KANK1	Uncharacterized protein
Syph / ATG9A	0.0787518	0.0484581	A0A0D9R1N9	AGAP1	ArfGAP with GTPase domain, ankyrin repeat and PH domain 1
Syph / ATG9A	0.0798302	0.879603	A0A0D9RIS0	GNL3L	G protein nucleolar 3 like
Syph / ATG9A	0.0800197	0.416407	A0A0D9S6A1	RSBN1	Uncharacterized protein
Syph / ATG9A	0.0805072	0.231877	A0A0D9QZI2	CCDC124	Uncharacterized protein
Syph / ATG9A	0.0815996	0.015362	A0A0D9RXV6	MRPS5	Mitochondrial ribosomal protein S5
Syph / ATG9A	0.0825254	0.0494231	A0A0D9RIJ9	TCERG1	Uncharacterized protein
Syph / ATG9A	0.083631	0.291795	A0A0D9RK34	FNDC3B	Uncharacterized protein
Syph / ATG9A	0.0839289	0.0232594	A0A0D9RTR8	ELP3	Elongator complex protein 3
Syph / ATG9A	0.0846377	0.497038	A0A0D9R402	AVEN	Apoptosis and caspase activation inhibitor
Syph / ATG9A	0.0847718	0.352793	A0A0D9REE8	GEMIN5	Uncharacterized protein
Syph / ATG9A	0.0857587	0.622186	A0A0D9RUN6	OXA1L	OXA1L mitochondrial inner membrane protein
Syph / ATG9A	0.0862607	0.64059	A0A0D9R7X4	RUFY1	RUN and FYVE domain containing 1
Syph / ATG9A	0.0864028	0.0438794	A0A0D9S3B9	RNF214	Ring finger protein 214
Syph / ATG9A	0.0866032	0.458782	A0A0D9RXH0	OTULINL	OTU deubiquitinase with linear linkage specificity like
Syph / ATG9A	0.0876351	0.656349	A0A0D9RYM1	NPC1	NPC intracellular cholesterol transporter 1
Syph / ATG9A	0.0878025	0.218199	A0A0D9RCR5	RARS1	Arginine--tRNA ligase, cytoplasmic
Syph / ATG9A	0.0878879	0.605316	A0A0D9RNP3	GTPBP4	Nucleolar GTP-binding protein 1
Syph / ATG9A	0.0880474	0.649751	A0A0D9S799	TUT4	Uncharacterized protein
Syph / ATG9A	0.0881906	0.981141	A0A0D9RSX4	MRPS27	Uncharacterized protein
Syph / ATG9A	0.0882436	0.846573	A0A0D9R6J4	GMPPA	GDP-mannose pyrophosphorylase A
Syph / ATG9A	0.0883933	0.0127068	A0A0D9QYS9	RNF41	E3 ubiquitin-protein ligase NRDP1
Syph / ATG9A	0.0885686	0.300157	A0A0D9RZX2	TXNL1	Thioredoxin like 1
Syph / ATG9A	0.0888544	0.0332339	A0A0D9QYE0	SPTY2D1	Protein SPT2 homolog
Syph / ATG9A	0.0889106	0.524834	A0A0D9RA32	HNRNPU	Uncharacterized protein
Syph / ATG9A	0.0890142	0.663912	A0A0D9RKV8	PAIP2	PAM2 domain-containing protein
Syph / ATG9A	0.08959	0.683694	A0A0D9SBN8	NaN	40S ribosomal protein S9
Syph / ATG9A	0.0906024	0.909986	A0A0D9QUP3;A0A0D9RBP5;A0A0D9RJT5	;NUDT3;	Nudix hydrolase domain-containing protein
Syph / ATG9A	0.090647	0.903766	A0A0D9RED5	MGST3	Uncharacterized protein
Syph / ATG9A	0.0907077	0.000870457	A0A0D9R891	NaN	CTP_transf_like domain-containing protein
Syph / ATG9A	0.0911398	0.96609	A0A0D9R7X0	ITSN2	Uncharacterized protein
Syph / ATG9A	0.0916428	0.632835	A0A0D9RIK8	TLN2	Uncharacterized protein
Syph / ATG9A	0.0922839	0.0446807	A0A0D9R8K9	NHP2	Ribonucloprotein
[truncated: 2,444 more rows]

## Sheet: Immunoisolation
Comparison	AVG Log2 Ratio	Pvalue	UniProtIds	Genes	ProteinDescriptions
Syph / ATG9A	-7.81171	0.000899304	Q7Z3C6	ATG9A	Autophagy-related protein 9A Tag
Syph / ATG9A	-5.77245	1.03909e-05	A0A0D9R785	NaN	Autophagy-related protein 9
Syph / ATG9A	-5.3194	0.0149515	A0A0D9RI83	EIF2S2	Eukaryotic translation initiation factor 2 subunit beta
Syph / ATG9A	-3.77714	0.00609309	A0A0D9QWF5	VAC14	Protein VAC14 homolog
Syph / ATG9A	-3.63185	8.63392e-05	A0A0D9RSD2	FIG4	SAC domain-containing protein
Syph / ATG9A	-3.17073	0.005046	A0A0D9S5P8	P2RX2	P2X purinoceptor
Syph / ATG9A	-2.83256	0.00105182	A0A0D9RCC7	PIKFYVE	1-phosphatidylinositol-3-phosphate 5-kinase
Syph / ATG9A	-2.7738	0.0039078	A0A0D9R234	C17orf75	Chromosome 17 open reading frame 75
Syph / ATG9A	-2.75917	1.87229e-06	A0A0D9RDE8	FAM91A1	Uncharacterized protein
Syph / ATG9A	-2.68756	0.0088885	A0A0D9QXD0	WDR11	Uncharacterized protein
Syph / ATG9A	-2.66408	0.0459752	A0A0D9QV26	FHOD1	Uncharacterized protein
Syph / ATG9A	-2.53969	0.123683	A0A0D9RUU4	LCT	Uncharacterized protein
Syph / ATG9A	-2.33522	0.0581362	A0A0D9RQY5	SETX	Uncharacterized protein
Syph / ATG9A	-2.32391	0.705475	A0A0D9S5M8	SNAPIN	SNARE-associated protein Snapin
Syph / ATG9A	-2.29254	0.315484	A0A0D9S2J3	POLR3B	DNA-directed RNA polymerase subunit beta
Syph / ATG9A	-2.15239	0.0384214	A0A0D9QXJ8	NaN	UDENN domain-containing protein
Syph / ATG9A	-2.05836	0.0661861	A0A0D9SDH5	MGAT2	Alpha-1,6-mannosyl-glycoprotein 2-beta-N-acetylglucosaminyltransferase
Syph / ATG9A	-1.99829	0.000115391	A0A0D9RLX5	STRBP	Spermatid perinuclear RNA-binding protein
Syph / ATG9A	-1.97187	0.380584	A0A0D9RJP6	NLRP1	NLR family pyrin domain containing 1
Syph / ATG9A	-1.9718	0.359015	A0A0D9QZ36	NaN	Uncharacterized protein
Syph / ATG9A	-1.87978	2.24606e-05	A0A0D9RN25	SYNE2	Uncharacterized protein
Syph / ATG9A	-1.87881	0.000402139	A0A0D9RNM6	RAB36	RAB36, member RAS oncogene family
Syph / ATG9A	-1.8749	0.00925633	A0A0D9RBP2	KHDRBS3	KH RNA binding domain containing, signal transduction associated 3
Syph / ATG9A	-1.8736	0.242135	A0A0D9QZU2	VPS35	Vacuolar protein sorting-associated protein 35
Syph / ATG9A	-1.81832	0.531876	A0A0D9S3P3	CDK5RAP3	Uncharacterized protein
Syph / ATG9A	-1.79235	0.252979	A0A0D9RMR9	TTC16	Tetratricopeptide repeat domain 16
Syph / ATG9A	-1.73498	0.0196803	A0A0D9RLR3	UCHL5	Ubiquitin carboxyl-terminal hydrolase
Syph / ATG9A	-1.72437	3.69302e-05	A0A0D9RFF4	F5	Coagulation factor V
Syph / ATG9A	-1.71887	0.310044	A0A0D9QWU6	SRGAP1	Uncharacterized protein
Syph / ATG9A	-1.66602	0.00217005	A0A0D9RU44;A0A0D9S2X7	NaN	Acetyltransferase component of pyruvate dehydrogenase complex
Syph / ATG9A	-1.63768	0.100188	A0A0D9RHM1	CGNL1	Uncharacterized protein
Syph / ATG9A	-1.60463	0.249141	A0A0D9RVQ2	ZCCHC4	Uncharacterized protein
Syph / ATG9A	-1.54844	0.00836674	A0A0D9RAL7	FBXL2	F-box and leucine rich repeat protein 2
Syph / ATG9A	-1.53978	0.0239776	A0A0D9RJ87	C9orf43	Uncharacterized protein
Syph / ATG9A	-1.43581	0.0330489	A0A0D9RHW4	HEATR5B	Uncharacterized protein
Syph / ATG9A	-1.40251	0.00221891	A0A0D9SA13	RTL8C	DUF4939 domain-containing protein
Syph / ATG9A	-1.39886	0.00126095	A0A0D9SBP4	ZCCHC3	Uncharacterized protein
Syph / ATG9A	-1.38044	0.00479229	A0A0D9RSB9	CASS4	SH3 domain-containing protein
Syph / ATG9A	-1.35787	0.00196509	A0A0D9RU12	PABPN1	RRM domain-containing protein
Syph / ATG9A	-1.33331	0.00856514	A0A0D9RMK0	NET1	Uncharacterized protein
Syph / ATG9A	-1.33208	0.351378	A0A0D9S810	RCC1	Regulator of chromosome condensation 1
Syph / ATG9A	-1.32969	0.751498	A0A0D9RXD4	COA5	Cytochrome c oxidase assembly factor 5
Syph / ATG9A	-1.32644	0.00430158	A0A0D9RDR5	TEDC2	Uncharacterized protein
Syph / ATG9A	-1.30249	0.00267644	A0A0D9RUW0	SDE2	Replication stress response regulator SDE2
Syph / ATG9A	-1.29529	0.00737877	A0A0D9R135	NaN	Zinc finger HIT domain-containing protein 3
Syph / ATG9A	-1.29179	0.00145551	A0A0D9S7T6	NaN	Uncharacterized protein
Syph / ATG9A	-1.27523	0.0004593	A0A0D9S8B8	NaN	Heterochromatin protein 1-binding protein 3
Syph / ATG9A	-1.25917	0.00231328	A0A0D9RGD6	CP	Uncharacterized protein
Syph / ATG9A	-1.25305	0.0010816	A0A0D9S7U2	SFPQ	Uncharacterized protein
Syph / ATG9A	-1.24523	0.000962464	A0A0D9RI90	RALY	RRM domain-containing protein
Syph / ATG9A	-1.21967	0.0062093	A0A0D9QUY7	LARP7	La ribonucleoprotein domain family member 7
Syph / ATG9A	-1.21242	0.0309445	A0A0D9RIP3	YLPM1	YLP motif containing 1
Syph / ATG9A	-1.20509	0.00695897	A0A0D9SAS0	ZNF22	Uncharacterized protein
Syph / ATG9A	-1.19713	0.00800765	A0A0D9R7M9	HMGN1	High mobility group nucleosome binding domain 1
Syph / ATG9A	-1.19372	0.0536858	A0A0D9RZX2	TXNL1	Thioredoxin like 1
Syph / ATG9A	-1.17882	0.0975877	A0A0D9RM75	CFH	Complement factor H
Syph / ATG9A	-1.1779	7.52487e-05	A0A0D9RX76	ZFR	DZF domain-containing protein
Syph / ATG9A	-1.16999	0.0165804	A0A0D9QVL2	RGS9	Uncharacterized protein
Syph / ATG9A	-1.16107	3.19239e-06	A0A0D9RXQ9	SYNCRIP	Uncharacterized protein
Syph / ATG9A	-1.15787	0.0991248	A0A0D9QUK5	GABARAPL2	Uncharacterized protein
Syph / ATG9A	-1.15728	0.205985	A0A0D9SB08	PLEKHF1	Uncharacterized protein
Syph / ATG9A	-1.15375	0.037439	A0A0D9RM28	NaN	Aryl hydrocarbon receptor
Syph / ATG9A	-1.15361	0.00505283	A0A0D9S1N3	PLRG1	Uncharacterized protein
Syph / ATG9A	-1.14862	0.976974	A0A0D9RUJ1	DIDO1	Uncharacterized protein
Syph / ATG9A	-1.14715	0.00236902	A0A0D9RNX3	NaN	Heterogeneous nuclear ribonucleoproteins A2/B1
Syph / ATG9A	-1.14395	0.000195937	A0A0D9S3B2	CDK12	Cyclin dependent kinase 12
Syph / ATG9A	-1.1424	0.00701512	A0A0D9S1M4	CEP57	Uncharacterized protein
Syph / ATG9A	-1.139	0.032846	A0A0D9RRU5	JMY	WH2 domain-containing protein
Syph / ATG9A	-1.13364	0.000533485	A0A0D9S6S9	ZNF326	Uncharacterized protein
Syph / ATG9A	-1.13325	0.00105201	A0A0D9R723	ELAVL1	ELAV-like protein
Syph / ATG9A	-1.12931	0.00134136	A0A0D9QYL8	SUGP1	SURP and G-patch domain containing 1
Syph / ATG9A	-1.12681	0.000656906	A0A0D9RVK4	HNRNPC	RRM domain-containing protein
Syph / ATG9A	-1.12629	0.00609294	A0A0D9RJZ6	TPX2	Uncharacterized protein
Syph / ATG9A	-1.11894	0.220253	A0A0D9R1L3	MS4A1	Uncharacterized protein
Syph / ATG9A	-1.10083	0.125644	A0A0D9RVE1	ANAPC2	Anaphase-promoting complex subunit 2
Syph / ATG9A	-1.09122	0.0200679	A0A0D9RY23	TEX30	DLH domain-containing protein
Syph / ATG9A	-1.08639	0.00270174	A0A0D9RTX1	EPHX2	AB hydrolase-1 domain-containing protein
Syph / ATG9A	-1.0853	0.000283319	A0A0D9RFR8	TULP3	Tubby-like protein
Syph / ATG9A	-1.07056	0.0441218	A0A0D9SE43	NaN	Uncharacterized protein
Syph / ATG9A	-1.06014	0.00897701	A0A0D9QYC1	NaN	Metallothionein
Syph / ATG9A	-1.0563	0.0312663	A0A0D9RZ89	ZNF24	Uncharacterized protein
Syph / ATG9A	-1.05483	0.0135171	A0A0D9QZH9	HOXC8	Homeobox domain-containing protein
Syph / ATG9A	-1.04343	0.00651954	A0A0D9S4M9	ALYREF	RRM domain-containing protein
Syph / ATG9A	-1.03678	0.0273791	A0A0D9RZK6	ZNHIT1	HIT-type domain-containing protein
Syph / ATG9A	-1.03541	0.0398202	A0A0D9R8J5	SFI1	Uncharacterized protein
Syph / ATG9A	-1.03522	0.0454981	A0A0D9RR93	TMED3	GOLD domain-containing protein
Syph / ATG9A	-1.02931	0.000567701	A0A0D9RN37	SMAP1	Arf-GAP domain-containing protein
Syph / ATG9A	-1.01107	0.00269715	A0A0D9RFG7	AP4E1	AP-4 complex subunit epsilon
Syph / ATG9A	-1.01093	0.894283	A0A0D9RFY0	DLD	Dihydrolipoyl dehydrogenase
Syph / ATG9A	-1.00783	0.00410429	A0A0D9QWR4	HNRNPD	Uncharacterized protein
Syph / ATG9A	-1.0057	0.117011	A0A0D9RUP0	CHMP7	Uncharacterized protein
Syph / ATG9A	-1.00456	0.0293423	A0A0D9R1K1	MAPK3	Mitogen-activated protein kinase
Syph / ATG9A	-0.994968	0.336648	A0A0D9R6T1	NDE1	NudE neurodevelopment protein 1
Syph / ATG9A	-0.98712	0.0101865	A0A0D9R3R4	NaN	Uncharacterized protein
Syph / ATG9A	-0.985362	0.000667494	A0A0D9S8A3	C1QB	C1q domain-containing protein
Syph / ATG9A	-0.981607	0.349034	A0A0D9RV78	THEMIS	Uncharacterized protein
Syph / ATG9A	-0.97856	0.00293887	A0A0D9QWQ5	AKIP1	Uncharacterized protein
Syph / ATG9A	-0.978298	4.09049e-05	A0A0D9R2Y8	NaN	Coiled-coil domain-containing protein 52
Syph / ATG9A	-0.977744	0.00123834	A0A0D9S897	HNRNPR	Heterogeneous nuclear ribonucleoprotein R
Syph / ATG9A	-0.977016	3.99664e-05	A0A0D9RG97	CRNKL1	Uncharacterized protein
Syph / ATG9A	-0.975776	3.00142e-05	A0A0D9R4K7	FMR1	Synaptic functional regulator FMR1
Syph / ATG9A	-0.975523	0.0106941	A0A0D9RY94	ZFAND2A	Zinc finger AN1-type containing 2A
Syph / ATG9A	-0.971239	8.7526e-05	A0A0D9QXS9	RECQL5	ATP-dependent DNA helicase
Syph / ATG9A	-0.968216	0.001136	A0A0D9RUH4	VAMP5	Vesicle associated membrane protein 5
Syph / ATG9A	-0.963448	1.16374e-05	A0A0D9RZ36	MAP11	Uncharacterized protein
Syph / ATG9A	-0.961734	0.0880873	A0A0D9R335	NXF1	Uncharacterized protein
Syph / ATG9A	-0.961352	7.7802e-06	A0A0D9RPE9	HNRNPA3	Uncharacterized protein
Syph / ATG9A	-0.956546	3.22864e-06	A0A0D9RWK3	SYNM	IF rod domain-containing protein
Syph / ATG9A	-0.950645	0.121833	A0A0D9QXM1	CACUL1	Cullin domain-containing protein
Syph / ATG9A	-0.944204	0.00208384	A0A0D9RI48	GTPBP2	Tr-type G domain-containing protein
Syph / ATG9A	-0.938077	0.000219959	A0A0D9RA32	HNRNPU	Uncharacterized protein
Syph / ATG9A	-0.935733	0.00104369	A0A0D9RU84	ACIN1	SAP domain-containing protein
Syph / ATG9A	-0.93191	0.0216669	A0A0D9S787	MAGOH	Uncharacterized protein
Syph / ATG9A	-0.928325	0.58736	A0A0D9RHB6	PTPN12	Tyrosine-protein phosphatase non-receptor type 12
Syph / ATG9A	-0.92431	0.0142081	A0A0D9RH83	UBE2I	Ubiquitin conjugating enzyme E2 I
Syph / ATG9A	-0.923455	0.534164	A0A0D9QZY4	TSPO	Peripheral-type benzodiazepine receptor
Syph / ATG9A	-0.919343	0.901697	A0A0D9S197	HSD17B2	Uncharacterized protein
Syph / ATG9A	-0.91595	0.0135889	A0A0D9RJX5	PDCD7	Uncharacterized protein
Syph / ATG9A	-0.914748	0.0012484	A0A0D9RD70	UNC13B	Uncharacterized protein
Syph / ATG9A	-0.913995	0.175751	A0A0D9QZM2	MAP1S	Uncharacterized protein
Syph / ATG9A	-0.913908	0.280937	A0A0D9RVG0	BMP1	Metalloendopeptidase
Syph / ATG9A	-0.913102	0.00258474	A0A0D9RSV1	SLBP	Stem-loop binding protein
Syph / ATG9A	-0.909663	0.143557	A0A0D9S3Y4	ARHGEF12	Uncharacterized protein
Syph / ATG9A	-0.909326	0.0031164	A0A0D9R7H6	GTF2H4	General transcription factor IIH subunit 4
Syph / ATG9A	-0.903697	0.019741	A0A0D9R749	C8orf33	Chromosome 8 open reading frame 33
Syph / ATG9A	-0.897983	0.0174533	A0A0D9RL41	PQBP1	WW domain-containing protein
Syph / ATG9A	-0.895397	8.27452e-05	A0A0D9S0G7	UPF3B	Smg4_UPF3 domain-containing protein
Syph / ATG9A	-0.893964	0.0681839	A0A0D9RY71	MPPE1	Metallophosphoesterase 1
Syph / ATG9A	-0.887121	0.000202513	A0A0D9RYX4	NaN	PP28 domain-containing protein
Syph / ATG9A	-0.88301	0.00105675	A0A0D9QUJ0	FGF2	Fibroblast growth factor
Syph / ATG9A	-0.877692	0.024638	A0A0D9RF44	RLIM	Ring finger protein, LIM domain interacting
Syph / ATG9A	-0.873014	0.870605	A0A0D9RWL0	IGF1R	Tyrosine-protein kinase receptor
Syph / ATG9A	-0.872758	0.179166	A0A0D9R784	KLHL29	Kelch like family member 29
Syph / ATG9A	-0.871563	0.0420213	A0A0D9R087	ENTPD7	Uncharacterized protein
Syph / ATG9A	-0.867329	0.0056746	A0A0D9RMV5	ZBTB25	Uncharacterized protein
Syph / ATG9A	-0.865372	0.345446	A0A0D9QXZ5	CIAPIN1	Anamorsin
Syph / ATG9A	-0.865367	0.00258985	A0A0D9RNZ4	KCNK15	Uncharacterized protein
Syph / ATG9A	-0.862542	1.31763e-05	A0A0D9RCL7	C1R	Complement subcomponent C1r
Syph / ATG9A	-0.860323	0.0183633	A0A0D9RI72	APEX2	DNA-(apurinic or apyrimidinic site) endonuclease
Syph / ATG9A	-0.859007	0.000921424	A0A0D9S2H6	CCDC9	Uncharacterized protein
Syph / ATG9A	-0.858102	0.000538808	A0A0D9R6S2	GPX5	Glutathione peroxidase
Syph / ATG9A	-0.856504	0.00547691	A0A0D9R028	RRP7A	Ribosomal RNA processing 7 homolog A
Syph / ATG9A	-0.855096	0.000336489	A0A0D9RN06	NCOA2	Nuclear receptor coactivator
Syph / ATG9A	-0.853546	0.00461186	A0A0D9RBP9	SGO1	Uncharacterized protein
Syph / ATG9A	-0.853241	0.000163552	A0A0D9S5M6	NaN	DZF domain-containing protein
Syph / ATG9A	-0.85314	0.607372	A0A0D9RFA0	SIGIRR	Uncharacterized protein
Syph / ATG9A	-0.853028	0.0907886	A0A0D9RX13	DNAJC21	DnaJ heat shock protein family (Hsp40) member C21
Syph / ATG9A	-0.851661	0.725514	A0A0D9S3A0	TUBB3	Tubulin beta chain
Syph / ATG9A	-0.849822	0.00934456	A0A0D9RMQ4	MYO9A	Uncharacterized protein
Syph / ATG9A	-0.848851	0.000164517	A0A0D9S350	NaN	RRM domain-containing protein
Syph / ATG9A	-0.847961	0.00056289	A0A0D9S5N0	CHTOP	FoP_duplication domain-containing protein
Syph / ATG9A	-0.847528	0.123035	A0A0D9RE22	RAB4A	Ras-related protein Rab-4
Syph / ATG9A	-0.84721	0.000958142	A0A0D9RJM9	ZMAT2	U1-type domain-containing protein
Syph / ATG9A	-0.84715	0.0112202	A0A0D9RVB2;A0A0D9RVB5	DDX18	RNA helicase
Syph / ATG9A	-0.846948	0.116609	ERminiTurboIDHA	ERmTB	ER mini-Turbo ID HA tag E
Syph / ATG9A	-0.846366	0.317377	A0A0D9RBH6	ADSSL1	Adenylosuccinate synthetase isozyme 1
Syph / ATG9A	-0.843706	0.00548471	A0A0D9RG28	NONO	Non-POU domain containing octamer binding
Syph / ATG9A	-0.834831	0.041953	A0A0D9SDK3	KRCC1	Uncharacterized protein
Syph / ATG9A	-0.833049	0.0102727	A0A0D9S7C1	SPATA6	SPATA6 domain-containing protein
Syph / ATG9A	-0.832121	0.00835619	A0A0D9RNS1	AHSG	Alpha-2-HS-glycoprotein
Syph / ATG9A	-0.825201	0.000205286	A0A0D9RWC0	WDR33	Uncharacterized protein
Syph / ATG9A	-0.82464	0.000266279	A0A0D9RT40;A0A0D9S9R8	H2AZ2;	Histone H2A
Syph / ATG9A	-0.819218	0.000552218	A0A0D9RJH9	GATAD1	GATA zinc finger domain-containing protein 1
Syph / ATG9A	-0.819133	0.293737	A0A0D9S6N4	SLC35A3	Uncharacterized protein
Syph / ATG9A	-0.816694	0.053121	A0A0D9SCL7	H1-2	H15 domain-containing protein
Syph / ATG9A	-0.81163	0.00146835	A0A0D9SCE7	ARL4D	Uncharacterized protein
Syph / ATG9A	-0.807631	0.469187	A0A0D9R6E9	MAP3K11	Mitogen-activated protein kinase kinase kinase 11
Syph / ATG9A	-0.803929	0.0203283	A0A0D9R3V7	ARHGAP31	Rho-GAP domain-containing protein
Syph / ATG9A	-0.801514	0.000143585	A0A0D9R403	FAM120A	Uncharacterized protein
Syph / ATG9A	-0.800104	0.306124	A0A0D9RPS0	LMNB1	Uncharacterized protein
Syph / ATG9A	-0.799919	0.0302002	A0A0D9QUT0	USP53	USP domain-containing protein
Syph / ATG9A	-0.797644	0.00159458	A0A0D9RVA6	NaN	Ig-like domain-containing protein
Syph / ATG9A	-0.797019	0.0162482	A0A0D9RNP2	COPS5	MPN domain-containing protein
Syph / ATG9A	-0.796277	0.169207	A0A0D9S4T6	GPATCH4	G-patch domain-containing protein
Syph / ATG9A	-0.795365	0.0450848	A0A0D9S3G7	MLLT6	Uncharacterized protein
Syph / ATG9A	-0.791664	0.135665	A0A0D9RZQ8	NaN	Uncharacterized protein
Syph / ATG9A	-0.789252	0.0016879	A0A0D9QX98	MRPL58	RF_PROK_I domain-containing protein
Syph / ATG9A	-0.777681	0.000200303	A0A0D9S7Q2	UTP11	U3 small nucleolar RNA-associated protein 11
Syph / ATG9A	-0.775769	0.0399479	A0A0D9RQA5	OTX1	Homeobox domain-containing protein
Syph / ATG9A	-0.775145	0.00594348	A0A0D9RKE6	TFAP2D	Transcription factor AP-2 delta
Syph / ATG9A	-0.773223	0.0911696	A0A0D9SBM5	NaN	Small nuclear ribonucleoprotein E
Syph / ATG9A	-0.771739	0.316288	A0A0D9S499	CBX2	Chromo domain-containing protein
Syph / ATG9A	-0.771277	0.033266	A0A0D9RSB2	CSTF1	Cleavage stimulation factor 50 kDa subunit
Syph / ATG9A	-0.770811	0.000483424	A0A0D9RBT2	DONSON	Uncharacterized protein
Syph / ATG9A	-0.769634	0.0201706	A0A0D9SA68	IER5	Uncharacterized protein
Syph / ATG9A	-0.767809	0.22204	A0A0D9RBH1	NGLY1	N-glycanase 1
Syph / ATG9A	-0.767264	0.00295829	A0A0D9R300	NaN	Uncharacterized protein
Syph / ATG9A	-0.766335	0.00340452	A0A0D9QVC3	HNRNPL	Uncharacterized protein
Syph / ATG9A	-0.764704	0.0292957	A0A0D9RFW7	CPSF2	Cleavage and polyadenylation specificity factor subunit 2
Syph / ATG9A	-0.761415	0.112769	A0A0D9RZ76	MEPCE	RNA methyltransferase
Syph / ATG9A	-0.759559	0.00378125	A0A0D9RX91	ISG20	Exonuclease domain-containing protein
Syph / ATG9A	-0.757014	0.0857024	A0A0D9S400	TBCEL	Ubiquitin-like domain-containing protein
Syph / ATG9A	-0.756102	0.000147881	A0A0D9S6D8	MOV10	RNA helicase
Syph / ATG9A	-0.755748	4.36779e-05	A0A0D9R9W2	RBM41	RNA binding motif protein 41
Syph / ATG9A	-0.755585	0.109839	A0A0D9RVY0	TSN	Component 3 of promoter of RISC
Syph / ATG9A	-0.753276	0.253614	A0A0D9R826	ATF7IP2	Fibronectin type-III domain-containing protein
Syph / ATG9A	-0.752149	0.0428294	A0A0D9QVA1	CFI	Uncharacterized protein
Syph / ATG9A	-0.751191	0.00138925	A0A0D9RG34	NaN	RRM domain-containing protein
Syph / ATG9A	-0.750147	0.00132948	A0A0D9RUQ7	LYAR	Ly1 antibody reactive
Syph / ATG9A	-0.749569	0.00529325	A0A0D9RJ88	NaN	PCNA-associated factor
Syph / ATG9A	-0.746738	0.000115856	A0A0D9RI47	FAM104B	Family with sequence similarity 104 member B
Syph / ATG9A	-0.746326	0.000177032	A0A0D9RXS8	UPF3A	UPF3A regulator of nonsense mediated mRNA decay
Syph / ATG9A	-0.745954	0.031371	A0A0D9RJC7	RGS3	Uncharacterized protein
Syph / ATG9A	-0.745046	0.0278447	A0A0D9S533	KMT5A	[Histone H4]-lysine(20) N-methyltransferase
Syph / ATG9A	-0.7405	0.00964656	A0A0D9SBR9	RBM15B	Uncharacterized protein
Syph / ATG9A	-0.739303	0.00102514	A0A0D9RHN7	KLF10	Uncharacterized protein
Syph / ATG9A	-0.737105	0.21967	A0A0D9R7Z1	KDM2A	Uncharacterized protein
Syph / ATG9A	-0.734306	0.0028207	A0A0D9RWG8	CARD6	CARD domain-containing protein
Syph / ATG9A	-0.733274	0.000372849	A0A0D9R8A6	NaN	40S ribosomal protein S15a
Syph / ATG9A	-0.730723	0.414805	A0A0D9R6I1	CHPF	Hexosyltransferase
Syph / ATG9A	-0.730567	0.0440782	A0A0D9R042	HAUS8	Uncharacterized protein
Syph / ATG9A	-0.729742	0.00209062	A0A0D9R1P0	CCDC86	Coiled-coil domain-containing protein 86
Syph / ATG9A	-0.729633	0.00291293	A0A0D9S5A3	EFNA1	Ephrin RBD domain-containing protein
Syph / ATG9A	-0.728472	0.0081838	A0A0D9RLU5	SCAF8	Uncharacterized protein
Syph / ATG9A	-0.728133	0.000198531	A0A0D9RIL6	NaN	Uncharacterized protein
Syph / ATG9A	-0.727464	0.0922606	A0A0D9RB50	TRAPPC9	Trafficking protein particle complex 9
Syph / ATG9A	-0.726639	0.00241959	A0A0D9RB61	ASCC2	CUE domain-containing protein
Syph / ATG9A	-0.725617	0.010524	A0A0D9QYY4	SFR1	Meiosis protein 5 homolog
Syph / ATG9A	-0.725057	0.0190206	A0A0D9S5T8	PSMB4	Proteasome subunit beta
Syph / ATG9A	-0.723886	0.00097081	A0A0D9S1P8	MAP9	Microtubule associated protein 9
Syph / ATG9A	-0.719805	0.00047147	A0A0D9REI2	LARP1	La ribonucleoprotein 1, translational regulator
Syph / ATG9A	-0.719796	0.00767419	A0A0D9RAX9	RXRB	Uncharacterized protein
Syph / ATG9A	-0.719411	0.0345944	A0A0D9RMZ2	PDLIM4	Uncharacterized protein
Syph / ATG9A	-0.718551	1.90617e-05	A0A0D9R3S5	ILF3	Uncharacterized protein
Syph / ATG9A	-0.718548	0.160985	A0A0D9S3D9	ANAPC7	Anaphase promoting complex subunit 7
Syph / ATG9A	-0.716935	0.000726649	A0A0D9QWM6	C10orf143	Chromosome 10 open reading frame 143
Syph / ATG9A	-0.715386	0.000419456	A0A0D9QZF1	HNRNPA1	Helix-destabilizing protein
Syph / ATG9A	-0.714101	0.335456	A0A0D9R5R7;A0A0D9REW6	ITPR2;ITPR1	Inositol 1,4,5-trisphosphate receptor;Inositol 1,4,5-trisphosphate receptor
Syph / ATG9A	-0.713634	0.00125838	A0A0D9R7I2	MRNIP	MRN complex interacting protein
Syph / ATG9A	-0.711298	0.00420771	A0A0D9RGG2	JPT2	Jupiter microtubule associated homolog 2
Syph / ATG9A	-0.710968	0.0467052	A0A0D9R5A8	NOL7	NUC129 domain-containing protein
Syph / ATG9A	-0.710436	0.0037476	A0A0D9RBS6	SON	SON DNA and RNA binding protein
Syph / ATG9A	-0.708339	0.00158421	A0A0D9RE72	TF	Beta-1 metal-binding globulin
Syph / ATG9A	-0.705989	0.00381802	A0A0D9S7Y1	KHDRBS1	KH domain-containing protein
Syph / ATG9A	-0.703574	0.12651	A0A0D9RTA5	FAM193A	Family with sequence similarity 193 member A
Syph / ATG9A	-0.702802	4.38922e-06	A0A0D9RZV8	SF3B4	Uncharacterized protein
Syph / ATG9A	-0.702663	0.00133579	A0A0D9R5Q9	NYAP2	Neuronal tyrosine-phosphorylated phosphoinositide-3-kinase adaptor 2
Syph / ATG9A	-0.702081	0.00217735	A0A0D9R8L0	PUM3	Pumilio RNA binding family member 3
Syph / ATG9A	-0.698729	0.167811	A0A0D9QXG2	INPP5F	Uncharacterized protein
Syph / ATG9A	-0.698481	0.00195403	A0A0D9RJ55	CDC5L	Uncharacterized protein
Syph / ATG9A	-0.698395	0.082222	A0A0D9RYL6	RIOK3	Serine/threonine-protein kinase RIO3
Syph / ATG9A	-0.698009	6.98884e-05	A0A0D9RES9	PHRF1	Uncharacterized protein
Syph / ATG9A	-0.696473	0.000534131	A0A0D9RBZ4	PHF20L1	PHD finger protein 20-like protein 1
Syph / ATG9A	-0.695779	0.00846298	A0A0D9SA36;A0A0D9SCL4;A0A0D9SCL9	H2AW;H2AC6;	Histone H2A
Syph / ATG9A	-0.695681	0.0837122	A0A0D9QZF7	SLC1A2	Amino acid transporter
Syph / ATG9A	-0.695358	0.0754781	A0A0D9RRT5	TENT2	PAP-associated domain-containing protein
Syph / ATG9A	-0.695265	0.0179706	A0A0D9R4X9	ATG2A	Uncharacterized protein
Syph / ATG9A	-0.695229	0.0263437	A0A0D9R196	AKAP8L	A-kinase anchoring protein 8 like
Syph / ATG9A	-0.689231	0.0200736	A0A0D9RZI0	NUP58	Uncharacterized protein
Syph / ATG9A	-0.6887	0.00414633	A0A0D9SD81	NaN	Uncharacterized protein
Syph / ATG9A	-0.686545	4.68875e-05	A0A0D9RTV5	DHX30	RNA helicase
Syph / ATG9A	-0.685661	0.00077607	A0A0D9QYZ9	DEPDC7	DEP domain containing 7
Syph / ATG9A	-0.684699	0.00104185	A0A0D9R857	NFKBIL1	Inhibitor of kappa B-like protein
Syph / ATG9A	-0.683108	0.133555	A0A0D9S0E5	NaN	40S ribosomal protein S4
Syph / ATG9A	-0.683084	0.0216615	A0A0D9R1L5	NOC3L	Nucleolar complex protein 3 homolog
Syph / ATG9A	-0.68123	0.00461717	A0A0D9RDM5	DUT	Deoxyuridine 5'-triphosphate nucleotidohydrolase
Syph / ATG9A	-0.678627	0.0162227	A0A0D9S686	BCAS2	Pre-mRNA-splicing factor SPF27
Syph / ATG9A	-0.678034	0.0378776	A0A0D9R1K5	CORO1A	Coronin
Syph / ATG9A	-0.677732	0.334542	A0A0D9R119	TNRC6B	Trinucleotide repeat containing adaptor 6B
Syph / ATG9A	-0.677383	1.15502e-05	A0A0D9QWB8	MDM1	Nuclear protein MDM1
Syph / ATG9A	-0.676304	0.00709156	A0A0D9S577	CLK2	CDC like kinase 2
Syph / ATG9A	-0.676303	0.010517	A0A0D9S983	NRGN	Neurogranin
Syph / ATG9A	-0.674654	0.0665857	A0A0D9RRW3	WDR6	Uncharacterized protein
Syph / ATG9A	-0.67421	0.564417	A0A0D9RC91	TTC28	Tetratricopeptide repeat domain 28
Syph / ATG9A	-0.673774	6.86143e-05	A0A0D9R8K9	NHP2	Ribonucloprotein
Syph / ATG9A	-0.673498	0.00294304	A0A0D9QVA2	SMARCD2	SWIB/MDM2 domain-containing protein
Syph / ATG9A	-0.672401	0.00108371	A0A0D9S7P0	PABPC4	Polyadenylate-binding protein
Syph / ATG9A	-0.672137	0.338822	A0A0D9RX69	FANCI	FA complementation group I
Syph / ATG9A	-0.670632	0.00135886	A0A0D9RKV5	ERH	Enhancer of rudimentary homolog
Syph / ATG9A	-0.669899	0.0181345	A0A0D9S585	HAS1	Hyaluronan synthase 1
Syph / ATG9A	-0.669724	7.78183e-06	A0A0D9R337	SCAF11	RING-type domain-containing protein
Syph / ATG9A	-0.665454	0.306073	A0A0D9S0J6	NaN	Peptidase S1 domain-containing protein
Syph / ATG9A	-0.664999	0.000876386	A0A0D9RHE3	MNS1	Meiosis-specific nuclear structural protein 1
Syph / ATG9A	-0.659987	0.00917072	A0A0D9R338	DCTN5	Uncharacterized protein
Syph / ATG9A	-0.65986	0.00044652	A0A0D9RB22	WDR46	BING4CT domain-containing protein
Syph / ATG9A	-0.659089	0.0271646	A0A0D9R6J9	NaN	Non-specific serine/threonine protein kinase
Syph / ATG9A	-0.658704	0.04971	A0A0D9RD52	CCNG1	Cyclin-G1
Syph / ATG9A	-0.657129	0.045238	A0A0D9RPZ9	CHCHD7	Uncharacterized protein
Syph / ATG9A	-0.654455	0.0757683	A0A0D9R586	EDN1	Uncharacterized protein
Syph / ATG9A	-0.654133	0.00428454	A0A0D9RCD5	NaN	Uncharacterized protein
Syph / ATG9A	-0.653657	0.000809669	A0A0D9RH40	SNW1	SNW domain-containing protein 1
Syph / ATG9A	-0.653314	0.00021792	A0A0D9RKV3	NaN	Uncharacterized protein
Syph / ATG9A	-0.653206	0.00301906	A0A0D9R6G4	HMGN4	Uncharacterized protein
Syph / ATG9A	-0.65271	0.000294285	A0A0D9RZG0	NaN	Uncharacterized protein
Syph / ATG9A	-0.652267	0.0236386	A0A0D9R6Y8	RRN3	Uncharacterized protein
Syph / ATG9A	-0.649065	0.00781485	A0A0D9RLF3	PRG4	Uncharacterized protein
Syph / ATG9A	-0.648564	0.136851	A0A0D9RT58	RRP15	RRP15-like protein
Syph / ATG9A	-0.648157	0.00269436	A0A0D9QVC4	CENPT	Centromere protein T
Syph / ATG9A	-0.646721	0.727783	A0A0D9R4W0	MEN1	Menin
Syph / ATG9A	-0.644747	0.463295	A0A0D9RIA9	POLR2K	Uncharacterized protein
Syph / ATG9A	-0.641968	0.000224123	A0A0D9SBG2	FAM110A	Uncharacterized protein
Syph / ATG9A	-0.641547	0.0180235	A0A0D9S5V0	LYSMD1	LysM domain-containing protein
Syph / ATG9A	-0.641539	0.0435973	A0A0D9QXJ5	CASKIN2	CASK interacting protein 2
Syph / ATG9A	-0.641356	0.151119	A0A0D9RYP9	CYTH3	Cytohesin 3
Syph / ATG9A	-0.640334	0.0102869	A0A0D9SCD2	NaN	Pre-mRNA-splicing factor RBM22
Syph / ATG9A	-0.640265	0.0688706	A0A0D9RE20	SECISBP2L	Ribosomal_L7Ae domain-containing protein
Syph / ATG9A	-0.639352	0.535257	A0A0D9RSM7	PSMA6	Proteasome subunit alpha type
Syph / ATG9A	-0.638973	0.00166223	A0A0D9RHQ9	DHX36	RNA helicase
Syph / ATG9A	-0.637509	0.529089	A0A0D9RD20	SPATA5L1	Uncharacterized protein
Syph / ATG9A	-0.635323	0.0675826	A0A0D9SA28	ZBTB21	Uncharacterized protein
Syph / ATG9A	-0.635244	0.162224	A0A0D9S2W1	GRWD1	CAF1C_H4-bd domain-containing protein
Syph / ATG9A	-0.633804	1.27675e-05	A0A0D9R508	SHFL	Uncharacterized protein
Syph / ATG9A	-0.633428	0.000257937	A0A0D9R3R2	DNAJC4	DnaJ heat shock protein family (Hsp40) member C4
Syph / ATG9A	-0.632975	0.0214817	A0A0D9RMD2	CFP	Uncharacterized protein
Syph / ATG9A	-0.632087	0.0185305	A0A0D9RHU0	DGCR8	Uncharacterized protein
Syph / ATG9A	-0.629658	0.00224244	A0A0D9RWG4	C7	Uncharacterized protein
Syph / ATG9A	-0.629146	0.000849061	A0A0D9QWE8	LIN37	Lin-37 DREAM MuvB core complex component
Syph / ATG9A	-0.62835	0.0918044	A0A0D9S6J6	PSRC1	GTSE1_N domain-containing protein
Syph / ATG9A	-0.628286	0.00528714	A0A0D9RWA5	IWS1	Interacts with SUPT6H, CTD assembly factor 1
Syph / ATG9A	-0.624457	0.14441	A0A0D9S495	ZNF473	Uncharacterized protein
Syph / ATG9A	-0.624165	0.203403	A0A0D9R5M1	CCAR1	SAP domain-containing protein
Syph / ATG9A	-0.623743	2.17205e-05	A0A0D9R254	NaN	Uncharacterized protein
Syph / ATG9A	-0.62366	0.553208	A0A0D9S3M5	OSBPL7	Oxysterol binding protein like 7
Syph / ATG9A	-0.622677	0.783815	A0A0D9R6J7	NaN	Uncharacterized protein
Syph / ATG9A	-0.62255	0.00831027	A0A0D9RGZ2	NaN	HP domain-containing protein
Syph / ATG9A	-0.621453	0.061217	A0A0D9RVH8	REEP4	Receptor expression-enhancing protein
Syph / ATG9A	-0.619731	0.00104622	A0A0D9RU08	GRB10	Uncharacterized protein
Syph / ATG9A	-0.618611	0.580794	A0A0D9S2M3	KLKB1	Kallikrein B1
Syph / ATG9A	-0.618302	0.00214562	A0A0D9S3E8	RPL23	60S ribosomal protein L23
Syph / ATG9A	-0.616357	1.90459e-05	A0A0D9RL59	FXR1	FMR1 autosomal homolog 1
Syph / ATG9A	-0.616258	0.000468137	A0A0D9RGI5	POLR2A	DNA-directed RNA polymerase subunit
Syph / ATG9A	-0.615925	0.0697704	A0A0D9RA78	NaN	Uncharacterized protein
Syph / ATG9A	-0.615684	0.0284641	A0A0D9S7K7	YBX1	Y-box binding protein 1
Syph / ATG9A	-0.612461	0.00202366	A0A0D9S913	NaN	Uncharacterized protein
Syph / ATG9A	-0.612298	0.0092373	A0A0D9RA79	NaN	Ig-like domain-containing protein
Syph / ATG9A	-0.611966	4.63469e-06	A0A0D9R752	MAP2K7	Protein kinase domain-containing protein
Syph / ATG9A	-0.610613	0.0912948	A0A0D9QYK7	MGAT5B	Alpha-1,6-mannosyl-glycoprotein 6-beta-N-acetylglucosaminyltransferase
Syph / ATG9A	-0.61	0.00379532	A0A0D9RZW9	TCF4	BHLH domain-containing protein
Syph / ATG9A	-0.609996	0.00160077	A0A0D9R4Z7	PPAN	Brix domain-containing protein
Syph / ATG9A	-0.607066	0.0337875	A0A0D9S379	GRB7	Uncharacterized protein
Syph / ATG9A	-0.607038	0.00394338	A0A0D9RHU6	ZNF706	4F5 domain-containing protein
Syph / ATG9A	-0.604226	0.16981	A0A0D9S5N6	S100A16	Protein S100
Syph / ATG9A	-0.603473	0.0681167	A0A0D9QYT6	SMARCC2	Uncharacterized protein
Syph / ATG9A	-0.603259	0.232694	A0A0D9RXE2	PCMT1	Protein-L-isoaspartate O-methyltransferase
Syph / ATG9A	-0.603226	0.00689011	A0A0D9RA74;A0A0D9S0D0	NaN	Ig-like domain-containing protein
Syph / ATG9A	-0.602284	0.00599097	A0A0D9RRS0	PPIG	Peptidylprolyl isomerase G
Syph / ATG9A	-0.602234	0.150506	A0A0D9QW17	NUMA1	Uncharacterized protein
Syph / ATG9A	-0.602186	0.0015275	A0A0D9RUE5	FBXO28	F-box protein 28
Syph / ATG9A	-0.601544	0.000496242	A0A0D9SAU0	CSTF2T	RRM domain-containing protein
Syph / ATG9A	-0.601299	0.017005	A0A0D9S427	RITA1	RBPJ-interacting and tubulin-associated protein
Syph / ATG9A	-0.600025	0.312165	A0A0D9RMG3	SLX4IP	SLX4 interacting protein
Syph / ATG9A	-0.599924	0.00357423	A0A0D9RJH3	MED16	Mediator of RNA polymerase II transcription subunit 16
Syph / ATG9A	-0.599524	0.12904	A0A0D9RQG9	CEP68	Uncharacterized protein
Syph / ATG9A	-0.596724	0.00652532	A0A0D9S889	ELOA	Elongin-A
Syph / ATG9A	-0.594996	0.000580646	A0A0D9RF82	NTHL1	Endonuclease III-like protein 1
Syph / ATG9A	-0.594857	0.00402204	A0A0D9RS87	PNN	Pinin
Syph / ATG9A	-0.594097	0.0502261	A0A0D9R7M5	XAB2	Uncharacterized protein
Syph / ATG9A	-0.59283	0.000256707	A0A0D9QYT3	CCDC34	Coiled-coil domain containing 34
Syph / ATG9A	-0.59208	0.00735194	A0A0D9QWE6	PROSER3	Proline and serine rich 3
Syph / ATG9A	-0.590653	0.00345028	A0A0D9RX15	BRIX1	Brix domain-containing protein 2
Syph / ATG9A	-0.590609	0.000330036	A0A0D9RAP7	SCAF4	Uncharacterized protein
Syph / ATG9A	-0.590471	0.0103533	A0A0D9S4A2	CBX4	Chromo domain-containing protein
Syph / ATG9A	-0.588285	0.00133115	A0A0D9R5V2	NaN	RNA helicase
Syph / ATG9A	-0.588122	4.10949e-05	A0A0D9S520	ARL6IP4	ADP-ribosylation factor-like protein 6-interacting protein 4
Syph / ATG9A	-0.587097	0.243236	A0A0D9RGG0	SLC39A3	Uncharacterized protein
Syph / ATG9A	-0.586787	5.72523e-05	A0A0D9S7S6	THRAP3	Uncharacterized protein
Syph / ATG9A	-0.585683	0.0106676	A0A0D9R730	RPP21	Ribonuclease P/MRP subunit p21
Syph / ATG9A	-0.584651	0.00351474	A0A0D9RM23	PHF3	Uncharacterized protein
Syph / ATG9A	-0.583327	0.00406307	A0A0D9RLR1	MACROH2A1	Core histone macro-H2A
Syph / ATG9A	-0.580739	0.000765732	A0A0D9SCB2	MRPL36	Ribosomal protein
Syph / ATG9A	-0.580197	0.00597653	A0A0D9QV13	PLEKHG2	Uncharacterized protein
Syph / ATG9A	-0.5779	0.00114801	A0A0D9SCH8	RPP38	Ribosomal_L7Ae domain-containing protein
Syph / ATG9A	-0.577472	0.504578	A0A0D9R3D3	CAB39	Uncharacterized protein
Syph / ATG9A	-0.576623	0.00429212	A0A0D9RHT4	GPATCH2L	Uncharacterized protein
Syph / ATG9A	-0.576534	0.00277543	A0A0D9S948	NaN	Uncharacterized protein
Syph / ATG9A	-0.574533	0.0500607	A0A0D9SC79	ZNF664	Uncharacterized protein
Syph / ATG9A	-0.571501	0.0763547	A0A0D9RDR0	POLR2L	DNA-directed RNA polymerases I, II, and III subunit RPABC5
Syph / ATG9A	-0.569691	0.131163	A0A0D9R0D2	STK25	Protein kinase domain-containing protein
Syph / ATG9A	-0.56969	0.00359799	A0A0D9RGF1	ESS2	Ess-2 splicing factor homolog
Syph / ATG9A	-0.568915	0.063603	A0A0D9QUL9	NaN	Uncharacterized protein
Syph / ATG9A	-0.56774	0.738459	A0A0D9QZZ8	KRT77	IF rod domain-containing protein
Syph / ATG9A	-0.567485	0.00128356	A0A0D9S5T7	POGZ	Uncharacterized protein
Syph / ATG9A	-0.567088	0.000538071	A0A0D9QWW8	FAM53B	Uncharacterized protein
Syph / ATG9A	-0.566806	0.000714761	A0A0D9S2Q0	KRT33B	IF rod domain-containing protein
Syph / ATG9A	-0.566534	0.49664	A0A0D9RTB8	SH3BP2	Uncharacterized protein
Syph / ATG9A	-0.566312	0.000318259	A0A0D9R5F5	KSR1	Kinase suppressor of ras 1
Syph / ATG9A	-0.566233	1.93825e-06	A0A0D9RQ21	CIR1	Corepressor interacting with RBPJ, CIR1
Syph / ATG9A	-0.564683	0.961786	A0A0D9RK01	CAPN15	Calpain 15
Syph / ATG9A	-0.563776	0.620422	A0A0D9R4I3	PYGM	Alpha-1,4 glucan phosphorylase
Syph / ATG9A	-0.56317	0.0553284	A0A0D9RTD5	ADRM1	Uncharacterized protein
Syph / ATG9A	-0.560837	3.13434e-05	A0A0D9R6L7	NaN	Uncharacterized protein
Syph / ATG9A	-0.560791	0.215135	A0A0D9RBM7	UBE2E1	UBC core domain-containing protein
Syph / ATG9A	-0.558887	0.0140894	A0A0D9S5J4	NaN	Cir_N domain-containing protein
Syph / ATG9A	-0.55781	0.542898	A0A0D9RA81	DLG5	Uncharacterized protein
Syph / ATG9A	-0.55682	0.011022	A0A0D9S3H8	NaN	Uncharacterized protein
Syph / ATG9A	-0.5564	0.0446705	A0A0D9SDK6	NaN	Annexin
Syph / ATG9A	-0.555909	0.061774	A0A0D9S6R7	RPAP2	RNA polymerase II subunit B1 CTD phosphatase RPAP2 homolog
Syph / ATG9A	-0.555785	0.268434	A0A0D9RTP8	NOP9	Uncharacterized protein
Syph / ATG9A	-0.554816	0.922144	A0A0D9RSP9	FCHO2	F-BAR domain only protein 2
Syph / ATG9A	-0.553918	0.0582174	A0A0D9RMX5	INAVA	CUPID domain-containing protein
Syph / ATG9A	-0.55213	0.697561	A0A0D9RH89	SVEP1	Sushi, von Willebrand factor type A, EGF and pentraxin domain containing 1
Syph / ATG9A	-0.551853	0.0149625	A0A0D9QYF4	NaN	Metallothionein
Syph / ATG9A	-0.551434	0.150711	A0A0D9RBU6	TOPORS	RING-type domain-containing protein
Syph / ATG9A	-0.548703	0.0107411	A0A0D9R6I8	ZNF414	Zinc finger protein 414
Syph / ATG9A	-0.548123	0.00118823	A0A0D9SBC0	NaN	Uncharacterized protein
Syph / ATG9A	-0.548101	0.000479698	A0A0D9QVL5	RYR1	Ryanodine receptor 1
Syph / ATG9A	-0.547666	0.00273373	A0A0D9QUJ3	ITPKC	Kinase
Syph / ATG9A	-0.547603	0.0884102	A0A0D9RUD2	ABCA2	Uncharacterized protein
Syph / ATG9A	-0.547356	0.0234156	A0A0D9R4I5	SF1	Splicing factor 1
Syph / ATG9A	-0.547109	0.769158	A0A0D9RQV8	RAPGEF1	Uncharacterized protein
Syph / ATG9A	-0.546636	0.000624166	A0A0D9RWA2	SNRPA1	LRRcap domain-containing protein
Syph / ATG9A	-0.544302	0.00355324	A0A0D9RTH5	MARCHF7	RING-CH-type domain-containing protein
Syph / ATG9A	-0.544257	0.00569561	A0A0D9QV51	LIMD2	LIM zinc-binding domain-containing protein
Syph / ATG9A	-0.543268	9.13763e-06	A0A0D9QVB5	ENKD1	Enkurin domain containing 1
Syph / ATG9A	-0.542554	0.285101	A0A0D9QWB0	NaN	ATP-binding cassette sub-family G member 2
Syph / ATG9A	-0.542437	0.0031333	A0A0D9REQ5	DAPK3	Protein kinase domain-containing protein
Syph / ATG9A	-0.541966	0.0125363	A0A0D9RYC2	MRM2	Mitochondrial rRNA methyltransferase 2
Syph / ATG9A	-0.541569	0.00921294	A0A0D9RV97	DHX29	ATP-dependent RNA helicase DHX29
Syph / ATG9A	-0.538784	0.250744	A0A0D9R657	LTBP3	Uncharacterized protein
Syph / ATG9A	-0.538672	0.00881809	A0A0D9QYN3	PDCD4	Programmed cell death protein 4
Syph / ATG9A	-0.538495	0.00318898	A0A0D9QXR9	GC	Gc-globulin
Syph / ATG9A	-0.538317	0.00116673	A0A0D9RN81	PRPF8	MPN domain-containing protein
Syph / ATG9A	-0.53782	0.000414331	A0A0D9R296	C19orf53	Uncharacterized protein
Syph / ATG9A	-0.535228	0.000527878	A0A0D9REJ8	LMCD1	LIM and cysteine rich domains 1
Syph / ATG9A	-0.534669	0.210076	A0A0D9QZN6	DPCD	Protein DPCD
Syph / ATG9A	-0.534669	0.210076	A0A0D9R065	DDB2	DNA damage-binding protein 2
Syph / ATG9A	-0.533907	0.317218	A0A0D9RZQ4	CXXC1	CXXC-type zinc finger protein 1
Syph / ATG9A	-0.532355	0.116214	A0A0D9RQM8	ETAA1	Uncharacterized protein
Syph / ATG9A	-0.529148	0.00989609	A0A0D9QYG2	NaN	Metallothionein
Syph / ATG9A	-0.528723	0.000603468	A0A0D9R8T6	RNF25	Uncharacterized protein
Syph / ATG9A	-0.52813	0.000152879	A0A0D9RWC6	AMMECR1L	AMMECR1 domain-containing protein
Syph / ATG9A	-0.5268	0.0279538	A0A0D9QYX5	YTHDC1	YTH domain-containing protein
Syph / ATG9A	-0.526658	0.574285	A0A0D9R2Y3	CFAP44	Uncharacterized protein
Syph / ATG9A	-0.526602	0.00166606	A0A0D9S230	DMWD	Uncharacterized protein
Syph / ATG9A	-0.524395	0.0130869	A0A0D9SCL1	H1-3	H15 domain-containing protein
Syph / ATG9A	-0.524225	0.0584714	A0A0D9RSH5	ALMS1	ALMS_motif domain-containing protein
Syph / ATG9A	-0.522873	0.000327978	A0A0D9RE90	MTMR14	Uncharacterized protein
Syph / ATG9A	-0.522345	0.000590568	A0A0D9RKK0	CDC25B	M-phase inducer phosphatase
Syph / ATG9A	-0.521961	0.0334322	A0A0D9RJ82	PHF8	Uncharacterized protein
Syph / ATG9A	-0.52013	0.00248072	A0A0D9QZ89	LSM4	U6 snRNA-associated Sm-like protein LSm4
Syph / ATG9A	-0.519703	0.00110132	A0A0D9RJ67	ALAD	Delta-aminolevulinic acid dehydratase
Syph / ATG9A	-0.518988	8.31992e-05	A0A0D9RIW4	MED15	Mediator of RNA polymerase II transcription subunit 15
Syph / ATG9A	-0.516952	0.377029	A0A0D9R1N9	AGAP1	ArfGAP with GTPase domain, ankyrin repeat and PH domain 1
Syph / ATG9A	-0.516112	0.119112	A0A0D9S398	APOA1	Uncharacterized protein
Syph / ATG9A	-0.516047	0.136871	A0A0D9RXM9	RNGTT	mRNA-capping enzyme
Syph / ATG9A	-0.515723	0.000918666	A0A0D9S8T9	C1orf174	Uncharacterized protein
Syph / ATG9A	-0.515318	0.505125	A0A0D9RAI3	TEDC1	Uncharacterized protein
Syph / ATG9A	-0.514586	1.7468e-05	A0A0D9R0H7	R3HCC1L	Uncharacterized protein
Syph / ATG9A	-0.51345	0.0127967	A0A0D9R0X1	DIP2B	DMAP1-binding domain-containing protein
Syph / ATG9A	-0.512898	0.00694073	A0A0D9RZ60	GAREM1	CABIT domain-containing protein
Syph / ATG9A	-0.51261	0.000415474	A0A0D9RM57	PSMB7	Proteasome subunit beta
Syph / ATG9A	-0.51258	0.00201794	A0A0D9S4C1	RNFT2	Ring finger protein, transmembrane 2
Syph / ATG9A	-0.511939	0.0160589	A0A0D9SAX3	THAP11	THAP-type domain-containing protein
Syph / ATG9A	-0.511174	0.000581963	A0A0D9RXI9	HOMER2	WH1 domain-containing protein
Syph / ATG9A	-0.510771	2.87273e-06	A0A0D9R0E0	FAM32A	Protein FAM32A
Syph / ATG9A	-0.509647	0.00154377	A0A0D9RPV4	NDUFAF4	NADH dehydrogenase [ubiquinone] 1 alpha subcomplex assembly factor 4
Syph / ATG9A	-0.509537	0.00880373	A0A0D9RW65	ZC3H8	Zinc finger CCCH-type containing 8
Syph / ATG9A	-0.509516	0.0056224	A0A0D9R7C2	RSL1D1	Ribosomal L1 domain containing 1
Syph / ATG9A	-0.508451	0.121896	A0A0D9RT00	NaN	4F5 domain-containing protein
Syph / ATG9A	-0.508199	0.0123899	A0A0D9RWG0	PINX1	G-patch domain-containing protein
Syph / ATG9A	-0.508162	0.000844538	A0A0D9RRG3	PJA2	RING-type domain-containing protein
Syph / ATG9A	-0.508115	0.00190268	A0A0D9S756	C8B	Complement component 8 subunit beta
Syph / ATG9A	-0.505747	0.00723325	A0A0D9RQU3	ZRSR2	Uncharacterized protein
Syph / ATG9A	-0.504805	0.000718666	A0A0D9RCW6	KIAA1671	Tankyrase_bdg_C domain-containing protein
Syph / ATG9A	-0.503912	0.0450858	A0A0D9S4Z9	RAB25	Uncharacterized protein
Syph / ATG9A	-0.503654	0.0597525	A0A0D9S2K6	KRT32	IF rod domain-containing protein
Syph / ATG9A	-0.503325	0.0752341	A0A0D9R170;A0A0D9S494	LHX1;LHX5	Uncharacterized protein
Syph / ATG9A	-0.502669	0.0923018	A0A0D9RB41	AGO2	Protein argonaute-2
Syph / ATG9A	-0.501981	0.827752	A0A0D9RAN7	ELL3	Uncharacterized protein
Syph / ATG9A	-0.501713	0.00337965	A0A0D9SCE2	HEXIM1	Uncharacterized protein
Syph / ATG9A	-0.500682	0.0122944	A0A0D9QXF7	NaN	Proteasome subunit alpha type
Syph / ATG9A	-0.499814	8.56726e-06	A0A0D9RAJ1	CRIP2	Uncharacterized protein
Syph / ATG9A	-0.49975	0.0483208	A0A0D9S167	GAS2L3	Growth arrest specific 2 like 3
Syph / ATG9A	-0.499455	0.00135991	A0A0D9RAV0	A2M	Uncharacterized protein
Syph / ATG9A	-0.497945	0.00230425	A0A0D9R269	KIAA0556	Uncharacterized protein
Syph / ATG9A	-0.497369	0.835532	A0A0D9RIK5	WDR24	GATOR complex protein WDR24
Syph / ATG9A	-0.496384	0.165598	A0A0D9R489	AQR	RNA helicase aquarius
Syph / ATG9A	-0.49544	0.00798479	A0A0D9R8C4	RNF168	E3 ubiquitin-protein ligase RNF168
Syph / ATG9A	-0.493084	0.00396232	A0A0D9RYX7	BUD31	Protein BUD31 homolog
Syph / ATG9A	-0.492945	0.0135713	A0A0D9QZ64	NKD1	Protein naked cuticle homolog
Syph / ATG9A	-0.492285	0.000103841	A0A0D9RHW7	PABPC1	Polyadenylate-binding protein
Syph / ATG9A	-0.492168	0.000893225	A0A0D9S801	SRSF4	Uncharacterized protein
Syph / ATG9A	-0.491997	0.793355	A0A0D9R173	FMNL3	Uncharacterized protein
Syph / ATG9A	-0.491948	0.563502	A0A0D9QVF0	PAPSS1	3'-phosphoadenosine-5'-phosphosulfate synthase
Syph / ATG9A	-0.491736	0.0118799	A0A0D9QVK3	KRR1	KRR1 small subunit processome component
Syph / ATG9A	-0.491382	0.00027644	A0A0D9QZ97	TENT4B	Terminal nucleotidyltransferase 4B
Syph / ATG9A	-0.49086	0.000213419	A0A0D9SC11	NaN	Uncharacterized protein
Syph / ATG9A	-0.490641	0.00047025	A0A0D9RNG4	IGF2BP2	Uncharacterized protein
Syph / ATG9A	-0.490054	0.00966841	A0A0D9QUX9	ANK2	Ankyrin 2
Syph / ATG9A	-0.489758	0.0234769	A0A0D9R313	CDC14B	Uncharacterized protein
Syph / ATG9A	-0.48888	0.137724	A0A0D9R5H9	CDCA5	Cell division cycle associated 5
Syph / ATG9A	-0.487989	0.00507894	A0A0D9RAN0	MAPRE3	Uncharacterized protein
Syph / ATG9A	-0.487487	0.00394064	A0A0D9RLJ6	MRPS26	Uncharacterized protein
Syph / ATG9A	-0.486748	0.000141196	A0A0D9RDY3	ZFAND3	Uncharacterized protein
Syph / ATG9A	-0.486584	0.00382527	A0A0D9QW82	NaN	GLOBIN domain-containing protein
Syph / ATG9A	-0.486414	1.68333e-05	A0A0D9S4L2	UNC119B	GMP_PDE_delta domain-containing protein
Syph / ATG9A	-0.486198	0.743651	A0A0D9R2S1	HSD17B3	Uncharacterized protein
Syph / ATG9A	-0.486045	0.00350298	A0A0D9RN21	POC1A	Uncharacterized protein
Syph / ATG9A	-0.485546	0.000300069	A0A0D9RYX9	CPSF4	Cleavage and polyadenylation specificity factor subunit 4
Syph / ATG9A	-0.485491	0.0259191	A0A0D9S442	TK1	Thymidine kinase
Syph / ATG9A	-0.484962	0.00429194	A0A0D9S685	DENND2C	UDENN domain-containing protein
Syph / ATG9A	-0.483234	0.598603	A0A0D9RZP9	PRKRIP1	PRKR interacting protein 1
Syph / ATG9A	-0.481172	0.00194764	A0A0D9S9Z2	MORF4L2	Mortality factor 4-like protein 2
Syph / ATG9A	-0.48113	0.00506925	A0A0D9RVH1	PACRGL	Uncharacterized protein
Syph / ATG9A	-0.480717	0.00135308	A0A0D9SDJ1	NaN	40S ribosomal protein S25
Syph / ATG9A	-0.479692	0.00371435	A0A0D9SDY4	IRF2BPL	IRF-2BP1_2 domain-containing protein
Syph / ATG9A	-0.479665	0.0175984	A0A0D9SD96	NaN	Cytochrome c
Syph / ATG9A	-0.479314	0.0219304	A0A0D9RIT5	POP1	Uncharacterized protein
Syph / ATG9A	-0.478906	7.99596e-05	A0A0D9QZ01	UPF1	Uncharacterized protein
Syph / ATG9A	-0.478169	6.13724e-05	A0A0D9QWE9	MAPK10	Stress-activated protein kinase JNK
Syph / ATG9A	-0.47594	0.0129909	A0A0D9SDU5	NaN	Uncharacterized protein
Syph / ATG9A	-0.474202	0.000939647	A0A0D9RYA7	MTCL1	Microtubule crosslinking factor 1
Syph / ATG9A	-0.473972	0.138666	A0A0D9QXG9	DTX3	E3 ubiquitin-protein ligase
Syph / ATG9A	-0.472723	0.0278137	A0A0D9RYU7	ZC3H13	C3H1-type domain-containing protein
Syph / ATG9A	-0.47233	0.00106602	A0A0D9QYB7	PRPSAP1	Pribosyltran_N domain-containing protein
Syph / ATG9A	-0.472304	0.00970701	A0A0D9SD49	H1-0	H15 domain-containing protein
Syph / ATG9A	-0.471786	0.00575935	A0A0D9QZD4	CBLN1	C1q domain-containing protein
Syph / ATG9A	-0.471649	0.408204	A0A0D9QV24	LRRIQ1	Leucine rich repeats and IQ motif containing 1
Syph / ATG9A	-0.471162	0.0658651	A0A0D9R0I7;A0A0D9RZZ7;A0A0D9S4T4	BCL7C;BCL7B;BCL7A	Uncharacterized protein
Syph / ATG9A	-0.470673	0.0018753	A0A0D9RIS0	GNL3L	G protein nucleolar 3 like
Syph / ATG9A	-0.470411	0.534022	A0A0D9S118	HDAC5	Histone deacetylase
Syph / ATG9A	-0.468997	0.00583402	A0A0D9RTD8	NRG1	Neuregulin 1
Syph / ATG9A	-0.468698	0.254983	A0A0D9RQN5	SLC25A12	Uncharacterized protein
Syph / ATG9A	-0.468635	0.111071	A0A0D9S5U9	SCNM1	Sodium channel modifier 1
Syph / ATG9A	-0.467662	0.17206	A0A0D9R969	PTN	Uncharacterized protein
Syph / ATG9A	-0.46761	0.0240135	A0A0D9S9P3	UTP3	Sas10 domain-containing protein
Syph / ATG9A	-0.467265	0.0478692	A0A0D9RYK3	RBBP8	CtBP-interacting protein
Syph / ATG9A	-0.463861	0.00028291	A0A0D9RRH4	SNRNP27	U4/U6.U5 small nuclear ribonucleoprotein 27 kDa protein
Syph / ATG9A	-0.461006	0.0410475	A0A0D9R1X8	RPS19BP1	40S ribosomal protein S19-binding protein 1
Syph / ATG9A	-0.458629	0.00145848	A0A0D9RIY1	FAM120C	Uncharacterized protein
Syph / ATG9A	-0.458533	0.12646	A0A0D9QZN0	NPM3	Nucleophosmin/nucleoplasmin 3
Syph / ATG9A	-0.458153	0.0117536	A0A0D9RVE0;A0A0D9RVE5	NaN	Ig-like domain-containing protein
Syph / ATG9A	-0.457968	0.117269	A0A0D9RJV7	TMCO6	IBB domain-containing protein
Syph / ATG9A	-0.455232	0.153301	A0A0D9QUI4	DCAKD	Uncharacterized protein
Syph / ATG9A	-0.455065	0.000265231	A0A0D9SAH9	MAGEH1	MAGE domain-containing protein
Syph / ATG9A	-0.454977	0.00958625	A0A0D9S5D2	ADAR	Uncharacterized protein
Syph / ATG9A	-0.454455	0.040807	A0A0D9RF92	RAD51AP1	RAD51 associated protein 1
Syph / ATG9A	-0.453983	0.00313867	A0A0D9SAU5	NaN	IF rod domain-containing protein
Syph / ATG9A	-0.4524	0.00580521	A0A0D9RRA3	SPATA2	Uncharacterized protein
Syph / ATG9A	-0.452017	0.00407769	A0A0D9S3X4	SCAF1	Uncharacterized protein
Syph / ATG9A	-0.451767	0.323417	A0A0D9S1F5	LRBA	LPS responsive beige-like anchor protein
Syph / ATG9A	-0.45166	0.113127	A0A0D9RI32	RRAGB	Ras-related GTP-binding protein
Syph / ATG9A	-0.451596	0.0796818	A0A0D9S4H8	PXN	Paxillin
Syph / ATG9A	-0.450878	0.00103853	A0A0D9RKA4	ERC2	ELKS/RAB6-interacting/CAST family member 2
Syph / ATG9A	-0.450323	0.0817226	A0A0D9RED2	THUMPD3	THUMP domain-containing protein
Syph / ATG9A	-0.449858	0.00173579	A0A0D9S1R0;A0A4W3NN68	APOE	Apolipoprotein E
Syph / ATG9A	-0.448538	0.605286	A0A0D9S1T6	TMEM123	Uncharacterized protein
Syph / ATG9A	-0.447901	0.00136673	A0A0D9R0M7	DHX40	RNA helicase
Syph / ATG9A	-0.447514	0.00171772	A0A0D9S5W1	RBM8A	RNA-binding protein 8A
Syph / ATG9A	-0.447454	0.0947942	A0A0D9RVM7	ARHGEF40	Rho guanine nucleotide exchange factor 40
Syph / ATG9A	-0.446676	0.262088	A0A0D9QWJ6	LLPH	Uncharacterized protein
Syph / ATG9A	-0.446644	0.328846	A0A0D9SAJ3	OTUD6A	Ubiquitinyl hydrolase 1
Syph / ATG9A	-0.446199	0.00953441	A0A0D9SD09	H4-16	Histone H4
Syph / ATG9A	-0.446154	0.00112654	A0A0D9RXA1	DROSHA	Drosha ribonuclease III
Syph / ATG9A	-0.44605	0.00406063	A0A0D9RK85	C8orf88	Uncharacterized protein
Syph / ATG9A	-0.44605	0.0227945	A0A0D9RL09	KDM3B	Lysine demethylase 3B
Syph / ATG9A	-0.445187	0.0826217	A0A0D9QVA6	MRPS12	Uncharacterized protein
Syph / ATG9A	-0.44497	0.0157795	A0A0D9SAV7	NaN	Ribosomal_L16 domain-containing protein
Syph / ATG9A	-0.44455	0.00214296	A0A0D9RHC8	RC3H1	RING-type E3 ubiquitin transferase
Syph / ATG9A	-0.44138	0.460934	A0A0D9R1Y1	DNAJB1	J domain-containing protein
Syph / ATG9A	-0.44048	0.0755726	A0A0D9R9E7	HMCES	Abasic site processing protein HMCES
Syph / ATG9A	-0.440278	0.0457763	A0A0D9QZT6	EIF4B	RRM domain-containing protein
Syph / ATG9A	-0.440049	0.00195863	A0A0D9S7R1	CDCA8	Nbl1_Borealin_N domain-containing protein
Syph / ATG9A	-0.439921	0.0013867	A0A0D9R6V3	SART1	Uncharacterized protein
Syph / ATG9A	-0.439763	0.0375773	A0A0D9QZ25	CRTC1	CREB regulated transcription coactivator 1
Syph / ATG9A	-0.439333	0.00232851	A0A0D9RW22	TCEA2	Uncharacterized protein
Syph / ATG9A	-0.43882	0.000270592	A0A0D9SB62	NaN	40S ribosomal protein S25
Syph / ATG9A	-0.438532	0.270218	A0A0D9R9J9	MBD4	Methyl-CpG-binding domain protein 4
Syph / ATG9A	-0.438174	0.0477616	A0A0D9S4A1	CBX8	Chromo domain-containing protein
Syph / ATG9A	-0.437404	0.179444	A0A0D9S9I9	TRIM32	RING-type E3 ubiquitin transferase TRIM5
Syph / ATG9A	-0.437347	0.154677	A0A0D9RL47	GCLC	Glutamate--cysteine ligase
Syph / ATG9A	-0.436879	0.244969	A0A0D9RPI6	MYD88	Myeloid differentiation primary response protein MyD88
Syph / ATG9A	-0.436775	0.10283	A0A0D9S995	HASPIN	Non-specific serine/threonine protein kinase
Syph / ATG9A	-0.435946	0.00119672	A0A0D9RA00	CALD1	Uncharacterized protein
Syph / ATG9A	-0.435846	0.57291	A0A0D9RG67	ZMYM3	Uncharacterized protein
Syph / ATG9A	-0.435324	0.00257668	A0A0D9QYV5	SUGP2	Uncharacterized protein
Syph / ATG9A	-0.434768	0.641815	A0A0D9R9Z8	ABCA12	ATP binding cassette subfamily A member 12
Syph / ATG9A	-0.434398	0.00209139	A0A0D9RBY3	XRCC3	DNA repair protein
Syph / ATG9A	-0.434254	0.000228681	A0A0D9R904	AMMECR1	AMMECR nuclear protein 1
Syph / ATG9A	-0.433912	0.456952	A0A0D9RTE8	HK2	Hexokinase
Syph / ATG9A	-0.433509	0.0149665	A0A0D9REH9	ATRX	ATP-dependent helicase ATRX
Syph / ATG9A	-0.433244	3.9119e-05	A0A0D9RAU8	SERF2	Small EDRK-rich factor 2
Syph / ATG9A	-0.433002	0.00591483	A0A0D9QV48	MAP3K3	Uncharacterized protein
Syph / ATG9A	-0.432943	0.00305596	A0A0D9QW45;A0A0D9QW49	NaN	Haptoglobin
Syph / ATG9A	-0.432115	0.00141823	A0A0D9QYL1	POLR2B	DNA-directed RNA polymerase subunit beta
Syph / ATG9A	-0.430024	0.980404	A0A0D9RNI4	MTO1	Protein MTO1 homolog, mitochondrial
Syph / ATG9A	-0.429812	0.00353354	A0A0D9R8V0	CENPV	CENP-V/GFA domain-containing protein
Syph / ATG9A	-0.429691	0.0255944	A0A0D9QY30	NLRC5	NACHT domain-containing protein
Syph / ATG9A	-0.429015	0.00292306	A0A0D9RL55	MYBBP1A	Uncharacterized protein
Syph / ATG9A	-0.428959	0.000826703	A0A0D9RNI1	TRA2B	RRM domain-containing protein
Syph / ATG9A	-0.42868	0.000235162	A0A0D9RSC7	RTF2	Replication termination factor 2
Syph / ATG9A	-0.428567	0.0413986	A0A0D9RN36	NaN	60S ribosomal protein L29
Syph / ATG9A	-0.428259	0.000357829	A0A0D9S8Y0	CCNL2	Cyclin L2
Syph / ATG9A	-0.426726	0.100447	A0A0D9S2V4	ALKBH2	Fe2OG dioxygenase domain-containing protein
Syph / ATG9A	-0.42649	0.0157922	A0A0D9RD97	FLYWCH2	FLYWCH_N domain-containing protein
Syph / ATG9A	-0.426128	0.288595	A0A0D9RFP6	OGT	O-GlcNAc transferase subunit p110
Syph / ATG9A	-0.425794	0.186381	A0A0D9RFB6	NaN	Bms1-type G domain-containing protein
Syph / ATG9A	-0.424482	0.000816185	A0A0D9RS86	DTL	Uncharacterized protein
Syph / ATG9A	-0.424214	0.0627906	A0A0D9QVS5	ADH7	Uncharacterized protein
Syph / ATG9A	-0.424005	0.0557611	A0A0D9R423	ZCRB1	U11/U12 small nuclear ribonucleoprotein 31 kDa protein
Syph / ATG9A	-0.423985	0.0337632	A0A0D9RB43	KIFC1	Kinesin-like protein
Syph / ATG9A	-0.423667	0.000836595	A0A0D9RPX8	PIK3C2B	Phosphatidylinositol-4-phosphate 3-kinase
Syph / ATG9A	-0.423657	0.000202835	A0A0D9RUB5	SETD2	SET domain-containing protein 2
Syph / ATG9A	-0.422781	0.0222388	A0A0D9RLZ2	ITIH2	Uncharacterized protein
Syph / ATG9A	-0.421917	0.0125753	A0A0D9R6N0	ZSCAN26	Zinc finger and SCAN domain containing 26
Syph / ATG9A	-0.421349	0.00673493	A0A0D9RPI8	RBM5	Uncharacterized protein
Syph / ATG9A	-0.420761	0.163635	A0A0D9QY50	RASL11B	Uncharacterized protein
Syph / ATG9A	-0.420551	0.152077	A0A0D9R096	CENPM	Centromere protein M
Syph / ATG9A	-0.420328	0.003753	A0A0D9RBE5	CLPP	ATP-dependent Clp protease proteolytic subunit
Syph / ATG9A	-0.420149	0.195982	A0A0D9QYD5	TSG101	Uncharacterized protein
Syph / ATG9A	-0.420025	0.00714618	A0A0D9RWB7	BCLAF1	BCL2 associated transcription factor 1
Syph / ATG9A	-0.419616	0.0071256	A0A0D9R248	DCAF15	DCAF15_WD40 domain-containing protein
Syph / ATG9A	-0.419435	0.000902063	A0A0D9R9A9	GLYR1	Glyoxylate reductase 1 homolog
Syph / ATG9A	-0.418241	0.0120369	A0A0D9S6Q6	DNTTIP2	Fcf2 domain-containing protein
Syph / ATG9A	-0.416954	0.175925	A0A0D9S347	SNRNP70	U1 small nuclear ribonucleoprotein 70 kDa
Syph / ATG9A	-0.416615	0.00966467	A0A0D9RE19	CCSAP	Uncharacterized protein
Syph / ATG9A	-0.416286	0.0118558	A0A0D9QX51	PLEKHA1	Uncharacterized protein
Syph / ATG9A	-0.416211	0.0133272	A0A0D9QYF6	NaN	Metallothionein
Syph / ATG9A	-0.415636	0.000358651	A0A0D9QY57	NaN	FIP1-like 1 protein
Syph / ATG9A	-0.414887	0.000263144	A0A0D9RRX9	NaN	40S ribosomal protein S29
Syph / ATG9A	-0.413777	0.00311782	A0A0D9R260;A0A0D9REM0	SNRPN;SNRPB	Small nuclear ribonucleoprotein-associated protein
Syph / ATG9A	-0.412666	0.00365088	A0A0D9RMG7	NEK7	Protein kinase domain-containing protein
Syph / ATG9A	-0.412543	0.0627903	A0A0D9RRL3	MAP4K5	Mitogen-activated protein kinase kinase kinase kinase 5
Syph / ATG9A	-0.411881	0.00483445	A0A0D9R0C7	EPS15L1	Uncharacterized protein
Syph / ATG9A	-0.41184	0.00334138	A0A0D9RYI9	SNRPD1	Small nuclear ribonucleoprotein Sm D1
Syph / ATG9A	-0.411671	0.00348976	A0A0D9RS60	GAK	Uncharacterized protein
Syph / ATG9A	-0.411314	0.0804058	A0A0D9R7A5	ATAT1	Alpha-tubulin N-acetyltransferase 1
Syph / ATG9A	-0.411256	0.000595205	A0A0D9RJE1	DHX9	RNA helicase
Syph / ATG9A	-0.410329	0.000851813	A0A0D9QV73	NaN	Uncharacterized protein
Syph / ATG9A	-0.410321	0.393702	A0A0D9RE62	GATD1	Uncharacterized protein
Syph / ATG9A	-0.410189	0.802317	A0A0D9QW63	CAPNS1	Calcium-activated neutral proteinase small subunit
Syph / ATG9A	-0.409954	0.313055	A0A0D9RSC0	NSL1	Uncharacterized protein
Syph / ATG9A	-0.409932	0.0690217	A0A0D9S4Q5	HDGF	Heparin binding growth factor
Syph / ATG9A	-0.409757	1.47259e-05	A0A0D9R3D2	NSRP1	Coiled-coil domain-containing protein 55
Syph / ATG9A	-0.409537	0.134087	A0A0D9RLA3	C5	Uncharacterized protein
Syph / ATG9A	-0.406802	0.00179179	A0A0D9RBD5;A0A0D9S975	NaN	COX assembly mitochondrial protein
Syph / ATG9A	-0.405499	0.194912	A0A0D9RQX3	NaN	Uncharacterized protein
Syph / ATG9A	-0.403882	0.0903748	A0A0D9RCN7	NSMCE2	E3 SUMO-protein ligase NSE2
Syph / ATG9A	-0.403846	0.0021691	A0A0D9RDZ6	NaN	IF rod domain-containing protein
Syph / ATG9A	-0.403445	0.00192761	A0A0D9R4Y8	SNRNP48	CHHC U11-48K-type domain-containing protein
Syph / ATG9A	-0.403415	0.297815	A0A0D9QZ33	SLK	Non-specific serine/threonine protein kinase
Syph / ATG9A	-0.40265	0.00325632	A0A0D9RYA5	OBI1	RING-type domain-containing protein
Syph / ATG9A	-0.401744	0.00147234	A0A0D9RRA5	RNF114	E3 ubiquitin-protein ligase RNF114
Syph / ATG9A	-0.401096	0.0398512	A0A0D9REV9	UTP23	Uncharacterized protein
Syph / ATG9A	-0.401094	0.155041	A0A0D9RE26	NaN	Cytospin-A
Syph / ATG9A	-0.400789	0.410041	A0A0D9S3Y8	OAS3	2'-5' oligoadenylate synthase
Syph / ATG9A	-0.399145	0.0308402	A0A0D9REJ7	TAF2	Transcription initiation factor TFIID 150 kDa subunit
Syph / ATG9A	-0.398228	0.240034	A0A0D9RJ94	MLLT10	Uncharacterized protein
Syph / ATG9A	-0.396629	0.605593	A0A0D9RAM4	TIAM1	TIAM Rac1 associated GEF 1
Syph / ATG9A	-0.39642	0.0023178	A0A0D9R8W4	USP54	Ubiquitin specific peptidase 54
Syph / ATG9A	-0.396097	0.138091	A0A0D9RU02	AFAP1	Uncharacterized protein
Syph / ATG9A	-0.395249	0.0551183	A0A0D9RZR4	MRPS21	Uncharacterized protein
Syph / ATG9A	-0.39497	1.90049e-05	A0A0D9RSE7	VASH2	Uncharacterized protein
Syph / ATG9A	-0.394615	0.027058	A0A0D9RKW3	NaN	Uncharacterized protein
Syph / ATG9A	-0.394245	0.12694	A0A0D9RXW6	TPPP	Uncharacterized protein
Syph / ATG9A	-0.393569	0.000144035	A0A0D9QZS2	C16orf87	UPF0547 domain-containing protein
Syph / ATG9A	-0.393283	0.00263795	A0A0D9S554	CTU1	Cytoplasmic tRNA 2-thiolation protein 1
Syph / ATG9A	-0.39316	0.0359243	A0A0D9SC47	NaN	Calponin
Syph / ATG9A	-0.39306	0.163187	A0A0D9RW41	VPS37A	VPS37 C-terminal domain-containing protein
Syph / ATG9A	-0.392299	0.00254686	A0A0D9RHY0	RASAL2	RAS protein activator like 2
Syph / ATG9A	-0.391905	0.00467597	A0A0D9RIT0	HSDL2	Hydroxysteroid dehydrogenase like 2
Syph / ATG9A	-0.391755	0.0038952	A0A0D9R5D3	MAP7D3	Uncharacterized protein
Syph / ATG9A	-0.391751	0.0160169	A0A0D9R3A0	IRAK1	Protein kinase domain-containing protein
Syph / ATG9A	-0.391641	0.0452607	A0A0D9RYG0	AMZ1	Archaelysin family metallopeptidase 1
Syph / ATG9A	-0.391323	0.00189119	A0A0D9RHJ1	DCAF13	DDB1- and CUL4-associated factor 13
Syph / ATG9A	-0.390844	0.843535	A0A0D9RE86;A0A0D9RKE7	NaN	Sperm-associated antigen 7
Syph / ATG9A	-0.390095	0.0523887	A0A0D9RB91	NaN	Transcription initiation factor IIF subunit alpha
Syph / ATG9A	-0.389715	0.0547453	A0A0D9R3J0	NaN	Uncharacterized protein
Syph / ATG9A	-0.388166	0.0015404	A0A0D9RIR4	PTBP3	Uncharacterized protein
Syph / ATG9A	-0.388099	0.000354114	A0A0D9R5S4	USP22	Ubiquitin carboxyl-terminal hydrolase
Syph / ATG9A	-0.387782	0.00323536	A0A0D9RD68	NaN	Uncharacterized protein
Syph / ATG9A	-0.387541	0.0626623	A0A0D9RYL1	RNF216	RING-type domain-containing protein
Syph / ATG9A	-0.386357	0.331374	A0A0D9SE30	NKPD1	NTPase KAP family P-loop domain containing 1
Syph / ATG9A	-0.385942	0.000533282	A0A0D9RDA8	SRRM2	CTD domain-containing protein
Syph / ATG9A	-0.385652	0.0253146	A0A0D9RNP6	OSER1	Oxidative stress-responsive protein 1
Syph / ATG9A	-0.385536	0.00363367	A0A0D9RE40	YJU2	Splicing factor YJU2
Syph / ATG9A	-0.385517	0.0114425	A0A0D9R569	FAM207A	Uncharacterized protein
Syph / ATG9A	-0.385324	0.000505938	A0A0D9RNG1;A0A0D9RNG7	NaN	Ig-like domain-containing protein
Syph / ATG9A	-0.385148	0.0023763	A0A0D9RTY2	PRPF40A	Uncharacterized protein
Syph / ATG9A	-0.38388	0.0232894	A0A0D9RW48	POLR1B	DNA-directed RNA polymerase subunit beta
Syph / ATG9A	-0.383597	0.00144675	A0A0D9S3W7	NaN	Ribosomal_L6e_N domain-containing protein
Syph / ATG9A	-0.383368	0.150245	A0A0D9QXD5	G3BP2	Uncharacterized protein
Syph / ATG9A	-0.38295	0.00038399	A0A0D9S3F2	CWC25	Cir_N domain-containing protein
Syph / ATG9A	-0.382434	0.0436594	A0A0D9RJH4	NaN	Uncharacterized protein
Syph / ATG9A	-0.382176	0.271236	A0A0D9R3X6	EZH2	Histone-lysine N-methyltransferase EZH2
Syph / ATG9A	-0.381676	0.00614128	A0A0D9S0R3	NUDT7	Nudix hydrolase domain-containing protein
Syph / ATG9A	-0.380946	0.02107	A0A0D9QZ69	PDCD11	Uncharacterized protein
Syph / ATG9A	-0.380858	0.245813	A0A0D9RKI7	MAVS	CARD_2 domain-containing protein
Syph / ATG9A	-0.380788	0.000169244	A0A0D9QWX0	WEE1	Wee1-like protein kinase
Syph / ATG9A	-0.380182	0.00875011	A0A0D9S3E5	LASP1	LIM and SH3 domain protein 1
Syph / ATG9A	-0.379935	0.395606	A0A0D9RMQ2	TGM2	TGc domain-containing protein
Syph / ATG9A	-0.379594	0.00571012	A0A0D9RWQ7	MCPH1	Microcephalin
Syph / ATG9A	-0.37894	0.0156545	A0A0D9RU80	MRGBP	Uncharacterized protein
Syph / ATG9A	-0.37837	0.0415278	A0A0D9S6V6	SYDE2	Synapse defective Rho GTPase homolog 2
Syph / ATG9A	-0.378315	2.68225e-05	A0A0D9RC52	SAFB	Uncharacterized protein
Syph / ATG9A	-0.377862	0.00267982	A0A0D9R8H4	BOP1	Ribosome biogenesis protein BOP1
Syph / ATG9A	-0.377497	0.424201	A0A0D9S9Q0;A0A0D9SCA3	NaN	Uncharacterized protein
Syph / ATG9A	-0.377108	0.000158676	A0A0D9RGY4	SNRPB2	Uncharacterized protein
Syph / ATG9A	-0.377048	0.835592	A0A0D9R934;A0A0D9R938	NaN	C3/C5 convertase
Syph / ATG9A	-0.376871	0.0617774	A0A0D9R155	ILKAP	PPM-type phosphatase domain-containing protein
Syph / ATG9A	-0.376669	0.00246777	A0A0D9RGG4	SF3B1	SF3b1 domain-containing protein
Syph / ATG9A	-0.375974	0.904994	A0A0D9S219	NaN	Uncharacterized protein
Syph / ATG9A	-0.37572	0.00859531	A0A0D9RIH9	IFT80	Uncharacterized protein
Syph / ATG9A	-0.375538	0.0243158	A0A0D9RGA0	MRPS34	Uncharacterized protein
Syph / ATG9A	-0.374827	0.0404163	A0A0D9RP18	OSBPL6	Oxysterol-binding protein
Syph / ATG9A	-0.372924	0.139095	A0A0D9REI7;A0A0D9SCD3	LSM8	U6 snRNA-associated Sm-like protein LSm8
Syph / ATG9A	-0.372891	0.0217474	A0A0D9S3F5	PIP4K2B	Phosphatidylinositol-5-phosphate 4-kinase type 2 beta
Syph / ATG9A	-0.372798	0.000826482	A0A0D9R6Z5	SF3B2	SAP domain-containing protein
Syph / ATG9A	-0.370901	0.00583798	A0A0D9RNF7	CSRP1	Uncharacterized protein
Syph / ATG9A	-0.370649	0.00277749	A0A0D9S3H4	KLHDC9	Kelch domain containing 9
Syph / ATG9A	-0.370566	0.138123	A0A0D9R7J8	ACTN3	Uncharacterized protein
Syph / ATG9A	-0.370349	0.00330026	A0A0D9RTW1	SREK1IP1	CCHC-type domain-containing protein
Syph / ATG9A	-0.370163	0.00319107	A0A0D9RGJ5	RPS14	Uncharacterized protein
Syph / ATG9A	-0.370162	0.866399	A0A0D9RSE1	BLVRA	Biliverdin reductase A
Syph / ATG9A	-0.369763	0.0040394	A0A0D9REZ3	DBR1	DBR1 domain-containing protein
Syph / ATG9A	-0.368735	0.00124702	A0A0D9S323	CDC6	Cell division control protein
Syph / ATG9A	-0.368557	0.840603	A0A0D9S1X4	CD3EAP	Uncharacterized protein
Syph / ATG9A	-0.368067	0.0240542	A0A0D9S3Q1	CCDC84	Coiled-coil domain containing 84
Syph / ATG9A	-0.367445	4.21202e-05	A0A0D9RVK0	NaN	Ig-like domain-containing protein
Syph / ATG9A	-0.366987	0.00105476	A0A0D9S238	SYMPK	Uncharacterized protein
Syph / ATG9A	-0.36655	0.00369072	A0A0D9S5K6	SFSWAP	Uncharacterized protein
Syph / ATG9A	-0.36647	0.274527	A0A0D9S282	NKIRAS2	Uncharacterized protein
Syph / ATG9A	-0.36531	0.00489266	A0A0D9RH82	MAGI1	Membrane associated guanylate kinase, WW and PDZ domain containing 1
Syph / ATG9A	-0.365225	0.336603	A0A0D9QZJ6	COMMD9	COMM domain-containing protein
Syph / ATG9A	-0.364775	0.760222	A0A0D9R8F7	PRKAG3	Protein kinase AMP-activated non-catalytic subunit gamma 3
Syph / ATG9A	-0.36466	0.144583	A0A0D9RZE2	SLC7A1	AA_permease_C domain-containing protein
Syph / ATG9A	-0.364434	0.00548265	A0A0D9SCK5	ZNF391	Uncharacterized protein
Syph / ATG9A	-0.363402	0.0283492	A0A0D9RG33	NUBP2	Cytosolic Fe-S cluster assembly factor NUBP2
Syph / ATG9A	-0.363053	0.000849839	A0A0D9R992	FAM83H	FAM83 domain-containing protein
Syph / ATG9A	-0.362749	0.115024	A0A0D9RZV9	NaN	18 kDa Sin3-associated polypeptide
Syph / ATG9A	-0.362733	0.586745	A0A0D9R462	MTMR1	Phosphatidylinositol-3,5-bisphosphate 3-phosphatase
Syph / ATG9A	-0.362639	0.79611	A0A0D9RFE1	INVS	Uncharacterized protein
Syph / ATG9A	-0.362624	0.0071282	A0A0D9RL14	FAM53C	Uncharacterized protein
Syph / ATG9A	-0.362579	0.0188648	A0A0D9SBU2	H1-10	H15 domain-containing protein
Syph / ATG9A	-0.362467	0.198992	A0A0D9SBT3	NaN	Coiled-coil domain-containing protein 72
Syph / ATG9A	-0.362407	0.00854352	A0A0D9RX72	TEC	Tyrosine-protein kinase
Syph / ATG9A	-0.361461	0.000292283	A0A0D9S4F4	CEP131	Centrosomal protein 131
Syph / ATG9A	-0.361431	0.00634826	A0A0D9S2H1	CFAP97	Cilia- and flagella-associated protein 97
Syph / ATG9A	-0.36137	0.10821	A0A0D9SDA4	NaN	RRM domain-containing protein
Syph / ATG9A	-0.361139	0.0125734	A0A0D9RKT8	COL28A1	Uncharacterized protein
Syph / ATG9A	-0.360965	0.0305445	A0A0D9SB50	RRS1	Ribosome biogenesis regulatory protein
Syph / ATG9A	-0.360847	0.00381003	A0A0D9QZS9	ORC6	Uncharacterized protein
Syph / ATG9A	-0.359654	0.0264177	A0A0D9S331	CASC3	Protein CASC3
Syph / ATG9A	-0.359616	0.000423898	A0A0D9RAI2	NaN	LIM zinc-binding domain-containing protein
Syph / ATG9A	-0.359434	0.580401	A0A0D9R4M7	BICC1	SAM domain-containing protein
Syph / ATG9A	-0.359345	0.0369526	A0A0D9S8W8	NADK	NAD(+) kinase
Syph / ATG9A	-0.359153	0.00141332	A0A0D9R461	CPSF3	Cleavage and polyadenylation specific factor 3
Syph / ATG9A	-0.358919	0.0633228	A0A0D9RSE3;A0A0D9SAW6	NaN	Ribosome biogenesis protein NSA2 homolog
Syph / ATG9A	-0.358755	4.40523e-05	A0A0D9RAD3	C3	C3-beta-c
Syph / ATG9A	-0.35857	0.313137	A0A0D9R8Y9	LRRC57	Uncharacterized protein
Syph / ATG9A	-0.358399	0.184425	A0A0D9QX83	NUP54	Uncharacterized protein
Syph / ATG9A	-0.358024	0.0205443	A0A0D9R9L1	NaN	C4a anaphylatoxin
Syph / ATG9A	-0.357737	0.889023	A0A0D9RFS7;A0A0D9RFT8	XDH;AOX1	Xanthine dehydrogenase;Aldehyde oxidase 1
Syph / ATG9A	-0.357673	0.632338	A0A0D9QW68	NUP107	Nuclear pore complex protein
Syph / ATG9A	-0.3573	0.000246256	A0A0D9RAC9	ZMIZ1	SP-RING-type domain-containing protein
Syph / ATG9A	-0.357245	0.00345761	A0A0D9R5R1	NaN	Uncharacterized protein
Syph / ATG9A	-0.356427	0.010423	A0A0D9SB87	PLEKHF2	Uncharacterized protein
Syph / ATG9A	-0.356385	0.0420382	A0A0D9S779	LRRC42	Leucine-rich repeat-containing protein 42
Syph / ATG9A	-0.355881	0.00688174	A0A0D9RIA3	PWWP3A	Uncharacterized protein
Syph / ATG9A	-0.354682	0.000541831	A0A0D9S3U5	TRAFD1	Uncharacterized protein
Syph / ATG9A	-0.354489	0.00423194	A0A0D9RQU1	RP9	Uncharacterized protein
Syph / ATG9A	-0.354408	0.379305	A0A0D9QWL8	FAM104A	Uncharacterized protein
Syph / ATG9A	-0.354261	0.173732	A0A0D9RHR7	GPR149	G_PROTEIN_RECEP_F1_2 domain-containing protein
Syph / ATG9A	-0.354106	0.75346	A0A0D9RXC2	AKAP13	A-kinase anchoring protein 13
Syph / ATG9A	-0.35318	0.00194287	A0A0D9QXT4	KATNB1	Katanin p80 WD40 repeat-containing subunit B1
Syph / ATG9A	-0.352395	0.0683102	A0A0D9RVZ0	PARP8	Poly [ADP-ribose] polymerase
Syph / ATG9A	-0.35078	0.00229009	A0A0D9RRK8	PPIP5K2	Inositol hexakisphosphate and diphosphoinositol-pentakisphosphate kinase
Syph / ATG9A	-0.350569	0.000669225	A0A0D9SAP2	FAM133A	Uncharacterized protein
Syph / ATG9A	-0.350294	0.0366054	A0A0D9RYC6	FBXL3	F-box domain-containing protein
Syph / ATG9A	-0.350078	0.386024	A0A0D9RMW4	SMG6	PINc domain-containing protein
Syph / ATG9A	-0.349551	0.00249754	A0A0D9RYH7	DIAPH3	Diaphanous related formin 3
Syph / ATG9A	-0.348939	0.0231841	A0A0D9SA89;A0A0D9SAA0;A0A0D9SCK1;A0A0D9SCK3;A0A0D9SCL2;A0A0D9SD10	H2AC20;H2AC19;;H2AC14;H2AC7;H2AJ	Histone H2A
Syph / ATG9A	-0.347887	0.00394079	A0A0D9S5C0	DHX37	Uncharacterized protein
Syph / ATG9A	-0.347601	0.0554534	A0A0D9S537	DDX55	RNA helicase
Syph / ATG9A	-0.346191	0.0491476	A0A0D9RG77	SYNPO	Synaptopodin
Syph / ATG9A	-0.345621	0.275638	A0A0D9SBS4	NaN	28S ribosomal protein S18-2, mitochondrial
Syph / ATG9A	-0.345351	0.119501	A0A0D9QXI2	PIP4K2C	PIPK domain-containing protein
Syph / ATG9A	-0.345278	0.0180369	A0A0D9RMW9	CDK9	Protein kinase domain-containing protein
Syph / ATG9A	-0.344693	0.470545	A0A0D9QUH9	SNRPA	U1 small nuclear ribonucleoprotein A
Syph / ATG9A	-0.344578	0.000139078	A0A0D9S616	CCDC106	Uncharacterized protein
Syph / ATG9A	-0.344046	0.047437	A0A0D9RE05	DNAH8	Uncharacterized protein
Syph / ATG9A	-0.343293	0.0009115	A0A0D9R9Z9	MASP1	Uncharacterized protein
Syph / ATG9A	-0.342845	0.0940976	A0A0D9R134	CMSS1	Uncharacterized protein
Syph / ATG9A	-0.342199	0.00223179	A0A0D9S481	CYTH1	Cytohesin 1
Syph / ATG9A	-0.342169	0.84038	A0A0D9RMV7	NaN	Zinc-hook domain-containing protein
Syph / ATG9A	-0.341854	0.0337638	A0A0D9R4K3	PRPF4B	PRP4 pre-mRNA-processing factor 4 homolog
Syph / ATG9A	-0.341478	0.0361244	A0A0D9S7G0	MMACHC	Alkylcobalamin:glutathione S-alkyltransferase
Syph / ATG9A	-0.340972	1.32518e-05	A0A0D9S3V5	NOSIP	Nitric oxide synthase-interacting protein
Syph / ATG9A	-0.340003	0.0938134	A0A0D9R9Y8	IGHV1-45	Immunoglobulin heavy variable 1-45
Syph / ATG9A	-0.339468	0.0599037	A0A0D9RZI4	HDHD2	Uncharacterized protein
Syph / ATG9A	-0.339381	0.183051	A0A0D9RU64	EDF1	HTH cro/C1-type domain-containing protein
Syph / ATG9A	-0.339366	0.0816213	A0A0D9SBM2	NaN	Uncharacterized protein
Syph / ATG9A	-0.338669	0.0409906	A0A0D9RGX8	NaN	DDE-1 domain-containing protein
Syph / ATG9A	-0.338216	0.0702992	A0A0D9RTU4	NaN	Microtubule-associated protein
Syph / ATG9A	-0.338077	0.00173185	A0A0D9RE88	AURKB	Aurora kinase
Syph / ATG9A	-0.337765	0.0417335	A0A0D9SA97	CHAMP1	C2H2-type domain-containing protein
Syph / ATG9A	-0.337559	0.0514684	A0A0D9RFX3	BYSL	Uncharacterized protein
Syph / ATG9A	-0.337177	0.000507919	A0A0D9RQ30	NaN	40S ribosomal protein S20
Syph / ATG9A	-0.337121	0.0157299	A0A0D9RM44	FBXO5	ZBR-type domain-containing protein
Syph / ATG9A	-0.337005	0.091709	A0A0D9R2Q8	WDR83	Uncharacterized protein
Syph / ATG9A	-0.33645	0.109821	A0A0D9R437	ARHGEF5	Uncharacterized protein
Syph / ATG9A	-0.336333	0.00594532	A0A0D9R388	NAA50	N-acetyltransferase domain-containing protein
Syph / ATG9A	-0.335833	0.00460339	A0A0D9R9L6	NaN	Ig-like domain-containing protein
Syph / ATG9A	-0.335642	0.00392555	A0A0D9R438	PCNT	Pericentrin
Syph / ATG9A	-0.335636	0.00918353	A0A0D9QYV0	NaN	RNA-binding protein with serine-rich domain 1
Syph / ATG9A	-0.335388	0.00217991	A0A0D9REM4	NaN	SH2 domain-containing protein
Syph / ATG9A	-0.335036	0.674036	A0A0D9S4K1	CCDC137	Coiled-coil domain containing 137
Syph / ATG9A	-0.334731	0.0224002	A0A0D9S1A3	NaN	PH domain-containing protein
Syph / ATG9A	-0.334572	0.0227893	A0A0D9S114	HROB	Uncharacterized protein
Syph / ATG9A	-0.334017	0.373034	A0A0D9RKL5	MED6	Mediator of RNA polymerase II transcription subunit 6
Syph / ATG9A	-0.333605	0.438394	A0A0D9R0T8	VGLL3	Vestigial like family member 3
Syph / ATG9A	-0.333027	0.411421	A0A0D9RNL1	FAM221A	Uncharacterized protein
Syph / ATG9A	-0.332801	0.0517443	A0A0D9R8B4	NCOR1	Nuclear receptor corepressor 1
Syph / ATG9A	-0.33272	0.0873242	A0A0D9RTU7	GMPR2	GMP reductase
Syph / ATG9A	-0.332305	0.000997806	A0A0D9R5Y5	PHF6	Uncharacterized protein
Syph / ATG9A	-0.33164	0.430869	A0A0D9QXZ2	MRPL38	Mitochondrial ribosomal protein L38
Syph / ATG9A	-0.331533	0.0810123	A0A0D9R0Q9	NaN	Ribosomal protein S6 kinase
Syph / ATG9A	-0.331318	0.0154863	A0A0D9S9I1	TAF7	TAFII55_N domain-containing protein
Syph / ATG9A	-0.330941	0.00572887	A0A0D9QXT1	SAP30BP	Uncharacterized protein
Syph / ATG9A	-0.330848	0.0390124	A0A0D9QYJ1	SRSF2	Serine/arginine-rich splicing factor 2
Syph / ATG9A	-0.330842	0.250503	A0A0D9RLU6	BAG2	BAG domain-containing protein
Syph / ATG9A	-0.330659	0.0463947	A0A0D9SA34;A0A0D9SA35	;H2BU1	Histone H2B
Syph / ATG9A	-0.330262	0.025537	A0A0D9S1G0	PSME3	Uncharacterized protein
Syph / ATG9A	-0.329403	0.000828152	A0A0D9RZH1	TRIP6	Uncharacterized protein
Syph / ATG9A	-0.329366	0.0050503	A0A0D9RI89	RSRC1	Uncharacterized protein
Syph / ATG9A	-0.329234	0.00302471	A0A0D9RG49	FXR2	Uncharacterized protein
Syph / ATG9A	-0.328002	0.000641731	A0A0D9R059	SIN3B	HDAC_interact domain-containing protein
Syph / ATG9A	-0.327851	0.00131423	A0A0D9RAX5	WDR76	WD repeat-containing protein 76
Syph / ATG9A	-0.327849	0.00505322	A0A0D9R8G3	ZC3HAV1L	HTH_53 domain-containing protein
Syph / ATG9A	-0.327693	0.29619	A0A0D9R5C0	NBAS	Uncharacterized protein
Syph / ATG9A	-0.327124	0.00551578	A0A0D9RQH8	FUBP3	Uncharacterized protein
Syph / ATG9A	-0.32681	0.0534665	A0A0D9S2I2	ATM	Serine-protein kinase ATM
Syph / ATG9A	-0.326557	0.116794	A0A0D9S426	PTOV1	PTOV1 extended AT-hook containing adaptor protein
Syph / ATG9A	-0.32635	0.0265999	A0A0D9RPF4	EFEMP1	Uncharacterized protein
Syph / ATG9A	-0.325605	0.00551222	A0A0D9RXB7	PPIL4	Peptidyl-prolyl cis-trans isomerase
Syph / ATG9A	-0.325122	0.0204567	A0A0D9RMV2	ZBTB1	Uncharacterized protein
Syph / ATG9A	-0.325033	0.0497033	A0A0D9SED8	IMP3	Uncharacterized protein
Syph / ATG9A	-0.324365	0.00263775	A0A0D9S421	DDX54	ATP-dependent RNA helicase DDX54
Syph / ATG9A	-0.323401	0.024412	A0A0D9RWQ2	WDR70	Uncharacterized protein
Syph / ATG9A	-0.323098	9.65459e-05	A0A0D9RFB4	XRN2	5'-3' exoribonuclease
Syph / ATG9A	-0.322757	0.00899505	A0A0D9S776	TCEANC2	Uncharacterized protein
Syph / ATG9A	-0.32268	8.17342e-05	A0A0D9RL25	MPG	3-methyladenine DNA glycosidase
Syph / ATG9A	-0.322103	0.00913234	A0A0D9S7S7	MAP7D1	MAP7 domain containing 1
Syph / ATG9A	-0.321851	0.0115614	A0A0D9SAA1;A0A0D9SCL0	NaN	Histone H3
Syph / ATG9A	-0.321734	0.220623	A0A0D9S6L9	RNPC3	RNA-binding motif protein 40
Syph / ATG9A	-0.321302	0.049333	A0A0D9S8H6	SPEN	Uncharacterized protein
Syph / ATG9A	-0.321003	0.561012	A0A0D9R0L8	RBX1	RING-type domain-containing protein
Syph / ATG9A	-0.319946	0.897375	A0A0D9R2U1	ATG3	Autophagy_act_C domain-containing protein
Syph / ATG9A	-0.319798	0.0140275	A0A0D9RNC9	IGF2BP3	Insulin like growth factor 2 mRNA binding protein 3
Syph / ATG9A	-0.319133	0.0197592	A0A0D9SAI0	USP51	Ubiquitin carboxyl-terminal hydrolase
Syph / ATG9A	-0.317518	0.0199331	A0A0D9QZD2	TRIM8	RING-type domain-containing protein
Syph / ATG9A	-0.317255	0.00317489	A0A0D9RGZ5	CSF1R	Receptor protein-tyrosine kinase
Syph / ATG9A	-0.317093	0.310447	A0A0D9R027	POLDIP3	RRM domain-containing protein
Syph / ATG9A	-0.316143	0.00363409	A0A0D9R1N3	FRA10AC1	Uncharacterized protein
Syph / ATG9A	-0.316137	0.0107957	A0A0D9QXX6	POLR2C	RPOLD domain-containing protein
Syph / ATG9A	-0.315913	0.0113422	A0A0D9R9U3	NaN	Ig-like domain-containing protein
Syph / ATG9A	-0.315688	0.0568784	A0A0D9RJS1	NaN	MAGE domain-containing protein
Syph / ATG9A	-0.314387	0.198191	A0A0D9S6H4	RBM15	Uncharacterized protein
Syph / ATG9A	-0.314321	0.0443858	A0A0D9R851	TNK2	Non-specific protein-tyrosine kinase
Syph / ATG9A	-0.313714	0.261105	A0A0D9S0Q0	METAP2	Methionine aminopeptidase 2
Syph / ATG9A	-0.313091	0.00585793	A0A0D9QVM7	FAM98C	Family with sequence similarity 98 member C
Syph / ATG9A	-0.312089	0.359414	A0A0D9RGE0	NaN	ULP_PROTEASE domain-containing protein
Syph / ATG9A	-0.312081	0.0777818	A0A0D9RVH5	NaN	Ig-like domain-containing protein
Syph / ATG9A	-0.311942	0.0131377	A0A0D9S854	ZNF593	C2H2-type domain-containing protein
Syph / ATG9A	-0.311724	0.05408	A0A0D9RRV4	MPHOSPH10	U3 small nucleolar ribonucleoprotein protein MPP10
Syph / ATG9A	-0.311608	0.0202305	A0A0D9RQP5	PNO1	RNA-binding protein PNO1
Syph / ATG9A	-0.310843	0.658873	A0A0D9R266	NCAPG2	Uncharacterized protein
Syph / ATG9A	-0.310311	0.474577	A0A0D9S1L3	MND1	Meiotic nuclear division protein 1 homolog
Syph / ATG9A	-0.31021	0.0186095	A0A0D9RJZ5	PTBP1	Polypyrimidine tract-binding protein 1
Syph / ATG9A	-0.310015	0.0135521	A0A0D9RYK2	FBXL18	F-box domain-containing protein
Syph / ATG9A	-0.309092	0.0397844	A0A0D9R272	CPSF7	RRM domain-containing protein
Syph / ATG9A	-0.308937	0.00808901	A0A0D9SC78	SNRNP35	U1 snRNP-binding protein homolog
Syph / ATG9A	-0.308837	0.0158752	A0A0D9RDN2	NOP58	NOP58 ribonucleoprotein
Syph / ATG9A	-0.308182	0.00543902	A0A0D9RAB7	CNTLN	Uncharacterized protein
Syph / ATG9A	-0.307636	0.932244	A0A0D9S3A3	STARD3	START domain-containing protein 3
Syph / ATG9A	-0.306235	0.00134634	A0A0D9RFZ0	U2SURP	Uncharacterized protein
Syph / ATG9A	-0.305461	0.183923	A0A0D9R893	NaN	RING-type domain-containing protein
Syph / ATG9A	-0.305134	0.170317	A0A0D9S1N6	FGB	Fibrinogen beta chain
Syph / ATG9A	-0.304357	0.278419	A0A0D9RYA3	RBM26	Uncharacterized protein
Syph / ATG9A	-0.304327	0.455945	A0A0D9R3I5	NAA40	N-alpha-acetyltransferase 40
Syph / ATG9A	-0.303836	0.00362345	A0A0D9R0H0	KRT7	IF rod domain-containing protein
Syph / ATG9A	-0.303582	0.054958	A0A0D9RGM2	ZC3H14	Zinc finger CCCH domain-containing protein 14
Syph / ATG9A	-0.303552	0.00935794	A0A0D9QV68	DDX42	DEAD-box helicase 42
Syph / ATG9A	-0.302168	0.0266348	A0A0D9S2M6	F11	Uncharacterized protein
Syph / ATG9A	-0.302076	0.0099651	A0A0D9R1Q7	PRPF19	Pre-mRNA-processing factor 19
Syph / ATG9A	-0.301944	0.000316524	A0A0D9QWC5	HPX	Hemopexin
Syph / ATG9A	-0.301789	0.508854	A0A0D9S0F7	MCTS1	Malignant T-cell-amplified sequence
Syph / ATG9A	-0.301485	0.8685	A0A0D9R7G2	RNF130	Ring finger protein 130
Syph / ATG9A	-0.300986	0.00465672	A0A0D9RM54	PFKFB3	6-phosphofructo-2-kinase
Syph / ATG9A	-0.300921	0.00225367	A0A0D9QZZ9	MRPL34	39S ribosomal protein L34, mitochondrial
Syph / ATG9A	-0.30047	9.63301e-05	A0A0D9RW61	PARP2	Poly [ADP-ribose] polymerase
Syph / ATG9A	-0.300372	0.0867202	A0A0D9RQ19	GARS1	Diadenosine tetraphosphate synthetase
Syph / ATG9A	-0.299705	0.00665309	A0A0D9QZG1	CBX5	Uncharacterized protein
Syph / ATG9A	-0.299608	0.0203444	A0A0D9RZ78	RFC3	AAA domain-containing protein
Syph / ATG9A	-0.299003	0.012753	A0A0D9R8L5	YBX3	CSD domain-containing protein
Syph / ATG9A	-0.298595	0.604796	A0A0D9S221	STAT5B	Signal transducer and activator of transcription
Syph / ATG9A	-0.298547	0.0776487	A0A0D9RS47	TOGARAM1	Uncharacterized protein
Syph / ATG9A	-0.298134	0.778765	A0A0D9RCI1	EIF5	Eukaryotic translation initiation factor 5
Syph / ATG9A	-0.297392	0.0664944	A0A0D9S8H7	FBLIM1	Uncharacterized protein
Syph / ATG9A	-0.297378	0.683427	A0A0D9RX23	NaN	Arpin
Syph / ATG9A	-0.297047	0.033162	A0A0D9RLQ1	PROSER2	Uncharacterized protein
Syph / ATG9A	-0.296148	0.0939804	A0A0D9RHF6	AFAP1L1	Actin filament-associated protein 1-like 1
Syph / ATG9A	-0.29572	0.0163201	A0A0D9RJF2	R3HDM4	R3H domain-containing protein
Syph / ATG9A	-0.295232	0.698989	A0A0D9R5V5	SERPINE2	SERPIN domain-containing protein
Syph / ATG9A	-0.294644	0.189065	A0A0D9QUV4	MAPT	Microtubule-associated protein
Syph / ATG9A	-0.294138	0.880624	A0A0D9R387;A0A0D9RSK3	ACTA2;ACTG2	Uncharacterized protein
Syph / ATG9A	-0.293719	0.465913	A0A0D9S1L0	CWC15	Spliceosome-associated protein CWC15 homolog
Syph / ATG9A	-0.293513	0.000195607	A0A0D9S2B9	CWF19L2	Uncharacterized protein
Syph / ATG9A	-0.293202	0.0167919	A0A0D9RGK3	SRPK2	SRSF protein kinase 2
Syph / ATG9A	-0.29254	0.0631562	A0A0D9QXA0	NaN	Protein SDA1
Syph / ATG9A	-0.291723	0.986113	A0A0D9QWL2	ETV2	ETS domain-containing protein
Syph / ATG9A	-0.291226	0.66024	A0A0D9R6F5	GEN1	Uncharacterized protein
Syph / ATG9A	-0.290812	4.91263e-05	A0A0D9REB2	MELK	Maternal embryonic leucine zipper kinase
Syph / ATG9A	-0.290804	0.00406574	A0A0D9S7R6	SNIP1	Smad nuclear interacting protein 1
Syph / ATG9A	-0.290665	0.017204	A0A0D9RMY0	DPH1	2-(3-amino-3-carboxypropyl)histidine synthase subunit 1
Syph / ATG9A	-0.290561	0.0708465	A0A0D9S216	FBXO31	F-box domain-containing protein
Syph / ATG9A	-0.290267	0.0844639	A0A0D9RNE9	CXorf38	Uncharacterized protein
Syph / ATG9A	-0.290213	0.0179566	A0A0D9RYV9	GTF2F2	General transcription factor IIF subunit 2
Syph / ATG9A	-0.290088	0.000372779	A0A0D9RC75	NFX1	Uncharacterized protein
Syph / ATG9A	-0.289149	0.0034124	A0A0D9QV41	CCDC59	Coiled-coil domain containing 59
Syph / ATG9A	-0.288461	0.417293	A0A0D9R3T7	NaN	HSR domain-containing protein
Syph / ATG9A	-0.288204	0.153846	A0A0D9QUH5	NaN	Uncharacterized protein
Syph / ATG9A	-0.287241	0.0406207	A0A0D9RZH4;A0A0D9S5X1	PIAS2;PIAS3	Uncharacterized protein
Syph / ATG9A	-0.286263	0.256086	A0A0D9RGE5	RBBP9	Uncharacterized protein
Syph / ATG9A	-0.285554	0.16283	A0A0D9RZP4	AKAP17A	A-kinase anchoring protein 17A
Syph / ATG9A	-0.285475	0.935331	A0A0D9RTQ4	FBXO16	F-box protein 16
Syph / ATG9A	-0.285447	0.0227161	A0A0D9S956	NaN	PINc domain-containing protein
Syph / ATG9A	-0.285186	0.00138126	A0A0D9S4Y3	RSRC2	Arginine and serine rich coiled-coil 2
Syph / ATG9A	-0.284861	0.0848402	A0A0D9QWY5;A0A0D9RGZ8	TAFA2;TAFA4	Uncharacterized protein;TAFA chemokine like family member 4
Syph / ATG9A	-0.284603	0.00168265	A0A0D9RWK4	TNFAIP3	Ubiquitinyl hydrolase 1
Syph / ATG9A	-0.284212	0.839189	A0A0D9QYY9;A0A0D9RAL2;A0A0D9RTY8;A0A0D9S376	IKZF4;IKZF2;IKZF1;IKZF3	Uncharacterized protein
Syph / ATG9A	-0.284074	0.0618092	A0A0D9RW87	ERCC3	DNA excision repair protein ERCC-3
Syph / ATG9A	-0.283898	0.0237014	A0A0D9S2P7	FRG1	Uncharacterized protein
Syph / ATG9A	-0.283814	0.000484145	A0A0D9RM61	RBM17	Splicing factor 45
Syph / ATG9A	-0.283379	0.00820063	A0A0D9RWF5	BUB1	Uncharacterized protein
Syph / ATG9A	-0.283111	0.103488	A0A0D9RJC5	AKAP9	A-kinase anchoring protein 9
Syph / ATG9A	-0.282916	0.00118351	A0A0D9RNW0	CCDC88A	Calponin-homology (CH) domain-containing protein
Syph / ATG9A	-0.282747	0.56004	A0A0D9RXN2	TENT4A	Terminal nucleotidyltransferase 4A
Syph / ATG9A	-0.282652	0.0112072	A0A0D9QXM5	FAM204A	Uncharacterized protein
Syph / ATG9A	-0.282402	0.703797	A0A0D9RCY9	THOC6	Uncharacterized protein
Syph / ATG9A	-0.281352	0.1346	A0A0D9RZ30	AP4M1	AP-4 complex subunit mu-1
Syph / ATG9A	-0.280776	0.00920889	A0A0D9RTQ9	ZNF395	C2H2-type domain-containing protein
Syph / ATG9A	-0.280655	0.0148202	A0A0D9RNK1	TRA2A	RRM domain-containing protein
Syph / ATG9A	-0.279888	0.058489	A0A0D9RFQ0	NaN	IF rod domain-containing protein
Syph / ATG9A	-0.279766	0.137751	A0A0D9QYE6	PPAT	Amidophosphoribosyltransferase
Syph / ATG9A	-0.279433	0.0179731	A0A0D9RZQ6	SKA1	Spindle and kinetochore-associated protein 1
Syph / ATG9A	-0.27922	0.539925	A0A0D9R6F7	SMG1	Non-specific serine/threonine protein kinase
Syph / ATG9A	-0.27912	0.248833	A0A0D9QUN2	PCF11	CID domain-containing protein
Syph / ATG9A	-0.278554	0.0880951	A0A0D9RR45	WDR36	WD repeat domain 36
Syph / ATG9A	-0.278393	0.002666	A0A0D9S3E3	FAM216A	Uncharacterized protein
Syph / ATG9A	-0.278352	0.79949	A0A0D9R1E0	SEZ6L2	Uncharacterized protein
Syph / ATG9A	-0.277436	0.0912115	A0A0D9RKK9	HCN2	Hyperpolarization activated cyclic nucleotide gated potassium and sodium channel 2
Syph / ATG9A	-0.276976	0.0379394	A0A0D9R2V6	ZNF511	Uncharacterized protein
Syph / ATG9A	-0.276918	0.0416407	A0A0D9R0J8	RNF40	E3 ubiquitin protein ligase
Syph / ATG9A	-0.276881	0.00656648	A0A0D9RZ95	AGFG2	Arf-GAP domain-containing protein
Syph / ATG9A	-0.276646	0.0876998	A0A0D9QYW7	ARL14EP	ARF7EP_C domain-containing protein
Syph / ATG9A	-0.275999	0.0590283	A0A0D9R4E6	SPATC1L	Uncharacterized protein
Syph / ATG9A	-0.275988	0.265027	A0A0D9R7R6	WBP11	Uncharacterized protein
Syph / ATG9A	-0.275982	0.0467503	A0A0D9R415	KATNBL1	Katanin_con80 domain-containing protein
Syph / ATG9A	-0.275781	0.0240562	A0A0D9S399	DUSP12	Protein-tyrosine-phosphatase
Syph / ATG9A	-0.274561	0.0229563	A0A0D9RH37	PRDX6	Peroxiredoxin-6
Syph / ATG9A	-0.274218	0.319197	A0A0D9S691	NaN	Uncharacterized protein
Syph / ATG9A	-0.274192	0.0931655	A0A0D9REY9	PPP4R4	Uncharacterized protein
Syph / ATG9A	-0.273533	0.0296137	A0A0D9R0V0	TNKS1BP1	Tankyrase 1 binding protein 1
Syph / ATG9A	-0.273441	0.00680964	A0A0D9R1B7	AATF	Uncharacterized protein
Syph / ATG9A	-0.272425	0.0419803	A0A0D9R4F7	NOL10	Nucleolar protein 10
Syph / ATG9A	-0.272177	0.0149268	A0A0D9QY55	STAT6	Signal transducer and activator of transcription
Syph / ATG9A	-0.271062	0.0166514	A0A0D9S7H3	KIF2C	Kinesin-like protein
Syph / ATG9A	-0.270657	0.0423866	A0A0D9S7H6	NaN	RING-type domain-containing protein
Syph / ATG9A	-0.270014	0.0421112	A0A0D9REN9	CLK1	CDC like kinase 1
Syph / ATG9A	-0.269696	0.054814	A0A0D9SDV2	NaN	Uncharacterized protein
Syph / ATG9A	-0.268391	0.265766	A0A0D9R303	DKC1	Uncharacterized protein
Syph / ATG9A	-0.267249	0.0307391	A0A0D9RL65	NaN	Uncharacterized protein
Syph / ATG9A	-0.267239	0.0206952	A0A0D9RJX1	GEM	GTP-binding protein
Syph / ATG9A	-0.267099	0.598215	A0A0D9R6Q8	NaN	Cystathionine beta-synthase
Syph / ATG9A	-0.266626	0.0170553	A0A0D9R0Y0	LARP4	HTH La-type RNA-binding domain-containing protein
Syph / ATG9A	-0.26624	0.0559326	A0A0D9RGT8	NaN	Uncharacterized protein
Syph / ATG9A	-0.266043	0.0183547	A0A0D9RGL5	RRP36	rRNA biogenesis protein RRP36
Syph / ATG9A	-0.265606	0.0447515	A0A0D9R7F6	C9orf85	Uncharacterized protein
Syph / ATG9A	-0.265425	0.0722846	A0A0D9RAH6	CTTN	SH3 domain-containing protein
Syph / ATG9A	-0.265383	0.0397918	A0A0D9RRV1	IMPDH	Inosine-5'-monophosphate dehydrogenase
Syph / ATG9A	-0.265172	0.0725798	A0A0D9RMH4	GDI2	Rab GDP dissociation inhibitor
Syph / ATG9A	-0.26487	0.0135535	A0A0D9R6G2	RBMX2	RNA binding motif protein X-linked 2
Syph / ATG9A	-0.264484	0.00203294	A0A0D9S9E9	MACIR	Macrophage immunometabolism regulator
Syph / ATG9A	-0.26197	0.0957469	A0A0D9SD24	NaN	60S ribosomal protein L27a
Syph / ATG9A	-0.261379	0.859319	A0A0D9R4L1;A0A0D9RKP3	UBE2D1;	UBC core domain-containing protein
Syph / ATG9A	-0.260953	0.0014859	A0A0D9RED7	STK35	Serine/threonine kinase 35
Syph / ATG9A	-0.260906	0.24053	A0A0D9S7A2	CC2D1B	C2 domain-containing protein
Syph / ATG9A	-0.260825	0.222657	A0A0D9R596	RAC2	Uncharacterized protein
Syph / ATG9A	-0.260501	0.0216194	A0A0D9RHR0	ZC4H2	C4H2-type domain-containing protein
Syph / ATG9A	-0.260458	0.146964	A0A0D9R0U2	CHMP2B	Uncharacterized protein
Syph / ATG9A	-0.260247	0.0547789	A0A0D9R3B9	NAA10	N-acetyltransferase domain-containing protein
Syph / ATG9A	-0.259774	0.147881	A0A0D9S1P0	FGG	Fibrinogen C-terminal domain-containing protein
Syph / ATG9A	-0.259274	0.036178	A0A0D9S4P5	SIRT7	Sirtuin 7
Syph / ATG9A	-0.259216	0.0649182	A0A0D9QW26	NaN	XRCC1_N domain-containing protein
Syph / ATG9A	-0.258422	0.0260461	A0A0D9S614	ZNF580	Uncharacterized protein
Syph / ATG9A	-0.258115	0.0502214	A0A0D9R4R6	SPIN1	Uncharacterized protein
Syph / ATG9A	-0.257012	0.000169844	A0A0D9S1W2	TMA16	Translation machinery-associated protein 16
Syph / ATG9A	-0.256931	0.0438812	A0A0D9RHM4	HGF	Hepatocyte growth factor
Syph / ATG9A	-0.256503	0.0116632	A0A0D9RLQ6	SLC23A2	Uncharacterized protein
Syph / ATG9A	-0.256009	0.212705	A0A0D9RFX8	CCND3	Cyclin N-terminal domain-containing protein
Syph / ATG9A	-0.255984	0.0645676	A0A0D9RXW9	CEP72	Centrosomal protein 72
Syph / ATG9A	-0.255903	0.398073	A0A0D9RNP7	PML	Uncharacterized protein
Syph / ATG9A	-0.255792	0.338844	A0A0D9R8A2	CHAF1B	CAF-1_p60_C domain-containing protein
Syph / ATG9A	-0.255699	0.236067	A0A0D9R7A9	ZFAND2B	Zinc finger AN1-type containing 2B
Syph / ATG9A	-0.255461	0.0100281	A0A0D9QXK1	NaN	40S ribosomal protein S13
Syph / ATG9A	-0.255456	0.0338693	A0A0D9R4N2	IQCB1	Uncharacterized protein
Syph / ATG9A	-0.255414	0.0574413	A0A0D9RDN1	CMTR1	Cap-specific mRNA (nucleoside-2'-O-)-methyltransferase 1
Syph / ATG9A	-0.255008	0.0847882	A0A0D9R6J4	GMPPA	GDP-mannose pyrophosphorylase A
Syph / ATG9A	-0.254942	0.395214	A0A0D9QYD3	UBE2O	UBC core domain-containing protein
Syph / ATG9A	-0.254826	0.00737841	A0A0D9RP30	RIOK2	Non-specific serine/threonine protein kinase
Syph / ATG9A	-0.254582	0.70058	A0A0D9S252	HMGB2	Uncharacterized protein
Syph / ATG9A	-0.254457	0.040698	A0A0D9SAP5	NaN	TRASH domain-containing protein
Syph / ATG9A	-0.254149	0.00212975	A0A0D9R4X4	RIOK1	Serine/threonine-protein kinase RIO1
Syph / ATG9A	-0.253981	0.0127557	A0A0D9RIV1	RPL30	60S ribosomal protein L30
Syph / ATG9A	-0.253918	0.139991	A0A0D9RRH1	FER	Tyrosine-protein kinase
Syph / ATG9A	-0.253785	0.128131	A0A0D9QYW3	DDX49	RNA helicase
Syph / ATG9A	-0.253497	0.0446938	A0A0D9R782	MRPS33	Uncharacterized protein
Syph / ATG9A	-0.252848	0.0406426	A0A0D9S6L0	FAM102B	C2 NT-type domain-containing protein
Syph / ATG9A	-0.252436	0.0685967	A0A0D9R6Y0	PPP1R11	E3 ubiquitin-protein ligase PPP1R11
Syph / ATG9A	-0.252418	0.183248	A0A0D9R5T4	DCDC2	Uncharacterized protein
Syph / ATG9A	-0.252047	0.0565954	A0A0D9S0F5	THOC2	THO complex subunit 2
Syph / ATG9A	-0.251083	0.00773022	A0A0D9R6P3	TRIM41	Uncharacterized protein
Syph / ATG9A	-0.250935	0.0961972	A0A0D9RS62	AURKA	Aurora kinase
Syph / ATG9A	-0.250899	0.577077	A0A0D9RGZ3	STK17B	Protein kinase domain-containing protein
Syph / ATG9A	-0.250794	0.0386036	A0A0D9RQA3	MRPL15	39S ribosomal protein L15, mitochondrial
Syph / ATG9A	-0.250717	7.71584e-05	A0A0D9S6Q3	ARHGAP29	Uncharacterized protein
Syph / ATG9A	-0.250592	0.108498	A0A0D9RT77	PSMA7	Proteasome subunit alpha type
Syph / ATG9A	-0.250567	0.107545	A0A0D9QVJ4	EIF3K	Eukaryotic translation initiation factor 3 subunit K
Syph / ATG9A	-0.250323	0.000245415	A0A0D9RFM7;A0A0D9S9D4	NaN	40S ribosomal protein S2
Syph / ATG9A	-0.249853	0.685628	A0A0D9RSP6	VAV2	Uncharacterized protein
Syph / ATG9A	-0.249781	0.0326337	A0A0D9S428	IQCD	Dynein regulatory complex protein 10
Syph / ATG9A	-0.24971	0.462028	A0A0D9R112	RACGAP1	Rac GTPase activating protein 1
Syph / ATG9A	-0.248803	0.0564183	A0A0D9RA18	PES1	Pescadillo homolog
Syph / ATG9A	-0.248264	0.210656	A0A0D9RR63	DDX27	RNA helicase
Syph / ATG9A	-0.247907	0.00719612	A0A0D9QZ56	UBA52	60S ribosomal protein L40
Syph / ATG9A	-0.247196	0.0258055	A0A0D9R7D4	ZFAND5	Uncharacterized protein
Syph / ATG9A	-0.246822	0.0146902	A0A0D9RZX9	NARS1	Asparagine--tRNA ligase
Syph / ATG9A	-0.246648	0.000612701	A0A0D9RK83	AXIN1	Axin-1
Syph / ATG9A	-0.246259	0.0739398	A0A0D9RP31	CLK3	CDC like kinase 3
Syph / ATG9A	-0.245792	0.0555336	A0A0D9RVT5	NaN	DNA-(apurinic or apyrimidinic site) endonuclease
Syph / ATG9A	-0.245328	0.212278	A0A0D9QW07	BPTF	Bromodomain PHD finger transcription factor
Syph / ATG9A	-0.24516	0.0160282	A0A0D9QZ85	GDF15	TGF_BETA_2 domain-containing protein
Syph / ATG9A	-0.245032	0.174916	A0A0D9QXB3	PARVA	Parvin alpha
Syph / ATG9A	-0.244881	0.138451	A0A0D9RU62	DEPDC1B	Uncharacterized protein
Syph / ATG9A	-0.244553	0.0313145	A0A0D9QZP3	UTP18	Uncharacterized protein
Syph / ATG9A	-0.24452	0.641014	A0A0D9R6W5	PDXDC1	Pyridoxal dependent decarboxylase domain containing 1
Syph / ATG9A	-0.244499	0.20262	A0A0D9SEF9	NaN	Uncharacterized protein
Syph / ATG9A	-0.244395	0.191776	A0A0D9S655	ZNF787	Uncharacterized protein
Syph / ATG9A	-0.243916	0.0169553	A0A0D9RUB4	PRMT5	Protein arginine N-methyltransferase 5
Syph / ATG9A	-0.243741	0.036878	A0A0D9RYY6	ZNF655	Uncharacterized protein
Syph / ATG9A	-0.243648	0.182201	A0A0D9QXQ9	ZNF507	Uncharacterized protein
Syph / ATG9A	-0.243377	0.501315	A0A0D9RBC5	PAXBP1	PAX3 and PAX7 binding protein 1
Syph / ATG9A	-0.243352	0.0264509	A0A0D9QWK6	HELQ	Uncharacterized protein
Syph / ATG9A	-0.243336	0.00962665	A0A0D9RMR0	RAP1GAP2	Rap-GAP domain-containing protein
Syph / ATG9A	-0.243106	0.00179827	A0A0D9RLG0	NUDT5	Nudix hydrolase 5
Syph / ATG9A	-0.24251	0.000126289	A0A0D9R1P7	NaN	RNA helicase
Syph / ATG9A	-0.242326	0.0463544	A0A0D9RFZ9	NaN	Uncharacterized protein
Syph / ATG9A	-0.240753	0.449492	A0A0D9RV65	RTEL1	Regulator of telomere elongation helicase 1
Syph / ATG9A	-0.239252	0.00112399	A0A0D9S3F8	PSMB3	Proteasome subunit beta
Syph / ATG9A	-0.239224	0.117125	A0A0D9R5X3	KNOP1	SMAP domain-containing protein
Syph / ATG9A	-0.238997	0.000730556	A0A0D9QYM3	NUDT21	Cleavage and polyadenylation specificity factor subunit 5
Syph / ATG9A	-0.238873	0.2784	A0A0D9REP4;A0A0D9S0J3	NaN	EF-hand domain-containing protein
Syph / ATG9A	-0.238843	0.252574	A0A0D9S7A0	NaN	Pre-mRNA-splicing factor 38A
Syph / ATG9A	-0.238519	0.0342613	A0A0D9R9D1	CCDC50	CCDC50_N domain-containing protein
Syph / ATG9A	-0.238299	0.0537033	A0A0D9RS82	CCT7	T-complex protein 1 subunit eta
Syph / ATG9A	-0.238229	0.000467637	A0A0D9S8M9	EXOSC10	Exosome component 10
Syph / ATG9A	-0.238088	0.00237492	A0A0D9R2N9	TRIR	Uncharacterized protein
Syph / ATG9A	-0.237469	0.000152764	A0A0D9RY13	IRS2	Insulin receptor substrate 2
Syph / ATG9A	-0.237428	0.00143672	A0A0D9S109	RPS19	40S ribosomal protein S19
Syph / ATG9A	-0.236929	0.0606842	A0A0D9R9B5;A0A0D9R9Q3;A0A0D9RA96	NaN	Ig-like domain-containing protein
Syph / ATG9A	-0.236279	0.244268	A0A0D9R4B4	RRM2	Ribonucleotide reductase regulatory subunit M2
Syph / ATG9A	-0.236005	0.00753657	A0A0D9S303	CHMP1A	Charged multivesicular body protein 1a
Syph / ATG9A	-0.235596	0.121068	A0A0D9RAW6	MFAP1	MFAP1 domain-containing protein
Syph / ATG9A	-0.235279	0.0135171	A0A0D9RK41	SGCE	Epsilon-sarcoglycan
Syph / ATG9A	-0.234839	0.0587246	A0A0D9RR91	ANLN	PH domain-containing protein
Syph / ATG9A	-0.234586	0.0222798	A0A0D9R5N6	FAU	40S ribosomal protein S30
Syph / ATG9A	-0.234449	0.0625381	A0A0D9R6R9	WDR35	WD repeat-containing protein 35
Syph / ATG9A	-0.234036	0.727542	A0A0D9RTN6	INTS9	Integrator complex subunit 9
Syph / ATG9A	-0.233537	0.0288244	A0A0D9RLZ3	MCM8	DNA helicase
Syph / ATG9A	-0.233444	0.119207	A0A0D9SCL3	H1-4	H15 domain-containing protein
Syph / ATG9A	-0.233123	0.0113636	A0A0D9RLV0	ZC2HC1A	Uncharacterized protein
Syph / ATG9A	-0.232439	0.00263584	A0A0D9S1G6	RPS3A	40S ribosomal protein S3a
Syph / ATG9A	-0.232209	0.00677148	A0A0D9RGG7	SPAST	Spastin
Syph / ATG9A	-0.232101	0.941283	A0A0D9RHT6	TP53INP2	Uncharacterized protein
Syph / ATG9A	-0.231363	0.0114781	A0A0D9RIP2	PLG	Plasminogen
Syph / ATG9A	-0.231137	0.0172507	A0A0D9R750	ALKBH5	Alkylated DNA repair protein alkB homolog 5
Syph / ATG9A	-0.230961	0.200425	A0A0D9QW30	DHX38	RNA helicase
Syph / ATG9A	-0.230955	0.182467	A0A0D9S739	USP1	Ubiquitin carboxyl-terminal hydrolase
Syph / ATG9A	-0.230505	0.0175894	A0A0D9RZY7	ALPK2	Uncharacterized protein
Syph / ATG9A	-0.230496	0.0194705	A0A0D9R628	CFAP410	LRRcap domain-containing protein
Syph / ATG9A	-0.230131	0.049305	A0A0D9R443	ERAL1	ERA-like protein 1
Syph / ATG9A	-0.230119	0.377875	A0A0D9R2N1	HDAC7	Histone deacetylase
Syph / ATG9A	-0.229887	0.0350832	A0A0D9RZY8	NSUN5	SAM_MT_RSMB_NOP domain-containing protein
Syph / ATG9A	-0.22949	0.229783	A0A0D9SE64	ZNF581	Uncharacterized protein
Syph / ATG9A	-0.228966	0.07143	A0A0D9R382	IRAK4	Interleukin-1 receptor-associated kinase 4
Syph / ATG9A	-0.228155	0.164459	A0A0D9SCM1	H1-1	H15 domain-containing protein
Syph / ATG9A	-0.227707	0.094149	A0A0D9RSX6	MAP1B	Uncharacterized protein
Syph / ATG9A	-0.227341	0.00129262	A0A0D9S3N6	PHLDB1	Pleckstrin homology like domain family B member 1
Syph / ATG9A	-0.226657	0.209457	A0A0D9R9R3	UIMC1	BRCA1-A complex subunit RAP80
Syph / ATG9A	-0.22659	0.00315319	A0A0D9R7N6	MAML1	Mastermind like transcriptional coactivator 1
Syph / ATG9A	-0.226524	0.155504	A0A0D9S7F6	CCDC17	Coiled-coil domain containing 17
Syph / ATG9A	-0.225074	0.0379358	A0A0D9R019	BABAM1	BRISC and BRCA1-A complex member 1
Syph / ATG9A	-0.224536	0.565875	A0A0D9RT56	NaN	General transcription factor IIH subunit
Syph / ATG9A	-0.224511	0.0295956	A0A0D9QWP0	TBK1	Protein kinase domain-containing protein
Syph / ATG9A	-0.22439	0.0362921	A0A0D9RPH0	COMMD4	COMM domain containing 4
Syph / ATG9A	-0.224003	0.0412843	A0A0D9S307	CDK10	Cyclin dependent kinase 10
Syph / ATG9A	-0.223907	0.0018983	A0A0D9RM51	NEK6	Protein kinase domain-containing protein
Syph / ATG9A	-0.223681	0.582556	A0A0D9R5D2	ARL2	Uncharacterized protein
Syph / ATG9A	-0.223175	0.0822979	A0A0D9S5K9	ULK1	Non-specific serine/threonine protein kinase
Syph / ATG9A	-0.222983	0.185067	A0A0D9R4V8	DNMT1	DNA (cytosine-5)-methyltransferase
Syph / ATG9A	-0.22284	0.202768	A0A0D9RHT8	STRN	Striatin domain-containing protein
Syph / ATG9A	-0.222211	0.942213	A0A0D9R3N3	PAPSS2	3'-phosphoadenosine-5'-phosphosulfate synthase
Syph / ATG9A	-0.221578	0.110531	A0A0D9S7J3	CDC20	ANAPC4_WD40 domain-containing protein
Syph / ATG9A	-0.221205	0.636852	A0A0D9S122	GAN	BTB domain-containing protein
Syph / ATG9A	-0.220779	0.194607	A0A0D9QZK8	NaN	Uncharacterized protein
Syph / ATG9A	-0.220733	0.00564253	A0A0D9R193	FAM111A	Family with sequence similarity 111 member A
Syph / ATG9A	-0.22072	0.907905	A0A0D9S514	ABCB9	Uncharacterized protein
Syph / ATG9A	-0.219968	0.224384	A0A0D9R6D9	TRAPPC10	Uncharacterized protein
Syph / ATG9A	-0.219903	0.787708	A0A0D9RVR5	SLC2A4RG	SLC2A4 regulator
Syph / ATG9A	-0.219562	0.0117508	A0A0D9RI22	CCNL1	Cyclin-L1
Syph / ATG9A	-0.218633	0.176957	A0A0D9RBN4	HMGA1	High mobility group AT-hook protein 1
Syph / ATG9A	-0.218535	0.704059	A0A0D9QXD7	SPON1	F-spondin
Syph / ATG9A	-0.216673	0.0903087	A0A0D9S6V1	ZNHIT6	HIT-type domain-containing protein
Syph / ATG9A	-0.216554	0.184688	A0A0D9S262	DYNC2H1	Cytoplasmic dynein 2 heavy chain 1
Syph / ATG9A	-0.21649	0.412723	A0A0D9RGJ0	PUS7	Pseudouridine synthase 7
Syph / ATG9A	-0.216265	0.328033	A0A0D9RD11	BABAM2	BRISC and BRCA1-A complex member 2
Syph / ATG9A	-0.215958	0.959069	A0A0D9QZJ4	LDB1	LIM interaction domain (LID) domain-containing protein
Syph / ATG9A	-0.215511	0.000233498	A0A0D9RZS4	NaN	Uncharacterized protein
Syph / ATG9A	-0.215435	0.124484	A0A0D9RQ29	PNISR	PNN interacting serine and arginine rich protein
Syph / ATG9A	-0.215187	0.0223191	A0A0D9RH55	TSR3	18S rRNA aminocarboxypropyltransferase
Syph / ATG9A	-0.214851	0.0545639	A0A0D9QW25	CCT2	CCT-beta
Syph / ATG9A	-0.214824	0.00676171	A0A0D9RMW6	SH2D3C	Uncharacterized protein
Syph / ATG9A	-0.214708	0.70847	A0A0D9RQC3	UGP2	UTP--glucose-1-phosphate uridylyltransferase
Syph / ATG9A	-0.214328	0.321755	A0A0D9RV89	C1orf35	MMtag domain-containing protein
Syph / ATG9A	-0.213843	0.00211318	A0A0D9RZR3	ALKBH4	AlkB homolog 4, lysine demethylase
Syph / ATG9A	-0.213623	0.484057	A0A0D9QYJ4	HABP2	Uncharacterized protein
Syph / ATG9A	-0.213133	0.0689184	A0A0D9R848	FBXL6	F-box and leucine rich repeat protein 6
Syph / ATG9A	-0.213116	0.00426651	A0A0D9RD33	SRSF3	Serine and arginine rich splicing factor 3
Syph / ATG9A	-0.212966	0.155785	A0A0D9S618	U2AF2	U2 snRNP auxiliary factor large subunit
Syph / ATG9A	-0.212905	0.108786	A0A0D9R5Y4	DPF2	Double PHD fingers 2
Syph / ATG9A	-0.212671	0.0180122	A0A0D9S0U7	JADE1	Uncharacterized protein
Syph / ATG9A	-0.211952	0.000313036	A0A0D9RMT2	JADE3	Uncharacterized protein
Syph / ATG9A	-0.211927	0.257781	A0A0D9QWP9	NaN	60S ribosomal protein L27a
Syph / ATG9A	-0.211921	0.00450356	A0A0D9QWS2	BMP3	Bone morphogenetic protein 3
Syph / ATG9A	-0.211889	0.389713	A0A0D9RLX1	PIAS1	Uncharacterized protein
Syph / ATG9A	-0.211567	0.580343	A0A0D9R6I2	RRP1B	Uncharacterized protein
Syph / ATG9A	-0.21116	0.187847	A0A0D9RR38	BSN	zf-piccolo domain-containing protein
Syph / ATG9A	-0.211052	0.00157749	A0A0D9RDI9	KRBA2	Integrase catalytic domain-containing protein
Syph / ATG9A	-0.210887	0.223098	A0A0D9R3X2	PPHLN1	Periphilin 1
Syph / ATG9A	-0.210853	0.258511	A0A0D9QXG3	GGA3	Uncharacterized protein
Syph / ATG9A	-0.210342	0.137007	A0A0D9S3R5	VPS11	Vacuolar protein sorting-associated protein 11 homolog
Syph / ATG9A	-0.208951	0.381342	A0A0D9RN38	SPTBN1	Spectrin beta chain
Syph / ATG9A	-0.208912	0.395652	A0A0D9S7V1	PHC2	Uncharacterized protein
Syph / ATG9A	-0.208854	0.0720535	A0A0D9RJV6	RPL22L1	Uncharacterized protein
Syph / ATG9A	-0.208852	0.0507523	A0A0D9RM34	PPIL2	RING-type E3 ubiquitin transferase
Syph / ATG9A	-0.208769	0.0410814	A0A0D9RQ27	PLTP	Uncharacterized protein
Syph / ATG9A	-0.208661	0.00483719	A0A0D9RG93	HSPD1	60 kDa chaperonin
Syph / ATG9A	-0.208595	0.815863	A0A0D9R0I0	KRT80	IF rod domain-containing protein
Syph / ATG9A	-0.208484	0.0649444	A0A0D9RXI4	DNAH5	Uncharacterized protein
Syph / ATG9A	-0.208373	0.0986526	A0A0D9R447	GSK3B	Glycogen synthase kinase-3 beta
Syph / ATG9A	-0.207825	0.0455359	A0A0D9RJ45	PIP4K2A	PIPK domain-containing protein
Syph / ATG9A	-0.207268	0.71748	A0A0D9S7N5	CAP1	Adenylyl cyclase-associated protein
Syph / ATG9A	-0.207268	0.222676	A0A0D9RHY6;A0A0D9SB20	NaN	Signal sequence receptor subunit gamma
Syph / ATG9A	-0.206912	0.406582	A0A0D9RWK1	UGDH	UDP-glucose 6-dehydrogenase
Syph / ATG9A	-0.206895	0.381491	A0A0D9S986	NaN	Peptidyl-prolyl cis-trans isomerase
Syph / ATG9A	-0.206876	0.11559	A0A0D9S0A2	SBDS	Ribosome maturation protein SBDS
Syph / ATG9A	-0.206705	0.0603733	A0A0D9R2A2	CBX6	Chromo domain-containing protein
Syph / ATG9A	-0.206676	0.0434269	A0A0D9SBL2	CGGBP1	Uncharacterized protein
Syph / ATG9A	-0.20666	0.45537	A0A0D9RG21	ITGB1BP2	Uncharacterized protein
Syph / ATG9A	-0.206393	0.0298885	A0A0D9R8D0	SMCO1	Uncharacterized protein
Syph / ATG9A	-0.206322	0.109182	A0A0D9RUN1	POLR1A	DNA-directed RNA polymerase subunit
Syph / ATG9A	-0.206277	0.477304	A0A0D9RL88	CDC23	ANAPC8 domain-containing protein
Syph / ATG9A	-0.206117	0.121721	A0A0D9QXJ7	PLEKHA7	Pleckstrin homology domain containing A7
Syph / ATG9A	-0.206073	0.74241	A0A0D9S757	C8A	MACPF domain-containing protein
Syph / ATG9A	-0.205594	0.00523706	A0A0D9RQT4	TP53RK	Non-specific serine/threonine protein kinase
Syph / ATG9A	-0.205261	0.0167173	A0A0D9S6S5	CDC7	Cell division cycle 7
Syph / ATG9A	-0.204462	0.0504751	A0A0D9RA75	KNG1	Kininogen 1
Syph / ATG9A	-0.203912	0.0572009	A0A0D9R1R1	CCNT1	Cyclin-T1
Syph / ATG9A	-0.203434	0.0355967	A0A0D9R1W1	NLE1	Notchless protein homolog 1
Syph / ATG9A	-0.20323	0.117662	A0A0D9RLD8	SERPIND1	SERPIN domain-containing protein
Syph / ATG9A	-0.203098	0.0551518	A0A0D9R645	SCYL1	Protein kinase domain-containing protein
Syph / ATG9A	-0.203063	0.00856735	A0A0D9RAT1	TCEAL4	Transcription elongation factor A like 4
Syph / ATG9A	-0.202517	0.799437	A0A0D9RY56	PIEZO2	Piezo-type mechanosensitive ion channel component
Syph / ATG9A	-0.202498	0.24147	A0A0D9RYQ4	FAM50A	Uncharacterized protein
Syph / ATG9A	-0.201949	0.20385	A0A0D9RNE3	PFKP	ATP-dependent 6-phosphofructokinase
Syph / ATG9A	-0.201274	0.10471	A0A0D9RBL2	MKRN2	Probable E3 ubiquitin-protein ligase makorin-2
Syph / ATG9A	-0.201244	0.597988	A0A0D9SCN6	NaN	60S ribosomal protein L7a
Syph / ATG9A	-0.200764	0.24365	A0A0D9RBS8	SNRPC	U1 small nuclear ribonucleoprotein C
Syph / ATG9A	-0.200747	0.061054	A0A0D9R3I0	IDH3G	Isocitrate dehydrogenase [NAD] subunit, mitochondrial
Syph / ATG9A	-0.20064	0.00264613	A0A0D9RUU0	MCM6	DNA replication licensing factor MCM6
Syph / ATG9A	-0.200515	0.137955	A0A0D9R1V9	ATXN2L	Ataxin 2 like
Syph / ATG9A	-0.200235	0.0183123	A0A0D9RUJ5	USP39	Uncharacterized protein
Syph / ATG9A	-0.199683	0.0114823	A0A0D9SE39	CCDC8	Uncharacterized protein
Syph / ATG9A	-0.199382	0.0999878	A0A0D9RQ92	NUCKS1	Uncharacterized protein
Syph / ATG9A	-0.199219	0.00150777	A0A0D9R6H5	NaN	40S ribosomal protein S15a
Syph / ATG9A	-0.198503	0.243583	A0A0D9RYB8	PSMG3	Uncharacterized protein
Syph / ATG9A	-0.198486	0.211713	A0A0D9S4W9	CCT3	T-complex protein 1 subunit gamma
Syph / ATG9A	-0.198456	0.00636098	A0A0D9RSS8	BAZ1A	Bromodomain adjacent to zinc finger domain 1A
Syph / ATG9A	-0.197814	0.0270581	A0A0D9S3T6	NaN	40S ribosomal protein S11
Syph / ATG9A	-0.19743	0.475004	A0A0D9RX61	TARS1	Threonyl-tRNA synthetase
Syph / ATG9A	-0.197367	0.0380461	A0A0D9RLB5	WDR13	Uncharacterized protein
Syph / ATG9A	-0.197337	0.340622	A0A0D9QX89	GPI	Glucose-6-phosphate isomerase
Syph / ATG9A	-0.196925	0.782186	A0A0D9RGM4	EIF2A	Eukaryotic translation initiation factor 2A
Syph / ATG9A	-0.196875	0.213899	A0A0D9RWI7	IMP4	Brix domain-containing protein
Syph / ATG9A	-0.196869	0.00412299	A0A0D9S8Y6	INTS11	Cleavage and polyadenylation-specific factor 3-like protein
Syph / ATG9A	-0.196792	0.0220507	A0A0D9R054	F2	Activation peptide fragment 1
Syph / ATG9A	-0.195925	0.184066	A0A0D9RVW7	NIFK	Nucleolar protein interacting with the FHA domain of MKI67
Syph / ATG9A	-0.1959	0.00822656	A0A0D9RS99	PLEKHA2	Uncharacterized protein
Syph / ATG9A	-0.195774	0.0291076	A0A0D9QUT9	SEC24D	Uncharacterized protein
Syph / ATG9A	-0.195351	0.421068	A0A0D9RC62	SOGA1	Suppressor of glucose, autophagy associated 1
Syph / ATG9A	-0.195195	0.123509	A0A0D9RPE6	PCYT1B	CTP_transf_like domain-containing protein
Syph / ATG9A	-0.194595	0.17556	A0A0D9SDI7	NaN	Uncharacterized protein
Syph / ATG9A	-0.194547	0.20944	A0A0D9RJT1	MAGED1	MAGE domain-containing protein
Syph / ATG9A	-0.194239	0.137662	A0A0D9RDI1	NaN	SAM_MT_RSMB_NOP domain-containing protein
Syph / ATG9A	-0.193325	0.525617	A0A0D9RYS4	AIMP2	Aminoacyl tRNA synthase complex-interacting multifunctional protein 2
Syph / ATG9A	-0.193313	0.0176513	A0A0D9R291	NaN	MI domain-containing protein
Syph / ATG9A	-0.193202	0.0826733	A0A0D9S8X0	NaN	Protein kinase domain-containing protein
Syph / ATG9A	-0.192456	0.225509	A0A0D9RST8	NaN	PAPA-1 domain-containing protein
Syph / ATG9A	-0.192398	0.609354	A0A0D9S3P9;A0A0D9SDV3	DCAF8;DCAF8L2	Uncharacterized protein
Syph / ATG9A	-0.192156	0.149343	A0A0D9S7Z2	SNRNP40	Small nuclear ribonucleoprotein U5 subunit 40
Syph / ATG9A	-0.19136	0.156248	A0A0D9S1M2	FAM76B	Protein FAM76B
Syph / ATG9A	-0.190582	0.0502728	A0A0D9S958	NaN	Uncharacterized protein
Syph / ATG9A	-0.19037	0.0491248	A0A0D9RBA9	SORD	Sorbitol dehydrogenase
Syph / ATG9A	-0.190034	0.0362002	A0A0D9RWX3	FHL2	Uncharacterized protein
Syph / ATG9A	-0.188983	0.0263606	A0A0D9RQR9;A0A0D9SBU8	FEM1C;FEM1A	Uncharacterized protein
Syph / ATG9A	-0.188751	0.599705	A0A0D9RVC7	RPGRIP1	RPGR interacting protein 1
Syph / ATG9A	-0.188612	0.275128	A0A0D9S8R1	PARK7	Maillard deglycase
Syph / ATG9A	-0.188572	0.00742444	A0A0D9SBL4	NaN	S10_plectin domain-containing protein
Syph / ATG9A	-0.188196	0.0211748	A0A0D9RNU4	MLH1	DNA_mis_repair domain-containing protein
Syph / ATG9A	-0.188173	0.00981418	A0A0D9R4K6	SRP14	Signal recognition particle 14 kDa protein
Syph / ATG9A	-0.188002	0.125127	A0A0D9R3P0	TRPT1	2'-phosphotransferase
Syph / ATG9A	-0.187241	0.00759526	A0A0D9RFA5	PKP3	Uncharacterized protein
Syph / ATG9A	-0.186574	0.105613	A0A0D9S3X7	IRF3	IRF tryptophan pentad repeat domain-containing protein
Syph / ATG9A	-0.186561	0.440349	A0A0D9R825	NaN	Uncharacterized protein
Syph / ATG9A	-0.186337	0.0719357	A0A0D9RXF2	MYO10	Myosin X
Syph / ATG9A	-0.185951	0.0502817	A0A0D9S890	RPL11	60S ribosomal protein L11
Syph / ATG9A	-0.185608	0.0237821	A0A0D9S1S8	CLASRP	CLK4 associating serine/arginine rich protein
Syph / ATG9A	-0.185366	0.210642	A0A0D9S6X6	DNAJB4	J domain-containing protein
Syph / ATG9A	-0.185023	0.292393	A0A0D9SBU7	TNFAIP8L1	Uncharacterized protein
Syph / ATG9A	-0.185013	0.210915	A0A0D9SBS6	ARL4C	Uncharacterized protein
Syph / ATG9A	-0.184999	0.319621	A0A0D9R008	ARFGAP3	Arf-GAP domain-containing protein
Syph / ATG9A	-0.184961	0.15684	A0A0D9QY97	NaN	DNA primase
Syph / ATG9A	-0.18438	0.194082	A0A0D9SE44	NaN	40S ribosomal protein S26
Syph / ATG9A	-0.184228	0.143292	A0A0D9S178	CMIP	C-Maf inducing protein
Syph / ATG9A	-0.184205	0.108334	A0A0D9RGV8	ENY2	Transcription and mRNA export factor ENY2
Syph / ATG9A	-0.183931	0.0708416	A0A0D9RAT8	NUP210	Nucleoporin 210
Syph / ATG9A	-0.183441	0.217823	A0A0D9S4G6	CIT	Citron Rho-interacting kinase
Syph / ATG9A	-0.183422	0.811019	A0A0D9S8B7	EIF4G3	Uncharacterized protein
Syph / ATG9A	-0.183316	0.0892597	A0A0D9RVN3	ZGPAT	Zinc finger CCCH-type with G patch domain-containing protein
Syph / ATG9A	-0.182732	0.0373998	A0A0D9QYI0	NaN	Metallothionein
Syph / ATG9A	-0.18259	0.0233717	A0A0D9RXR5	SNRNP200	Uncharacterized protein
Syph / ATG9A	-0.1816	0.0533598	A0A0D9RZU0	OTUD7B	Ubiquitinyl hydrolase 1
Syph / ATG9A	-0.18137	0.0292505	A0A0D9SDY5	NaN	Uncharacterized protein
Syph / ATG9A	-0.181037	0.620498	A0A0D9RIE6	IL12A	Interleukin-12 subunit alpha
Syph / ATG9A	-0.180169	0.000790395	A0A0D9RAP8	DDX11	Helicase ATP-binding domain-containing protein
Syph / ATG9A	-0.179914	0.195804	A0A0D9S2H4	WASHC4	WASH complex subunit 4
Syph / ATG9A	-0.178299	0.332435	A0A0D9R102	SERPING1	SERPIN domain-containing protein
Syph / ATG9A	-0.177579	0.193386	A0A0D9S8N0	SRM	Spermidine synthase
Syph / ATG9A	-0.176468	0.000328952	A0A0D9RWY4	PRC1	Uncharacterized protein
Syph / ATG9A	-0.17561	0.0133521	A0A0D9RE84	SNRPD3	Small nuclear ribonucleoprotein Sm D3
Syph / ATG9A	-0.175364	0.112637	A0A0D9RPI0	ACAA1	Uncharacterized protein
Syph / ATG9A	-0.174779	0.209851	A0A0D9S1E7	DCLK2	Uncharacterized protein
Syph / ATG9A	-0.174166	0.235719	A0A0D9RCQ5	PTPN6	Tyrosine-protein phosphatase non-receptor type
Syph / ATG9A	-0.174148	0.323617	A0A0D9QYE0	SPTY2D1	Protein SPT2 homolog
Syph / ATG9A	-0.173976	0.0692065	A0A0D9S0T9	CDK17	Protein kinase domain-containing protein
Syph / ATG9A	-0.173615	0.350618	A0A0D9S3U9	CBL	E3 ubiquitin-protein ligase CBL
Syph / ATG9A	-0.17307	0.135282	A0A0D9RTC5	TTI2	TELO2 interacting protein 2
Syph / ATG9A	-0.1728	0.310058	A0A0D9RIB2	PXK	Uncharacterized protein
Syph / ATG9A	-0.170644	0.312214	A0A0D9RBG0	AKT1	RAC-PK-alpha
Syph / ATG9A	-0.170501	0.241677	A0A0D9RP99	VPS53	Vacuolar protein sorting-associated protein 53 homolog
Syph / ATG9A	-0.17032	0.568595	A0A0D9RK71	DCAF4	Uncharacterized protein
Syph / ATG9A	-0.169587	0.105047	A0A0D9RVW9	PRPF6	PRP6 homolog
Syph / ATG9A	-0.169384	0.0494938	A0A0D9R3U8	NUFIP2	Uncharacterized protein
Syph / ATG9A	-0.168259	0.0734785	A0A0D9RGI1	PEX6	Uncharacterized protein
Syph / ATG9A	-0.168046	0.329596	A0A0D9QVU1	EIF4E	Uncharacterized protein
Syph / ATG9A	-0.167883	0.074107	A0A0D9QYP2;A0A0D9QYQ0;A0A0D9QYQ5	NaN	Carboxylic ester hydrolase
Syph / ATG9A	-0.167479	0.289203	A0A0D9RJE9	ZC3H15	Zinc finger CCCH domain-containing protein 15
Syph / ATG9A	-0.16736	0.030068	A0A0D9QV96	FTSJ3	pre-rRNA processing protein FTSJ3
Syph / ATG9A	-0.167291	0.882227	A0A0D9RK55	MRPL28	39S ribosomal protein L28, mitochondrial
Syph / ATG9A	-0.167135	0.109262	A0A0D9RUA4	AJUBA	Uncharacterized protein
Syph / ATG9A	-0.166453	0.188737	A0A0D9S602	NaN	60S ribosomal protein L28
Syph / ATG9A	-0.166347	0.658359	A0A0D9R0H5	FBXL19	Uncharacterized protein
Syph / ATG9A	-0.166299	0.155821	A0A0D9R111	ADSL	Adenylosuccinate lyase
Syph / ATG9A	-0.165711	0.588847	A0A0D9S4Z4	WDR45B	Uncharacterized protein
Syph / ATG9A	-0.164896	0.0342573	A0A0D9SCP1	PEG10	Paternally expressed 10
Syph / ATG9A	-0.164892	0.0844459	A0A0D9S6P9	CNN3	Calponin
Syph / ATG9A	-0.164527	0.00250079	A0A0D9RZ82	STARD13	Uncharacterized protein
Syph / ATG9A	-0.164378	0.303161	A0A0D9RLI9	GNL3	Guanine nucleotide-binding protein-like 3
Syph / ATG9A	-0.164273	0.0169011	A0A0D9RBS5	EWSR1	EWS RNA binding protein 1
Syph / ATG9A	-0.16406	0.442523	A0A0D9RKT4	TKT	TRANSKETOLASE_1 domain-containing protein
Syph / ATG9A	-0.163963	0.481921	A0A0D9RKR9	PSMB6	Proteasome subunit beta
Syph / ATG9A	-0.163907	0.600586	A0A0D9RKH2	PFN1	Profilin
Syph / ATG9A	-0.16294	0.072186	A0A0D9R711	KLC2	Kinesin light chain
Syph / ATG9A	-0.162869	0.000245177	A0A0D9RDL1	FAM117B	Family with sequence similarity 117 member B
Syph / ATG9A	-0.162604	0.856279	A0A0D9S7Q8	YRDC	YrdC-like domain-containing protein
Syph / ATG9A	-0.162467	0.0434257	A0A0D9S172	ABCE1	ATP binding cassette subfamily E member 1
Syph / ATG9A	-0.161775	0.154884	A0A0D9RP52	TOMM34	Uncharacterized protein
Syph / ATG9A	-0.161306	0.0341137	A0A0D9RXC3	KATNA1	Katanin p60 ATPase-containing subunit A1
Syph / ATG9A	-0.161225	0.888531	A0A0D9RYZ4	NaN	Uncharacterized protein
Syph / ATG9A	-0.160941	0.309472	A0A0D9RAZ8	NXF3	Nuclear RNA export factor 3
Syph / ATG9A	-0.160907	0.988143	A0A0D9S2F7	CENPU	Centromere protein U
Syph / ATG9A	-0.160888	0.00350019	A0A0D9R093	CHERP	Uncharacterized protein
Syph / ATG9A	-0.160347	0.367471	A0A0D9RP68	SPTAN1	Uncharacterized protein
Syph / ATG9A	-0.160256	0.138081	A0A0D9RJN9	HAAO	3-hydroxyanthranilate 3,4-dioxygenase
Syph / ATG9A	-0.160171	0.378244	A0A0D9R5V3	RTF1	RTF1 homolog, Paf1/RNA polymerase II complex component
Syph / ATG9A	-0.159915	0.315543	A0A0D9RK65	TASOR	DUF3715 domain-containing protein
Syph / ATG9A	-0.15942	0.412096	A0A0D9R7C5	SAR1A	Uncharacterized protein
Syph / ATG9A	-0.159354	0.0170276	A0A0D9S7H2	RPS8	40S ribosomal protein S8
Syph / ATG9A	-0.158627	0.208409	A0A0D9R4I1	ALDOC	Fructose-bisphosphate aldolase
Syph / ATG9A	-0.15846	0.940718	A0A0D9S265	CCDC61	Uncharacterized protein
Syph / ATG9A	-0.157476	0.537385	A0A0D9RD95	ATP10B	Phospholipid-transporting ATPase
Syph / ATG9A	-0.15737	0.0190517	A0A0D9RP61	LNPEP	Uncharacterized protein
Syph / ATG9A	-0.156752	0.108088	A0A0D9RDC6	SLU7	Pre-mRNA-splicing factor SLU7
Syph / ATG9A	-0.15651	0.0366885	A0A0D9RLM2	SMAD5	Mothers against decapentaplegic homolog
Syph / ATG9A	-0.156121	0.305545	A0A0D9RDI7	NaN	KOW domain-containing protein
Syph / ATG9A	-0.155608	0.644883	A0A0D9R9E0	PYCR3	Pyrroline-5-carboxylate reductase
Syph / ATG9A	-0.155206	0.0117196	A0A0D9SA48	TMEM81	Ig-like domain-containing protein
Syph / ATG9A	-0.1549	0.0451651	A0A0D9R6G1	RRP1	Ribosomal RNA processing 1
Syph / ATG9A	-0.154612	0.176442	A0A0D9R1B8	MAZ	MYC associated zinc finger protein
Syph / ATG9A	-0.154603	0.0477245	A0A0D9S7R4	GNL2	Nucleolar GTP-binding protein 2
Syph / ATG9A	-0.154463	0.0167365	A0A0D9QUX5	GAB2	PH domain-containing protein
Syph / ATG9A	-0.153463	0.402495	A0A0D9S1Y2	DCUN1D5	DCN1-like protein
Syph / ATG9A	-0.153453	0.674803	A0A0D9RKS7	ASNS	Asparagine synthetase [glutamine-hydrolyzing]
Syph / ATG9A	-0.153006	0.192575	A0A0D9R8W8	EXOSC4	Uncharacterized protein
Syph / ATG9A	-0.152014	0.303507	A0A0D9RFW8	FKBP4	Peptidylprolyl isomerase
Syph / ATG9A	-0.151824	0.382633	A0A0D9SCR9	NaN	60S ribosomal protein L31
Syph / ATG9A	-0.151679	0.018471	A0A0D9S4F3	CHEK1	CHK1 checkpoint homolog
Syph / ATG9A	-0.151506	0.181452	A0A0D9S822	FAM76A	Uncharacterized protein
Syph / ATG9A	-0.150167	0.520454	A0A0D9R2K8	PHLDB2	Pleckstrin homology like domain family B member 2
Syph / ATG9A	-0.149693	0.0388928	A0A0D9RDF4	GINS1	GINS complex subunit 1
Syph / ATG9A	-0.149544	0.930558	A0A0D9R8B1	RUVBL1	RuvB-like helicase
Syph / ATG9A	-0.149476	0.203214	A0A0D9RZC3	PIK3C3	Phosphatidylinositol 3-kinase catalytic subunit type 3
Syph / ATG9A	-0.149077	0.0432653	A0A0D9R2K0	KIF11	Kinesin motor domain-containing protein
Syph / ATG9A	-0.149076	0.335985	A0A0D9RL73	POLR3K	DNA-directed RNA polymerase subunit
Syph / ATG9A	-0.148628	0.0254374	A0A0D9R9C4	UHRF2	RING-type E3 ubiquitin transferase
Syph / ATG9A	-0.14809	0.00316117	A0A0D9QXL3	CFAP20	DUF667 domain-containing protein
Syph / ATG9A	-0.147976	0.0212704	A0A0D9R4H7	NaN	Nucleolar protein 12
Syph / ATG9A	-0.14776	0.127674	A0A0D9RQX1	MED27	Cofactor required for Sp1 transcriptional activation subunit 8
Syph / ATG9A	-0.147694	0.173574	A0A0D9R230	ZNF207	Uncharacterized protein
Syph / ATG9A	-0.147531	0.216143	A0A0D9RBL7;A0A0D9S337	NR1D2;NR1D1	Uncharacterized protein
Syph / ATG9A	-0.146547	0.79335	A0A0D9S248	ZFPM1	Zinc finger protein, FOG family member 1
Syph / ATG9A	-0.14632	0.37498	A0A0D9RTG7	UPP1	Uridine phosphorylase
Syph / ATG9A	-0.145854	0.542087	A0A0D9RPA6	PKN3	Protein kinase C
Syph / ATG9A	-0.145433	0.878953	A0A0D9RCM4	FANCD2	FA complementation group D2
Syph / ATG9A	-0.145158	0.0112012	A0A0D9RXY8	F10	Uncharacterized protein
Syph / ATG9A	-0.145038	0.121571	A0A0D9SC26	NaN	60S ribosomal protein L17
Syph / ATG9A	-0.144097	0.602338	A0A0D9RNX8	NaN	Uncharacterized protein
Syph / ATG9A	-0.14401	0.396244	A0A0D9R639	PFKL	ATP-dependent 6-phosphofructokinase
Syph / ATG9A	-0.143145	0.0279065	A0A0D9R3W4	TRIP12	E3 ubiquitin-protein ligase TRIP12
Syph / ATG9A	-0.142877	0.0425045	A0A0D9S6K8	PRPF38B	Pre-mRNA-splicing factor 38B
Syph / ATG9A	-0.142099	0.123136	A0A0D9RY41	PSMG2	Proteasome assembly chaperone 2
Syph / ATG9A	-0.141391	0.00537154	A0A0D9QV93	RPS3	40S ribosomal protein S3
Syph / ATG9A	-0.14059	0.165249	A0A0D9S231	KLHDC4	Uncharacterized protein
Syph / ATG9A	-0.140306	0.264889	A0A0D9RW38	NKTR	Natural killer cell triggering receptor
Syph / ATG9A	-0.139985	0.735293	A0A0D9RU47	PPP2R2A	Serine/threonine-protein phosphatase 2A 55 kDa regulatory subunit B
Syph / ATG9A	-0.139144	0.0770418	A0A0D9R1Z3	PKN1	Protein kinase C
Syph / ATG9A	-0.139057	0.196238	A0A0D9S171	ANAPC10	Anaphase-promoting complex subunit 10
Syph / ATG9A	-0.138887	0.439127	A0A0D9RBI9	HEATR1	HEAT repeat-containing protein 1
Syph / ATG9A	-0.138795	0.0462731	A0A0D9RU07	KIF2A	Kinesin-like protein
Syph / ATG9A	-0.138624	0.469269	A0A0D9R370	FLNA	Uncharacterized protein
Syph / ATG9A	-0.137775	0.20798	A0A0D9RMI8	HSPA4	Heat shock 70 kDa protein 4
Syph / ATG9A	-0.13571	0.223789	A0A0D9R3A9	GGA2	Uncharacterized protein
Syph / ATG9A	-0.134564	0.0670656	A0A0D9RFZ5	SPATS2L	Uncharacterized protein
Syph / ATG9A	-0.134122	0.121474	A0A0D9R2L8	RBBP6	Uncharacterized protein
Syph / ATG9A	-0.133238	0.13019	A0A0D9RXC4	TSGA10	Uncharacterized protein
Syph / ATG9A	-0.133113	0.0558904	A0A0D9S4X8	THYN1	Thymocyte nuclear protein 1
Syph / ATG9A	-0.132931	0.264818	A0A0D9REI5	FRMPD1	Uncharacterized protein
Syph / ATG9A	-0.13286	0.122185	A0A0D9S0M6	ME3	Malic enzyme
Syph / ATG9A	-0.132102	0.22091	A0A0D9RN57	ACTR5	Actin-related protein 5
Syph / ATG9A	-0.131113	0.799172	A0A0D9RBM4	NKIRAS1	Uncharacterized protein
Syph / ATG9A	-0.130856	0.94546	A0A0D9R1Y3	MYH15	Uncharacterized protein
Syph / ATG9A	-0.130267	0.31386	A0A0D9R3E2	SP100	SP100 nuclear antigen
Syph / ATG9A	-0.130123	0.0495735	A0A0D9QVI6	DDX5	DEAD box protein 5
Syph / ATG9A	-0.129898	0.528594	A0A0D9S2E6	KRT17	Keratin 17
Syph / ATG9A	-0.129849	0.488272	A0A0D9R0I1	PHF5A	Uncharacterized protein
Syph / ATG9A	-0.129698	0.0292263	A0A0D9R801	DYRK1A	Dual-specificity kinase
Syph / ATG9A	-0.129689	0.806273	A0A0D9SBL1	NaN	Uncharacterized protein
Syph / ATG9A	-0.129572	0.271917	A0A0D9S5M7	NOC4L	CBF domain-containing protein
Syph / ATG9A	-0.128416	0.465287	A0A0D9RAU7	FOCAD	Focadhesin
Syph / ATG9A	-0.127617	0.600197	A0A0D9RLH4	UBOX5	U-box domain containing 5
Syph / ATG9A	-0.127489	0.030743	A0A0D9RD30	EGLN1	Uncharacterized protein
Syph / ATG9A	-0.126823	0.553917	A0A0D9S1Z0	CRISPLD2	Uncharacterized protein
Syph / ATG9A	-0.126426	0.321914	A0A0D9S0G4	NKAP	NFKB activating protein
Syph / ATG9A	-0.126064	0.893198	A0A0D9RJS5	PHC3	FCS-type domain-containing protein
Syph / ATG9A	-0.124483	0.000741014	A0A0D9QW47	CPSF6	Cleavage and polyadenylation specificity factor subunit 6
Syph / ATG9A	-0.124202	0.154733	A0A0D9RNA2	DDX3X	RNA helicase
Syph / ATG9A	-0.124068	0.274654	A0A0D9SAE9	LRRC8D	Pannexin_like domain-containing protein
Syph / ATG9A	-0.123677	0.0922679	A0A0D9SB29	SDHAF1	Uncharacterized protein
Syph / ATG9A	-0.123218	0.221717	A0A0D9R1R4	NaN	TRASH domain-containing protein
Syph / ATG9A	-0.123058	0.174599	A0A0D9RV19	PDLIM2	Uncharacterized protein
Syph / ATG9A	-0.123008	0.310219	A0A0D9RS27	SPC25	Kinetochore protein SPC25
Syph / ATG9A	-0.122326	0.431056	A0A0D9RXI6	SEMA4C	Uncharacterized protein
Syph / ATG9A	-0.122198	0.63608	A0A0D9R6B6	EIF3D	Eukaryotic translation initiation factor 3 subunit D
Syph / ATG9A	-0.121301	0.391294	A0A0D9R896	CSNK2B	Casein kinase II subunit beta
Syph / ATG9A	-0.121013	0.0317175	A0A0D9RHU5	MTMR8	Phosphatidylinositol-3-phosphate phosphatase
Syph / ATG9A	-0.120598	0.122447	A0A0D9R8T1	PDLIM7	PDZ and LIM domain 7
Syph / ATG9A	-0.120061	0.220422	A0A0D9RVI8;A0A0D9RVK2	NaN	Ig-like domain-containing protein
Syph / ATG9A	-0.119661	0.246481	A0A0D9S2C6	RNF166	RING-type E3 ubiquitin transferase
Syph / ATG9A	-0.11956	0.323156	A0A0D9RNC6	PITRM1	Pitrilysin metalloproteinase 1
Syph / ATG9A	-0.11878	0.00334252	A0A0D9QUL2	LTBP4	Uncharacterized protein
Syph / ATG9A	-0.117148	0.0300431	A0A0D9QYR9	KAT7	Histone acetyltransferase
Syph / ATG9A	-0.116991	0.355369	A0A0D9R8C1	CLK4	Protein kinase domain-containing protein
Syph / ATG9A	-0.116879	0.739767	A0A0D9RY00	TUBGCP3	Gamma-tubulin complex component
Syph / ATG9A	-0.116827	0.0875324	A0A0D9RPD2	POLA1	DNA polymerase
Syph / ATG9A	-0.116635	0.461107	A0A0D9R2E0	STX10	Syntaxin 10
Syph / ATG9A	-0.116031	0.221694	A0A0D9RFK9	OARD1	Macro domain-containing protein
Syph / ATG9A	-0.115309	0.629959	A0A0D9S2E8	KRT16	IF rod domain-containing protein
Syph / ATG9A	-0.115116	0.187747	A0A0D9R743	GFPT2	Glutamine--fructose-6-phosphate transaminase (isomerizing)
Syph / ATG9A	-0.114891	0.071433	A0A0D9R2N5	SUZ12	VEFS-Box domain-containing protein
Syph / ATG9A	-0.11401	0.334419	A0A0D9R0Z0	SGSM3	RUN and TBC1 domain-containing protein 3
Syph / ATG9A	-0.113906	0.0382012	A0A0D9RME4	ARAF	Uncharacterized protein
Syph / ATG9A	-0.113415	0.176287	A0A0D9S111	ZNF330	Nucleolar autoantigen 36
Syph / ATG9A	-0.11317	0.733844	A0A0D9R7W8	PSMG1	Proteasome assembly chaperone 1
Syph / ATG9A	-0.11269	0.291884	A0A0D9S024	RFC2	Replication factor C subunit 2
Syph / ATG9A	-0.112304	0.122963	A0A0D9RSL3	CDK19	Protein kinase domain-containing protein
Syph / ATG9A	-0.112105	0.392691	A0A0D9RM71	EIF2B5	eIF-2B GDP-GTP exchange factor subunit epsilon
Syph / ATG9A	-0.112048	0.208454	A0A0D9R5M0	UBL5	Ubiquitin-like protein 5
Syph / ATG9A	-0.112026	0.0111442	A0A0D9S6Q7	BCAR3	Uncharacterized protein
Syph / ATG9A	-0.112014	0.606095	A0A0D9R5U5	CAPN1	Calcium-activated neutral proteinase 1
Syph / ATG9A	-0.111878	0.270406	A0A0D9RQY7	PSMA4	Proteasome subunit alpha type
Syph / ATG9A	-0.111836	0.373349	A0A0D9R5L6	PIN1	Peptidyl-prolyl cis-trans isomerase
Syph / ATG9A	-0.111818	0.014799	A0A0D9RA51	NaN	Ig-like domain-containing protein
Syph / ATG9A	-0.111566	0.00441072	A0A0D9S9H0	PURA	Uncharacterized protein
Syph / ATG9A	-0.111081	0.17159	A0A0D9RY40	PTPN2	Protein tyrosine phosphatase non-receptor type 2
Syph / ATG9A	-0.110708	0.82433	A0A0D9R012	CWF19L1	CWF19 like cell cycle control factor 1
Syph / ATG9A	-0.110636	0.189343	A0A0D9R924	PLEC	Plectin
Syph / ATG9A	-0.11038	0.166899	A0A0D9RKR8	SMOC1	Uncharacterized protein
Syph / ATG9A	-0.108926	0.899186	A0A0D9QVY5	PSMD7	MPN domain-containing protein
Syph / ATG9A	-0.108736	0.757544	A0A0D9RD80	MLF2	Uncharacterized protein
Syph / ATG9A	-0.108642	0.441406	A0A0D9S6U0	PKN2	Protein kinase C
Syph / ATG9A	-0.107894	0.000819964	A0A0D9S430	FAM117A	Uncharacterized protein
Syph / ATG9A	-0.10778	0.107145	A0A0D9RYK4	CKAP2	CKAP2_C domain-containing protein
Syph / ATG9A	-0.1077	0.479827	A0A0D9RMI5	UACA	Uveal autoantigen with coiled-coil domains and ankyrin repeats
Syph / ATG9A	-0.107244	0.198273	A0A0D9R8S6	LIMK2	Non-specific serine/threonine protein kinase
Syph / ATG9A	-0.107124	0.62949	A0A0D9RLH2	GSN	Actin-depolymerizing factor
Syph / ATG9A	-0.107027	0.43273	A0A0D9R1T4	NaN	AlbA_2 domain-containing protein
Syph / ATG9A	-0.106473	0.0656003	A0A0D9QVX0	PDLIM5	PDZ and LIM domain 5
Syph / ATG9A	-0.105371	0.292069	A0A0D9RJT6	IK	Uncharacterized protein
Syph / ATG9A	-0.104685	0.0687349	A0A0D9RL75	ATRN	Uncharacterized protein
Syph / ATG9A	-0.104208	0.0604865	A0A0D9S2G5	SAE1	SUMO1 activating enzyme subunit 1
Syph / ATG9A	-0.103918	0.366297	A0A0D9RVI2	NaN	Ig-like domain-containing protein
Syph / ATG9A	-0.103373	0.928996	A0A0D9QZY1	TTLL12	Uncharacterized protein
Syph / ATG9A	-0.103229	0.271658	A0A0D9RFE0	CACTIN	Cactin
Syph / ATG9A	-0.102026	0.00331996	A0A0D9R2X9	NaN	Uncharacterized protein
Syph / ATG9A	-0.101999	0.157007	A0A0D9RIN0	DLST	Dihydrolipoyllysine-residue succinyltransferase component of 2-oxoglutarate dehydrogenase complex, mitochondrial
Syph / ATG9A	-0.101782	0.931086	A0A0D9R3U6	PLCB3	1-phosphatidylinositol 4,5-bisphosphate phosphodiesterase
Syph / ATG9A	-0.101218	0.090341	A0A0D9RWG7	NaN	60S ribosomal protein L14
Syph / ATG9A	-0.10101	0.0524464	A0A0D9R8Q7	DDX41	RNA helicase
Syph / ATG9A	-0.100151	0.231656	A0A0D9R8P8	NaN	SAP domain-containing protein
Syph / ATG9A	-0.099728	0.120218	A0A0D9QWH0	MRPL17	39S ribosomal protein L17, mitochondrial
Syph / ATG9A	-0.0996827	0.0211601	A0A0D9RKY9	NaN	75 kDa glucose-regulated protein
Syph / ATG9A	-0.09968	0.362298	A0A0D9S174	DHX8	RNA helicase
Syph / ATG9A	-0.0996695	0.256188	A0A0D9RTG0	SEC16A	Protein transport protein sec16
Syph / ATG9A	-0.0995605	0.357934	A0A0D9RPF6	C15orf39	Uncharacterized protein
Syph / ATG9A	-0.0984361	0.000144898	A0A0D9SE08	PURB	Uncharacterized protein
Syph / ATG9A	-0.0981198	0.784037	A0A0D9QY64	SRP68	Signal recognition particle subunit SRP68
Syph / ATG9A	-0.0979699	0.0283741	A0A0D9SBR5	AMIGO3	Ig-like domain-containing protein
Syph / ATG9A	-0.0970018	0.137709	A0A0D9QYW2	NaN	Uncharacterized protein
Syph / ATG9A	-0.0965697	0.00350674	A0A0D9RE96	MTBP	MDM2 binding protein
Syph / ATG9A	-0.0958995	0.09096	A0A0D9R331	PLK1	Serine/threonine-protein kinase PLK
Syph / ATG9A	-0.0947729	0.248459	A0A0D9RB13	GPRASP2	G protein-coupled receptor associated sorting protein 2
Syph / ATG9A	-0.0947179	0.154284	A0A0D9RWJ3	NaN	60S ribosomal protein L9
Syph / ATG9A	-0.0944564	0.0458967	A0A0D9R892	DDX47	RNA helicase
Syph / ATG9A	-0.0941495	0.0512495	A0A0D9RBT6	EIF2B4	Uncharacterized protein
Syph / ATG9A	-0.0939649	0.152975	A0A0D9R5D7	FHL1	Uncharacterized protein
Syph / ATG9A	-0.0933161	0.616203	A0A0D9QZP6	TTC17	Uncharacterized protein
Syph / ATG9A	-0.0932329	0.108462	A0A0D9S007	BUD23	Uncharacterized protein
Syph / ATG9A	-0.0931795	0.632032	A0A0D9S0P9	EFTUD2	116 kDa U5 small nuclear ribonucleoprotein component
Syph / ATG9A	-0.0922005	0.515488	A0A0D9RP88	HOXA7	Homeobox domain-containing protein
Syph / ATG9A	-0.0918169	0.716143	A0A0D9S532	SBNO1	Strawberry notch homolog 1
Syph / ATG9A	-0.0914245	0.361292	A0A0D9RRX5	MID1	E3 ubiquitin-protein ligase Midline-1
Syph / ATG9A	-0.0913753	0.233333	A0A0D9RF00	USP8	Ubiquitin carboxyl-terminal hydrolase
Syph / ATG9A	-0.0913044	0.646353	A0A0D9R8S0	HADHB	Uncharacterized protein
Syph / ATG9A	-0.0912853	0.179109	A0A0D9RFX0	C1orf112	Uncharacterized protein
Syph / ATG9A	-0.0911524	0.508689	A0A0D9RGV7	EEF1AKNMT	Methyltransf_11 domain-containing protein
Syph / ATG9A	-0.0910679	0.00168136	A0A0D9R4E4	RPS6KA4	Ribosomal protein S6 kinase
Syph / ATG9A	-0.0909622	0.17584	A0A0D9REG3	POLR1E	Uncharacterized protein
Syph / ATG9A	-0.0902421	0.515287	A0A0D9R5Z5	VPS13A	Vacuolar protein sorting 13 homolog A
Syph / ATG9A	-0.0894276	0.150768	A0A0D9R6B9	TRIM38	Uncharacterized protein
Syph / ATG9A	-0.0891926	0.0522006	A0A0D9SBN8	NaN	40S ribosomal protein S9
Syph / ATG9A	-0.0889444	0.335192	A0A0D9RUB7	CCT6A	Chaperonin containing TCP1 subunit 6A
Syph / ATG9A	-0.0885169	0.22349	A0A0D9R4Y1	DSP	SH3 domain-containing protein
Syph / ATG9A	-0.0881145	0.176409	A0A0D9QZ14	DGKA	Diacylglycerol kinase
Syph / ATG9A	-0.0876121	0.397142	A0A0D9QZN2;A0A0D9QZN3	NME1;NME2	Nucleoside diphosphate kinase
Syph / ATG9A	-0.0875996	0.465413	A0A0D9SC51	NaN	Uncharacterized protein
Syph / ATG9A	-0.0874562	0.295021	A0A0D9R7I5	STRAP	Uncharacterized protein
Syph / ATG9A	-0.0868801	0.632764	A0A0D9RJN6	VPS50	Uncharacterized protein
Syph / ATG9A	-0.0860531	0.48972	A0A0D9RC93	NOL6	Nucleolar protein 6
Syph / ATG9A	-0.0860425	0.234442	A0A0D9RN94	TOP1	DNA topoisomerase I
Syph / ATG9A	-0.0859427	0.912539	A0A0D9RHD6	PSMB1	Proteasome subunit beta
Syph / ATG9A	-0.0858067	0.364346	A0A0D9S146	NaN	Uncharacterized protein
Syph / ATG9A	-0.0858048	0.041449	A0A0D9RLL4	HIC2	Uncharacterized protein
Syph / ATG9A	-0.0850485	0.235694	A0A0D9S6R4	NaN	Ribosomal_L18_c domain-containing protein
Syph / ATG9A	-0.084469	0.0880461	A0A0D9RRC6	ZFAND6	Uncharacterized protein
Syph / ATG9A	-0.0836884	0.416247	A0A0D9RCC8	NaN	Protein kinase domain-containing protein
Syph / ATG9A	-0.0832006	0.22569	A0A0D9RHM6	ATP6V1C1	V-type proton ATPase subunit C
Syph / ATG9A	-0.0829189	0.448778	A0A0D9RQJ9	CRYBG1	Crystallin beta-gamma domain containing 1
Syph / ATG9A	-0.0826787	0.804757	A0A0D9R0F0	PSMC3	Proteasome 26S subunit, ATPase 3
Syph / ATG9A	-0.0821326	0.50729	A0A0D9R9A6	ZSWIM8	Zinc finger SWIM-type containing 8
Syph / ATG9A	-0.0815925	0.298413	A0A0D9RIM7	SRSF7	Serine and arginine rich splicing factor 7
Syph / ATG9A	-0.0814516	0.234211	A0A0D9S700	NaN	Zinc finger Ran-binding domain-containing protein 2
Syph / ATG9A	-0.0811155	0.718603	A0A0D9S2X3	SPHK2	DAGKc domain-containing protein
Syph / ATG9A	-0.0806349	0.797049	A0A0D9R3G1	POLR2F	DNA-directed RNA polymerase II subunit F
Syph / ATG9A	-0.0802769	0.928093	A0A0D9R5P4	NATD1	N-acetyltransferase domain-containing protein 1
Syph / ATG9A	-0.0797792	0.73451	A0A0D9RFY6	NaN	Ubiquitinyl hydrolase 1
Syph / ATG9A	-0.0796604	0.739608	A0A0D9RH85	ESF1	NUC153 domain-containing protein
Syph / ATG9A	-0.0795838	0.0302587	A0A0D9QXR3	HSPA12A	Uncharacterized protein
Syph / ATG9A	-0.0795487	0.655774	A0A0D9RMR6	PTRH1	Uncharacterized protein
Syph / ATG9A	-0.0792214	0.112188	A0A0D9S7K8	PPIH	Peptidyl-prolyl cis-trans isomerase
Syph / ATG9A	-0.0783632	0.00514852	A0A0D9QZ24	NaN	SAP domain-containing protein
Syph / ATG9A	-0.0779465	0.610965	A0A0D9RKF6	HMCN1	Uncharacterized protein
Syph / ATG9A	-0.0762773	0.239301	A0A0D9RTZ1	RPS21	40S ribosomal protein S21
Syph / ATG9A	-0.0760775	0.395235	A0A0D9RMV4	TSR1	Bms1-type G domain-containing protein
Syph / ATG9A	-0.0756654	0.155655	A0A0D9QWH9	PWWP2B	PWWP domain-containing protein
Syph / ATG9A	-0.0754865	0.903478	A0A0D9RHC7	ZFPM2	Zinc finger protein, FOG family member 2
Syph / ATG9A	-0.075409	0.336571	A0A0D9RMG8	MAPKAP1	Mitogen-activated protein kinase 2-associated protein 1
Syph / ATG9A	-0.0748719	0.00109118	A0A0D9R718	MRTFB	Myocardin related transcription factor B
Syph / ATG9A	-0.0746747	0.765569	A0A0D9S2Y1	NKAPD1	Uncharacterized protein
Syph / ATG9A	-0.0738098	0.635941	A0A0D9RY16	ARGLU1	Arginine and glutamate rich 1
Syph / ATG9A	-0.0734718	0.829259	A0A0D9S1R5	PSMC3IP	Homologous-pairing protein 2 homolog
Syph / ATG9A	-0.0734452	0.960567	A0A0D9S9G6	HNRNPA0	Uncharacterized protein
Syph / ATG9A	-0.0727385	0.0532525	A0A0D9RST0	CTBP1	C-terminal binding protein 1
Syph / ATG9A	-0.0714942	0.836099	A0A0D9SBL0	NaN	60S ribosomal protein L6
Syph / ATG9A	-0.0712217	0.875835	A0A0D9RDP3	NUDT16	Nudix hydrolase domain-containing protein
Syph / ATG9A	-0.0707939	0.466563	A0A0D9QWW5	EEF1AKMT2	EEF1A lysine methyltransferase 2
Syph / ATG9A	-0.0706289	0.0712779	A0A0D9RVM1	DHX15	RNA helicase
Syph / ATG9A	-0.0702985	0.590017	A0A0D9RRX3	NaN	Uncharacterized protein
Syph / ATG9A	-0.07002	0.0983161	A0A0D9S1Z5	SNRPD2	Small nuclear ribonucleoprotein Sm D2
Syph / ATG9A	-0.0695428	0.916941	A0A0D9R113	MED19	Mediator of RNA polymerase II transcription subunit 19
Syph / ATG9A	-0.0689051	0.181283	A0A0D9REU0	NOP56	NOP56 ribonucleoprotein
Syph / ATG9A	-0.0687931	0.614007	A0A0D9RG48	CCDC88C	Calponin-homology (CH) domain-containing protein
Syph / ATG9A	-0.0686431	0.207206	A0A0D9R7Q9	SF3B6	RRM domain-containing protein
Syph / ATG9A	-0.0684905	0.0121763	A0A0D9RAS5	PZP	PZP alpha-2-macroglobulin like
Syph / ATG9A	-0.0678418	0.205596	A0A0D9S2F1	CASP3	Uncharacterized protein
Syph / ATG9A	-0.0674519	0.287233	A0A0D9QZF2	PDHX	Dihydrolipoamide acetyltransferase component of pyruvate dehydrogenase complex
Syph / ATG9A	-0.0669831	0.774323	A0A0D9S4Z3	SEMA4A	Semaphorin 4A
Syph / ATG9A	-0.0663242	0.681304	A0A0D9RAV2	IQSEC1	IQ motif and Sec7 domain ArfGEF 1
Syph / ATG9A	-0.0662726	0.794467	A0A0D9RHK6	TCF12	BHLH domain-containing protein
Syph / ATG9A	-0.0658793	0.469898	A0A0D9RS97	NaN	Proteasome subunit alpha type
Syph / ATG9A	-0.0651966	0.776723	A0A0D9RUC7;A0A0D9SB46	NaN	Uncharacterized protein
Syph / ATG9A	-0.0647457	0.214584	A0A0D9R532	PAK1IP1	Uncharacterized protein
Syph / ATG9A	-0.0645333	0.152155	A0A0D9RYK8	FSCN1	Fascin
Syph / ATG9A	-0.0644448	0.825864	A0A0D9QZK7	LUC7L3	Uncharacterized protein
Syph / ATG9A	-0.0633224	0.22113	A0A0D9SDH4	NaN	60S ribosomal protein L6
Syph / ATG9A	-0.0633015	0.110601	A0A0D9QYP6	SMNDC1	Tudor domain-containing protein
Syph / ATG9A	-0.0621819	0.708501	A0A0D9R0K6	NaN	Protein FAM33A
Syph / ATG9A	-0.0621716	0.107016	A0A0D9RIV4	SNX30	Sorting nexin-30
Syph / ATG9A	-0.0619624	0.51846	A0A0D9S0H4	CXorf56	STING ER exit protein
Syph / ATG9A	-0.0618243	0.35994	A0A0D9RL08	ITIH4	Inter-alpha-trypsin inhibitor heavy chain 4
Syph / ATG9A	-0.0612483	0.247262	A0A0D9SCE0	NaN	60S ribosomal protein L21
Syph / ATG9A	-0.0609998	0.304356	A0A0D9S6T9	GTF2B	General transcription factor TFIIB
Syph / ATG9A	-0.06052	0.179173	A0A0D9QW72	POLR2I	DNA-directed RNA polymerase subunit
Syph / ATG9A	-0.0601132	0.891009	A0A0D9QZS8	MRPL43	L51_S25_CI-B8 domain-containing protein
Syph / ATG9A	-0.0598323	0.494172	A0A0D9RAG1	CEP170	Centrosomal protein 170
Syph / ATG9A	-0.0590095	0.284809	A0A0D9S4Y5	NARF	Fe_hyd_SSU domain-containing protein
Syph / ATG9A	-0.0581895	0.884964	A0A0D9RB89	RAF1	Uncharacterized protein
Syph / ATG9A	-0.0581173	0.409157	A0A0D9RFF7	NaN	40S ribosomal protein S4
Syph / ATG9A	-0.0576922	0.901156	A0A0D9R3C6	UBFD1	Ubiquitin family domain containing 1
Syph / ATG9A	-0.0576878	0.529837	A0A0D9RJ97	CDK14	Protein kinase domain-containing protein
Syph / ATG9A	-0.0576865	0.63459	A0A0D9R8Y5	CNBP	Uncharacterized protein
Syph / ATG9A	-0.0576287	0.578307	A0A0D9S5I4	NaN	GTP-binding nuclear protein Ran
Syph / ATG9A	-0.0571208	0.326625	A0A0D9RBI6	INF2	Uncharacterized protein
Syph / ATG9A	-0.056649	0.190553	A0A0D9RFP0	ITPK1	Inositol 1,3,4-trisphosphate 5/6-kinase
Syph / ATG9A	-0.0552749	0.579682	A0A0D9QWH4	SF3B3	Uncharacterized protein
Syph / ATG9A	-0.054738	0.183911	A0A0D9RKE9	RIPK2	Uncharacterized protein
Syph / ATG9A	-0.0547046	0.716527	A0A0D9RDK9	SETD3	Protein-histidine N-methyltransferase
Syph / ATG9A	-0.0545963	0.474843	A0A0D9QXP9	ALB	Albumin
Syph / ATG9A	-0.0543588	0.0513912	A0A0D9QZI2	CCDC124	Uncharacterized protein
Syph / ATG9A	-0.0536954	0.0376892	A0A0D9RYV0	TRRAP	Uncharacterized protein
Syph / ATG9A	-0.0531907	0.284132	A0A0D9RXT3	PGM3	Phosphoacetylglucosamine mutase
Syph / ATG9A	-0.0525098	0.895503	A0A0D9QXF1	GPATCH1	G-patch domain containing 1
Syph / ATG9A	-0.0523019	0.11658	A0A0D9S4N3	ARHGAP32	Rho GTPase activating protein 32
Syph / ATG9A	-0.052112	0.0401593	A0A0D9QV40	PLEKHG4	Uncharacterized protein
Syph / ATG9A	-0.051754	0.383087	A0A0D9RUD3	PLK2	Serine/threonine-protein kinase PLK
Syph / ATG9A	-0.0512725	0.25152	A0A0D9RYC1	MAD1L1	Uncharacterized protein
Syph / ATG9A	-0.0509611	0.528721	A0A0D9QYX6	ELP4	Elongator complex protein 4
Syph / ATG9A	-0.050773	0.138905	A0A0D9S8F2	RCC2	Regulator of chromosome condensation 2
Syph / ATG9A	-0.0494752	0.155846	A0A0D9RR49	STAU1	Uncharacterized protein
Syph / ATG9A	-0.0486979	0.948532	A0A0D9RAA0	NaN	Coronin
Syph / ATG9A	-0.0483933	0.8579	A0A0D9R1J8	PRKAG1	5'-AMP-activated protein kinase subunit gamma-1
Syph / ATG9A	-0.0477704	0.714707	A0A0D9RCI5	TFIP11	Tuftelin-interacting protein 11
Syph / ATG9A	-0.0477169	0.172113	A0A0D9QV87	PAK4	Non-specific serine/threonine protein kinase
Syph / ATG9A	-0.0474607	0.625381	A0A0D9RPB8	CAST	Calpain inhibitor
Syph / ATG9A	-0.0473838	0.35366	A0A0D9QZV2	NaN	IF rod domain-containing protein
Syph / ATG9A	-0.0471115	0.36708	A0A0D9RKZ7	PRPF18	PRP18 homolog
Syph / ATG9A	-0.0465428	0.469329	A0A0D9R246	DDB1	DNA damage-binding protein 1
Syph / ATG9A	-0.0464499	0.72346	A0A0D9SDH3	RPL10L	Ribosomal_L16 domain-containing protein
Syph / ATG9A	-0.0459707	0.233707	A0A0D9SEF0	NaN	Ribosomal_L18e/L15P domain-containing protein
Syph / ATG9A	-0.0456837	0.16003	A0A0D9R2H7	NaN	Lys-63-specific deubiquitinase
Syph / ATG9A	-0.0455667	0.539864	A0A0D9S5C2	SHC1	SHC-transforming protein 1
Syph / ATG9A	-0.0453173	0.259326	A0A0D9R6C1;A0A0D9SA85;A0A0D9SCK0;A0A0D9SCK2;A0A0D9SCL5	H2BC5;H2BC18;H2BC15;H2BC14;	Histone H2B
Syph / ATG9A	-0.0436764	0.460649	A0A0D9RAS0	CCDC157	Uncharacterized protein
Syph / ATG9A	-0.0435108	0.396387	A0A0D9RSS9	WDR5	Uncharacterized protein
Syph / ATG9A	-0.0427505	0.926891	A0A0D9RQN8	MCM4	DNA replication licensing factor MCM4
Syph / ATG9A	-0.0425973	0.0512589	A0A0D9R2R5	MTG1	Mitochondrial GTPase 1
Syph / ATG9A	-0.0425572	0.376074	A0A0D9RZH5	SRRT	Arsenite-resistance protein 2
Syph / ATG9A	-0.0423576	0.870002	A0A0D9R7V8;A0A0D9SCS0	NaN	60S ribosomal protein L35a
Syph / ATG9A	-0.0422572	0.874161	A0A0D9R3P2	RPS7	40S ribosomal protein S7
Syph / ATG9A	-0.0416721	0.787508	A0A0D9S944	NaN	Actin-related protein 2/3 complex subunit 3
Syph / ATG9A	-0.0414833	0.039155	A0A0D9RJR7	RAD54B	Uncharacterized protein
Syph / ATG9A	-0.0413506	0.163086	A0A0D9RIR6	DHX57	RNA helicase
Syph / ATG9A	-0.0410751	0.688039	A0A0D9RQM6	RBBP7	CAF1C_H4-bd domain-containing protein
Syph / ATG9A	-0.0403388	0.845485	A0A0D9SA95	LIG4	DNA ligase
Syph / ATG9A	-0.0402874	0.653047	A0A0D9RMI9	MAPK1	Mitogen-activated protein kinase
Syph / ATG9A	-0.0388706	0.585344	A0A0D9R5N3	MAP2K3	Protein kinase domain-containing protein
Syph / ATG9A	-0.0387721	0.057759	A0A0D9RF51	CORO2A	Coronin
Syph / ATG9A	-0.0386234	0.518812	A0A0D9RKW8	MIOS	zinc_ribbon_16 domain-containing protein
Syph / ATG9A	-0.0382196	0.754718	A0A0D9RCP9	WASHC5	WASH complex subunit 5
Syph / ATG9A	-0.0381617	0.87866	A0A0D9S8R0	ERRFI1	Uncharacterized protein
Syph / ATG9A	-0.0375293	0.759164	A0A0D9S874	SRRM1	Serine and arginine repetitive matrix 1
Syph / ATG9A	-0.0371748	0.496782	A0A0D9RX99	FRYL	Uncharacterized protein
Syph / ATG9A	-0.0363481	0.675088	A0A0D9QVT8	METAP1	Methionine aminopeptidase
Syph / ATG9A	-0.0362083	0.888058	A0A0D9R6N8	RACK1	Uncharacterized protein
Syph / ATG9A	-0.0360924	0.419743	A0A0D9R933	NaN	Uncharacterized protein
Syph / ATG9A	-0.0358356	0.294808	A0A0D9QVZ5	CNOT2	NOT2_3_5 domain-containing protein
Syph / ATG9A	-0.0349697	0.604603	A0A0D9RA06	MRPS25	L51_S25_CI-B8 domain-containing protein
Syph / ATG9A	-0.0348877	0.340394	A0A0D9QWM1	RBM42	RNA-binding motif protein 42
Syph / ATG9A	-0.0345216	0.686715	A0A0D9RNH2	SRSF6	Uncharacterized protein
Syph / ATG9A	-0.0344298	0.497749	A0A0D9RHS0	ANKRD26	Uncharacterized protein
Syph / ATG9A	-0.0340337	0.480269	A0A0D9R2U3	NaN	Uncharacterized protein
Syph / ATG9A	-0.0337042	0.846178	A0A0D9R506	EGR2	Early growth response 2
Syph / ATG9A	-0.0329493	0.820988	A0A0D9R0C2;A0A0D9RDD4	ING5;ING4	Inhibitor of growth protein
Syph / ATG9A	-0.0328945	0.595002	A0A0D9RUJ2	RBM23	Uncharacterized protein
Syph / ATG9A	-0.0320162	0.151886	A0A0D9S2C0	NT5C3B	5'-nucleotidase
Syph / ATG9A	-0.0316256	0.985271	A0A0D9R033	CHUK	Inhibitor of nuclear factor kappa-B kinase subunit alpha
Syph / ATG9A	-0.0310228	0.513374	A0A0D9RHW2	CHTF18	AAA domain-containing protein
Syph / ATG9A	-0.0309653	0.255263	A0A0D9SC04	CX3CR1	CX3C chemokine receptor 1
Syph / ATG9A	-0.0309541	0.374695	A0A0D9S9I8	NaN	60S ribosomal protein L13
Syph / ATG9A	-0.0291926	0.226078	A0A0D9S705	LRRC40	Uncharacterized protein
Syph / ATG9A	-0.0286456	0.219461	A0A0D9QWC7	TRIM3	RING-type E3 ubiquitin transferase TRIM5
Syph / ATG9A	-0.0285579	0.36571	A0A0D9RU14	PTPN23	Uncharacterized protein
Syph / ATG9A	-0.0283483	0.511684	A0A0D9RHH1	MOB3A	Uncharacterized protein
Syph / ATG9A	-0.0279833	0.880179	A0A0D9S316	TOP2A	DNA topoisomerase 2
Syph / ATG9A	-0.0279489	3.26594e-06	A0A0D9S485	VRK3	Protein kinase domain-containing protein
Syph / ATG9A	-0.0272354	0.118502	A0A0D9S385	FANCA	FA complementation group A
Syph / ATG9A	-0.0267778	0.954591	A0A0D9QZA6	NAT10	RNA cytidine acetyltransferase
Syph / ATG9A	-0.0264332	0.407567	A0A0D9SB97	NaN	60S ribosomal protein L36
Syph / ATG9A	-0.0256511	0.488737	A0A0D9RE89	DTWD1	tRNA-uridine aminocarboxypropyltransferase
Syph / ATG9A	-0.025125	0.972301	A0A0D9QUM3	BCAR1	BCAR1 scaffold protein, Cas family member
Syph / ATG9A	-0.0248557	0.571766	A0A0D9RTZ2	DIMT1	rRNA adenine N(6)-methyltransferase
Syph / ATG9A	-0.0248342	0.823388	A0A0D9R9J4	MID2	RING-type E3 ubiquitin transferase TRIM5
Syph / ATG9A	-0.0245435	0.748047	A0A0D9RU69	TRAF2	TNF receptor-associated factor
Syph / ATG9A	-0.0245139	0.88996	A0A0D9RVW0	PELO	Protein pelota homolog
Syph / ATG9A	-0.0244367	0.891279	A0A0D9RQZ1	NaN	40S ribosomal protein S23
Syph / ATG9A	-0.0233118	0.641706	A0A0D9S5Q2	C1orf68	Chromosome 1 open reading frame 68
Syph / ATG9A	-0.0231472	0.859361	A0A0D9RFE6	NaN	Uncharacterized protein
Syph / ATG9A	-0.0225195	0.294359	A0A0D9RYH3	ROCK1	Rho-associated protein kinase
Syph / ATG9A	-0.0221195	0.0240984	A0A0D9RPM3	PSMA3	Proteasome subunit alpha type
Syph / ATG9A	-0.0220281	0.469186	A0A0D9RAL5	NaN	40S ribosomal protein S6
Syph / ATG9A	-0.0212768	0.527002	A0A0D9RZY2	ATP8B1	Phospholipid-transporting ATPase
Syph / ATG9A	-0.0210856	0.407873	A0A0D9R350	TJP1	Tight junction protein 1
Syph / ATG9A	-0.0209006	0.96185	A0A0D9R7S5	LUC7L2	Uncharacterized protein
Syph / ATG9A	-0.0200089	0.981782	A0A0D9RF57	CEP70	Centrosomal protein of 70 kDa
Syph / ATG9A	-0.0198075	0.302958	A0A0D9RQM0	RASA1	Uncharacterized protein
Syph / ATG9A	-0.0197099	0.979066	A0A0D9RTE5	NOP14	Uncharacterized protein
Syph / ATG9A	-0.0189171	0.76595	A0A0D9RV86	ACTR3	Actin-like protein 3
Syph / ATG9A	-0.0182841	0.490385	A0A0D9RLK1	EIF2S1	Eukaryotic translation initiation factor 2 subunit 1
Syph / ATG9A	-0.0173939	0.410473	A0A0D9RTM8	SUCLG1	Succinate--CoA ligase [ADP/GDP-forming] subunit alpha, mitochondrial
Syph / ATG9A	-0.0169422	0.706556	A0A0D9RJC6	INTS8	Uncharacterized protein
Syph / ATG9A	-0.0165288	0.685443	A0A0D9S0S4	GPATCH8	Uncharacterized protein
Syph / ATG9A	-0.0160891	0.157974	A0A0D9S4V6	CSNK1D	Protein kinase domain-containing protein
Syph / ATG9A	-0.0149896	0.613755	A0A0D9RU97	PSMB5	Proteasome subunit beta
Syph / ATG9A	-0.0148655	0.955255	A0A0D9RQG6	NaN	Uncharacterized protein
Syph / ATG9A	-0.0147658	0.484744	A0A0D9SBE5	NaN	Uncharacterized protein
Syph / ATG9A	-0.0142044	0.965293	A0A0D9QYK6	BBS2	Bardet-Biedl syndrome 2 protein homolog
Syph / ATG9A	-0.0140535	0.837092	A0A0D9R5T3	CUL3	CULLIN_2 domain-containing protein
Syph / ATG9A	-0.0139404	0.722834	A0A0D9S3C9	NaN	Ribosomal protein L19
Syph / ATG9A	-0.0139282	0.110101	A0A0D9RHG2	ABLIM3	Uncharacterized protein
Syph / ATG9A	-0.0136262	0.307534	A0A0D9S1C8	RPL27	60S ribosomal protein L27
Syph / ATG9A	-0.013461	0.269359	A0A0D9RSI6	DUSP11	Dual specificity phosphatase 11
Syph / ATG9A	-0.0130261	0.562272	A0A0D9RIT2	POLR2E	DNA-directed RNA polymerase II subunit E
Syph / ATG9A	-0.0123406	0.549248	A0A0D9RMK2	RBM10	Uncharacterized protein
Syph / ATG9A	-0.0122944	0.346141	A0A0D9RXF8	ZNF622	Uncharacterized protein
Syph / ATG9A	-0.0122828	0.251298	A0A0D9RM70	TWISTNB	Uncharacterized protein
Syph / ATG9A	-0.0121951	0.162578	A0A0D9RTT7	NGDN	Uncharacterized protein
Syph / ATG9A	-0.0116415	0.371161	A0A0D9RDX8	UBA5	UFM1-activating enzyme
Syph / ATG9A	-0.0113932	0.427426	A0A0D9RVT0	UCKL1	Uridine-cytidine kinase
Syph / ATG9A	-0.0110455	0.290846	A0A0D9R787	NaN	60S ribosomal protein L8
Syph / ATG9A	-0.0108571	0.625878	A0A0D9RNJ1	NaN	Elongation factor 1-alpha
Syph / ATG9A	-0.0106618	0.309586	A0A0D9RGH2	COMMD2	COMM domain-containing protein
Syph / ATG9A	-0.0101966	0.146023	A0A0D9R259	CC2D1A	C2 domain-containing protein
Syph / ATG9A	-0.00974981	0.752743	A0A0D9R6B0	NaN	Peptidase S1 domain-containing protein
Syph / ATG9A	-0.00925951	0.749231	A0A0D9RQ60	ATG14	Autophagy related 14
Syph / ATG9A	-0.00891171	0.371377	A0A0D9RV87	PTPRK	Protein-tyrosine-phosphatase
Syph / ATG9A	-0.00857689	0.525259	A0A0D9R4R2	NaN	SMB domain-containing protein
Syph / ATG9A	-0.00842917	0.875292	A0A0D9RTD7	HUS1	Checkpoint protein
Syph / ATG9A	-0.00810757	0.105689	A0A0D9R2U6	DDX17	RNA helicase
Syph / ATG9A	-0.00745806	0.878963	A0A0D9RWZ5	NaN	Protein LTV1 homolog
Syph / ATG9A	-0.00678858	0.537835	A0A0D9RQW7	YTHDC2	RNA helicase
Syph / ATG9A	-0.00675545	0.938498	A0A0D9RKX6	FRMD4A	FERM domain containing 4A
Syph / ATG9A	-0.00589098	0.479983	A0A0D9SAT9	ADO	Uncharacterized protein
Syph / ATG9A	-0.00528185	0.621498	A0A0D9RMB4	NaN	Uncharacterized protein
Syph / ATG9A	-0.00484902	0.70444	A0A0D9RDL2	UBLCP1	Nuclear proteasome inhibitor UBLCP1
Syph / ATG9A	-0.00401718	0.95172	A0A0D9R822	CPSF1	Uncharacterized protein
Syph / ATG9A	-0.00384971	0.303899	A0A0D9RQ71	CDK18	Protein kinase domain-containing protein
Syph / ATG9A	-0.00356962	0.861582	A0A0D9R9S0;A0A0D9RA66	NaN	Ig-like domain-containing protein
Syph / ATG9A	-0.00332752	0.993246	A0A0D9R5T5	NaN	Peptidase S1 domain-containing protein
Syph / ATG9A	-0.00323284	0.903067	A0A0D9R6A2	DDX1	ATP-dependent RNA helicase DDX1
Syph / ATG9A	-0.00303706	0.867889	A0A0D9SAP7	HNRNPH2	Uncharacterized protein
Syph / ATG9A	-0.00262275	0.662491	A0A0D9QZR7	NaN	Uncharacterized protein
Syph / ATG9A	-0.00158302	0.221558	A0A0D9RLR8	PCNA	Proliferating cell nuclear antigen
Syph / ATG9A	-0.00145377	0.019595	A0A0D9RT74	LSM14B	Uncharacterized protein
Syph / ATG9A	-0.001043	0.706365	A0A0D9RCZ0	WDR20	Uncharacterized protein
Syph / ATG9A	-0.000691333	0.758949	A0A0D9R593	HERC4	HECT domain-containing protein
Syph / ATG9A	-0.000330304	0.710054	A0A0D9R5N0	NaN	Uncharacterized protein
Syph / ATG9A	-0.000277283	0.513686	A0A0D9R4P5	RAVER1	Uncharacterized protein
Syph / ATG9A	-0.000158418	0.905545	A0A0D9RK21	FSTL3	Uncharacterized protein
Syph / ATG9A	0.000623194	0.808589	A0A0D9SE21	PRPS1L1	Ribose-phosphate diphosphokinase
Syph / ATG9A	0.000691469	0.269474	A0A0D9S5J1	CNOT3	Uncharacterized protein
Syph / ATG9A	0.00087601	0.0793586	A0A0D9RA45;A0A0D9RA70	NaN	Ig-like domain-containing protein
Syph / ATG9A	0.000925204	0.574486	A0A0D9RBD8	NPM1	Nucleophosmin
Syph / ATG9A	0.00101425	0.860482	A0A0D9RNP3	GTPBP4	Nucleolar GTP-binding protein 1
Syph / ATG9A	0.00164276	0.912479	A0A0D9S9U1	NaN	60S ribosomal protein L7a
Syph / ATG9A	0.00207542	0.294002	A0A0D9S851	CEP85	Uncharacterized protein
Syph / ATG9A	0.00211097	0.735503	A0A0D9R9R4	LPP	LIM domain containing preferred translocation partner in lipoma
Syph / ATG9A	0.00240245	0.256364	A0A0D9QWQ2	DENND2B	UDENN domain-containing protein
Syph / ATG9A	0.00244659	0.333911	A0A0D9R7D0	ZC3H7A	Zinc finger CCCH-type containing 7A
Syph / ATG9A	0.00262397	0.887601	A0A0D9S842	RPS6KA1	Ribosomal protein S6 kinase
Syph / ATG9A	0.00282095	0.979714	A0A0D9S7Z1	ZCCHC17	Uncharacterized protein
Syph / ATG9A	0.00290876	0.385263	A0A0D9SE84	MRPL41	Uncharacterized protein
Syph / ATG9A	0.00367693	0.746133	A0A0D9SB94	NaN	High mobility group protein 1
Syph / ATG9A	0.00380572	0.981191	A0A0D9S3S9	ATP1A2	Sodium/potassium-transporting ATPase subunit alpha
Syph / ATG9A	0.00393135	0.267667	A0A0D9QWR3	HNRNPDL	Uncharacterized protein
Syph / ATG9A	0.00403551	0.319696	A0A0D9SE35	IRF2BP1	Uncharacterized protein
Syph / ATG9A	0.00405085	0.991103	A0A0D9QV09	RPS16	Uncharacterized protein
Syph / ATG9A	0.00446582	0.979137	A0A0D9R055	KRT5	IF rod domain-containing protein
Syph / ATG9A	0.00503891	0.649084	A0A0D9RHB9	NaN	Protein kinase domain-containing protein
Syph / ATG9A	0.00519564	0.540589	A0A0D9R891	NaN	CTP_transf_like domain-containing protein
Syph / ATG9A	0.00563222	0.906832	A0A0D9QZT3	TNS2	Tensin 2
Syph / ATG9A	0.00598502	0.915944	A0A0D9SE10	NaN	Uncharacterized protein
Syph / ATG9A	0.00673435	0.409381	A0A0D9R0Z8	RIOX2	Bifunctional lysine-specific demethylase and histidyl-hydroxylase
Syph / ATG9A	0.00700731	0.77496	A0A0D9QZ51	FBLN1	Fibulin-1
Syph / ATG9A	0.00745372	0.318494	A0A0D9QWT8;A0A0D9RR64	BMP2K;AAK1	BMP2 inducible kinase;AP2 associated kinase 1
Syph / ATG9A	0.00780116	0.590039	A0A0D9R4A8	IPPK	Inositol-pentakisphosphate 2-kinase
Syph / ATG9A	0.00876157	0.634641	A0A0D9R395	MECP2	Methyl-CpG-binding protein 2
Syph / ATG9A	0.00906067	0.438417	A0A0D9R7W9	NaN	Uncharacterized protein
Syph / ATG9A	0.00912287	0.389929	A0A0D9R7J5	DRG2	Uncharacterized protein
Syph / ATG9A	0.00920771	0.583891	A0A0D9S0W9	HNRNPUL1	Uncharacterized protein
Syph / ATG9A	0.00964942	0.721179	A0A0D9SA63	NaN	60S ribosomal protein L35
Syph / ATG9A	0.0098932	0.0673278	A0A0D9R9V6	RWDD2B	RWD domain-containing protein
Syph / ATG9A	0.0102472	0.0230779	A0A0D9S382	BUD13	BUD13 homolog
Syph / ATG9A	0.0102828	0.66192	A0A0D9S8D4	OTUD3	Ubiquitinyl hydrolase 1
Syph / ATG9A	0.0103671	0.625747	A0A0D9SAW0	C2CD4C	C2 domain-containing protein
Syph / ATG9A	0.0105496	0.621261	A0A0D9RDI6	EIF6	Eukaryotic translation initiation factor 6
Syph / ATG9A	0.0112213	0.767762	A0A0D9QV98	GAR1	H/ACA ribonucleoprotein complex subunit
Syph / ATG9A	0.0118	0.00795452	A0A0D9RN70	FAM83D	Family with sequence similarity 83 member D
Syph / ATG9A	0.0124108	0.981509	A0A0D9RTC1	TNS3	Uncharacterized protein
Syph / ATG9A	0.0128813	0.227776	A0A0D9RAH5;A0A0D9SD95	AKR1B1;	Aldo-keto reductase family 1 member B;Aldo_ket_red domain-containing protein
Syph / ATG9A	0.0138288	0.427693	A0A0D9RNB8	USP9X	Ubiquitinyl hydrolase 1
Syph / ATG9A	0.013871	0.0592684	A0A0D9S613	ZNF784	Uncharacterized protein
Syph / ATG9A	0.0159025	0.0679981	A0A0D9R3I4	REPIN1	Uncharacterized protein
Syph / ATG9A	0.0161115	0.605991	A0A0D9QYF8;A0A0D9RT27	RBMS2;RBMS1	Uncharacterized protein
Syph / ATG9A	0.0162512	0.414914	A0A0D9RQW0	METTL8	Methyltransferase-like protein
Syph / ATG9A	0.0162708	0.647464	A0A0D9S016	PHLPP1	PH domain and leucine rich repeat protein phosphatase 1
Syph / ATG9A	0.0162739	0.42276	A0A0D9RAM0	XPC	XPC complex subunit, DNA damage recognition and repair factor
Syph / ATG9A	0.0163396	0.828026	A0A0D9R9Q4	XRCC5	X-ray repair cross-complementing protein 5
Syph / ATG9A	0.0166194	0.292918	A0A0D9RXH8	NaN	Uncharacterized protein
Syph / ATG9A	0.019715	0.406925	A0A0D9R1A5	PATL1	PAT1 homolog 1, processing body mRNA decay factor
Syph / ATG9A	0.020005	0.850139	A0A0D9QXL1	CSNK2A2	Protein kinase domain-containing protein
Syph / ATG9A	0.0204252	0.384687	A0A0D9R6R2	SHMT1	Serine hydroxymethyltransferase
Syph / ATG9A	0.0208495	0.968362	A0A0D9RRF9	SFRP1	Secreted frizzled-related protein 1
Syph / ATG9A	0.021024	0.272166	A0A0D9R0T4	BRIP1	BRCA1 interacting protein C-terminal helicase 1
Syph / ATG9A	0.0211064	0.88867	A0A0D9RQ73	CCT4	T-complex protein 1 subunit delta
Syph / ATG9A	0.0213285	0.150051	A0A0D9RC48	SAMHD1	Deoxynucleoside triphosphate triphosphohydrolase SAMHD1
Syph / ATG9A	0.0222629	0.0671788	A0A0D9RR36	SPACA9	Uncharacterized protein
Syph / ATG9A	0.0223615	0.919745	A0A0D9R758	MCM5	DNA replication licensing factor MCM5
Syph / ATG9A	0.0233114	0.774446	A0A0D9R7I1	DERA	2-deoxy-D-ribose 5-phosphate aldolase
Syph / ATG9A	0.0244539	0.592202	A0A0D9S083	RBFA	Uncharacterized protein
Syph / ATG9A	0.0254713	0.859692	A0A0D9S142	NaN	Protein kinase domain-containing protein
Syph / ATG9A	0.0256186	0.467931	A0A0D9QZ46	ATXN10	Ataxin-10
Syph / ATG9A	0.0256963	0.69776	A0A0D9SAP8	NaN	Uncharacterized protein
Syph / ATG9A	0.0257208	0.975349	A0A0D9QUX2	CEP290	CEP209_CC5 domain-containing protein
Syph / ATG9A	0.0262265	0.693806	A0A0D9QVR5	TANGO6	Uncharacterized protein
Syph / ATG9A	0.0273907	0.709218	A0A0D9S7B5	FAF1	UBX domain-containing protein
Syph / ATG9A	0.0278441	0.075042	A0A0D9RH25	WAC	WW domain-containing protein
Syph / ATG9A	0.0291398	0.154732	A0A0D9S7T7	PSMB2	Proteasome subunit beta
Syph / ATG9A	0.029844	0.940177	A0A0D9RSY3	DDX56	RNA helicase
Syph / ATG9A	0.0299002	0.259218	A0A0D9RBM0	RPL15	Ribosomal protein L15
Syph / ATG9A	0.03008	0.31311	A0A0D9RSA3;A0A0D9SA02	NaN	Uncharacterized protein
Syph / ATG9A	0.0311491	0.900336	A0A0D9RK16	CIBAR1	CBY1 interacting BAR domain containing 1
Syph / ATG9A	0.0314841	0.788437	A0A0D9R9C5	NELFE	Negative elongation factor E
Syph / ATG9A	0.0317242	0.960544	A0A0D9SDQ1	TRIM56	RING-type E3 ubiquitin transferase TRIM5
Syph / ATG9A	0.0318741	0.307679	A0A0D9R187	ESPNL	Uncharacterized protein
Syph / ATG9A	0.0321419	0.718862	A0A0D9QWJ4	ABRAXAS1	BRCA1-A complex subunit Abraxas 1
Syph / ATG9A	0.0324964	0.893584	A0A0D9R013	KRT1	Cytokeratin-1
Syph / ATG9A	0.0329827	0.0343024	A0A0D9RSP2	PTPN14	Tyrosine-protein phosphatase non-receptor type
Syph / ATG9A	0.0332641	0.940998	A0A0D9S6V3	DDAH1	Dimethylargininase
Syph / ATG9A	0.0333514	0.272135	A0A0D9R5E5	DNAJC17	J domain-containing protein
Syph / ATG9A	0.0342176	0.678023	A0A0D9REQ6	G3BP1	Uncharacterized protein
Syph / ATG9A	0.0343883	0.654137	A0A0D9QUW2	FBL	Uncharacterized protein
Syph / ATG9A	0.0360887	0.0220283	A0A0D9RN92	RRP9	Uncharacterized protein
Syph / ATG9A	0.0364594	0.978445	A0A0D9RC89	FLNC	Uncharacterized protein
Syph / ATG9A	0.0365194	0.764224	A0A0D9S6D9	RPS5	Ribosomal_S7 domain-containing protein
Syph / ATG9A	0.0366113	0.863093	A0A0D9S2F0	KRT14	IF rod domain-containing protein
Syph / ATG9A	0.0366942	0.936816	A0A0D9QYW0	HOMER3	WH1 domain-containing protein
Syph / ATG9A	0.0376438	0.478306	A0A0D9R7S9	SREBF1	BHLH domain-containing protein
Syph / ATG9A	0.0378502	0.796115	A0A0D9S7B7	NaN	Uncharacterized protein
Syph / ATG9A	0.0387291	0.566852	A0A0D9RTC7	ADD1	Aldolase_II domain-containing protein
Syph / ATG9A	0.0388671	0.110264	A0A0D9RD36	HMMR	Uncharacterized protein
Syph / ATG9A	0.0390115	0.384227	A0A0D9R3Z4	CUL1	CULLIN_2 domain-containing protein
Syph / ATG9A	0.0392899	0.396376	A0A0D9QZI5	NOLC1	LisH domain-containing protein
Syph / ATG9A	0.0394667	0.242978	A0A0D9RF75	GPR161	G protein-coupled receptor 161
Syph / ATG9A	0.0396511	0.715676	A0A0D9R6L1	HNRNPM	Heterogeneous nuclear ribonucleoprotein M
Syph / ATG9A	0.0402929	0.278862	A0A0D9R0E9	NaN	Ribonucloprotein
Syph / ATG9A	0.0408248	0.496849	A0A0D9REK8;A0A0D9S240	MFAP3;MFAP3L	Ig-like domain-containing protein
Syph / ATG9A	0.0435846	0.732491	A0A0D9S6I6	AMPD2	AMP deaminase
Syph / ATG9A	0.0445099	0.928184	A0A0D9S6G1	WDR77	Uncharacterized protein
Syph / ATG9A	0.0453336	0.0934084	A0A0D9R137	NaN	Uncharacterized protein
Syph / ATG9A	0.0463493	0.79133	A0A0D9RUT2	DARS1	Aspartate--tRNA ligase, cytoplasmic
Syph / ATG9A	0.0470211	0.822943	A0A0D9RHF7	AP3D1	AP-3 complex subunit delta
Syph / ATG9A	0.0470298	0.97494	A0A0D9RR51	PSMC6	AAA domain-containing protein
Syph / ATG9A	0.0475876	0.614776	A0A0D9R5J9	TST	Sulfurtransferase
Syph / ATG9A	0.0481155	0.936896	A0A0D9S2P9	LIG1	DNA ligase
Syph / ATG9A	0.0483646	0.49444	A0A0D9R339	PSMD1	26S proteasome non-ATPase regulatory subunit 1
Syph / ATG9A	0.0493815	0.526052	A0A0D9SBP3	CENPB	Uncharacterized protein
Syph / ATG9A	0.0495679	0.792203	A0A0D9S8E2;A0A0D9SB90	NaN	Ribosome assembly factor mrt4
Syph / ATG9A	0.050004	0.609703	A0A0D9R5K0	NUP153	Uncharacterized protein
Syph / ATG9A	0.0507774	0.970696	A0A0D9RU60	ASF1A	Uncharacterized protein
Syph / ATG9A	0.0509978	0.655284	A0A0D9RGX1	MTPAP	Uncharacterized protein
Syph / ATG9A	0.0511772	0.245228	A0A0D9R626	FARSB	Phenylalanyl-tRNA synthetase beta subunit
Syph / ATG9A	0.0518394	0.628123	A0A0D9S7E5	LRRC41	Leucine-rich repeat-containing protein 41
Syph / ATG9A	0.051846	0.9632	A0A0D9RDP7	PFAS	Formylglycinamide ribonucleotide amidotransferase
Syph / ATG9A	0.0532367	0.616786	A0A0D9RWQ4	NUP155	Nucleoporin 155
Syph / ATG9A	0.0533583	0.605079	A0A0D9SE59	MYADM	Uncharacterized protein
Syph / ATG9A	0.0535007	0.338648	A0A0D9S567	YY1AP1	YY1 associated protein 1
Syph / ATG9A	0.0540943	0.66438	A0A0D9SAG1	NaN	Ribosomal_L23eN domain-containing protein
Syph / ATG9A	0.0543909	0.863404	A0A0D9S704	SRSF11	RRM domain-containing protein
Syph / ATG9A	0.0547777	0.684982	A0A0D9QUV1	PSMC4	26S proteasome AAA-ATPase subunit RPT3
Syph / ATG9A	0.0553328	0.472669	A0A0D9RL86	NaN	60S ribosomal protein L4
Syph / ATG9A	0.0571813	0.101475	A0A0D9RXI5	NaN	Midasin
Syph / ATG9A	0.0573016	0.796842	A0A0D9R2I0	FARSA	Phenylalanine--tRNA ligase
Syph / ATG9A	0.0578413	0.968252	A0A0D9RLK2	CAMKMT	Calmodulin-lysine N-methyltransferase
Syph / ATG9A	0.0579821	0.241185	A0A0D9RC78	NaN	Ribosomal protein
Syph / ATG9A	0.0586324	0.0258071	A0A0D9S0E1	DDX3Y	RNA helicase
Syph / ATG9A	0.0593983	0.426811	A0A0D9QVH9	CSRP2	Uncharacterized protein
Syph / ATG9A	0.0600132	0.487295	A0A0D9RHS6	MEX3D	Mex-3 RNA binding family member D
Syph / ATG9A	0.0606169	0.521755	A0A0D9RAZ4	BRF1	B-related factor 1
Syph / ATG9A	0.0606241	0.77015	A0A0D9R070	NaN	IF rod domain-containing protein
Syph / ATG9A	0.0608774	0.160594	A0A0D9QWZ1	BUB3	Uncharacterized protein
Syph / ATG9A	0.0611363	0.265928	A0A0D9RRL5	ZFYVE16	FYVE-type domain-containing protein
Syph / ATG9A	0.0623451	0.528261	A0A0D9RBT5	UHRF1BP1	Chorein_N domain-containing protein
Syph / ATG9A	0.0624698	0.891982	A0A0D9SB72	NaN	60S ribosomal protein L12
Syph / ATG9A	0.0627518	0.989979	A0A0D9RUG2	ORC4	Origin recognition complex subunit 4
Syph / ATG9A	0.0631643	0.581922	A0A0D9RFF1	NaN	Uncharacterized protein
Syph / ATG9A	0.0633702	0.974953	A0A0D9RNY0	PLEKHA3	PH domain-containing protein
Syph / ATG9A	0.0638256	0.250916	A0A0D9R3A5	HCFC1	Fibronectin type-III domain-containing protein
Syph / ATG9A	0.0639353	0.412579	A0A0D9QVQ0	PRMT7	Protein arginine N-methyltransferase
Syph / ATG9A	0.063964	0.715966	A0A0D9RKU0	MCM3	DNA replication licensing factor MCM3
Syph / ATG9A	0.0640235	0.782341	A0A0D9S6I2;A0A0D9S6I4;A0A0D9S6I5	GSTM3;GSTM4;GSTM4	Glutathione S-transferase;Glutathione transferase;Glutathione transferase
Syph / ATG9A	0.0645636	0.256819	A0A0D9RAR6	THOC3	Uncharacterized protein
Syph / ATG9A	0.0646271	0.364857	A0A0D9R4T8	PKP2	Uncharacterized protein
Syph / ATG9A	0.0648411	0.450131	A0A0D9S117	ARHGEF1	Uncharacterized protein
Syph / ATG9A	0.0655814	0.133389	A0A0D9RDV4	SH3GL1	SH3 domain containing GRB2 like 1, endophilin A2
Syph / ATG9A	0.0659353	0.801779	A0A0D9SCH7	NaN	60S ribosomal protein L13a
Syph / ATG9A	0.0659985	0.857241	A0A0D9QWT6	PAQR3	Uncharacterized protein
Syph / ATG9A	0.0667347	0.913468	A0A0D9RWC8	ERI1	SAP domain-containing protein
Syph / ATG9A	0.0670525	0.562646	A0A0D9RKX8	LUC7L	Uncharacterized protein
Syph / ATG9A	0.0670676	0.847923	A0A0D9RQA8	TCEA1	Uncharacterized protein
Syph / ATG9A	0.0675112	0.650163	A0A0D9R478	NaN	Complex I-B15
Syph / ATG9A	0.0676315	0.0255568	A0A0D9SEF7	CHST14	Carbohydrate sulfotransferase
Syph / ATG9A	0.0678775	0.815905	A0A0D9RI07	NaN	Annexin
Syph / ATG9A	0.0683458	0.382203	A0A0D9RUF7	PSME1	Proteasome activator subunit 1
Syph / ATG9A	0.0684735	0.653495	A0A0D9RYP1	KPNA3	Importin subunit alpha
Syph / ATG9A	0.0685592	0.924718	A0A0D9R0M3	SMG8	Protein SMG8
Syph / ATG9A	0.0696576	0.344799	A0A0D9RNS4	OSBPL3	Oxysterol-binding protein
Syph / ATG9A	0.0705884	0.389814	A0A0D9R7L4	RTCB	RNA-splicing ligase RtcB homolog
Syph / ATG9A	0.0706716	0.4578	A0A0D9QZI9	RPL18A	60S ribosomal protein L18a
Syph / ATG9A	0.0707272	0.155656	A0A0D9S8D8	CAPZB	F-actin-capping protein subunit beta
Syph / ATG9A	0.0711597	0.017787	A0A0D9RK75	ECT2	Uncharacterized protein
Syph / ATG9A	0.0712057	0.850882	A0A0D9RIG4	CHMP4B	Uncharacterized protein
Syph / ATG9A	0.0713386	0.825791	A0A0D9S145	ERF	ETS domain-containing protein
Syph / ATG9A	0.071949	0.601682	A0A0D9QXT6	MOB1B	Uncharacterized protein
Syph / ATG9A	0.0720794	0.247088	A0A0D9QV45	PAF1	RNA polymerase II-associated factor 1 homolog
Syph / ATG9A	0.0738913	0.841257	A0A0D9QWN4	MGMT	6-O-methylguanine-DNA methyltransferase
Syph / ATG9A	0.0749483	0.100443	A0A0D9RCR9	MTSS1	MTSS I-BAR domain containing 1
Syph / ATG9A	0.0750528	0.665961	A0A0D9S173	LIPE	Hormone-sensitive lipase
Syph / ATG9A	0.0754988	0.855025	A0A0D9RBZ5	DNAJA1	DnaJ heat shock protein family (Hsp40) member A1
Syph / ATG9A	0.0756499	0.505965	A0A0D9R5B8	KNL1	Kinetochore scaffold 1
Syph / ATG9A	0.0758584	0.186255	A0A0D9QZB1	NaN	Uncharacterized protein
Syph / ATG9A	0.0760589	0.750781	A0A0D9RA27	LRMDA	Leucine rich melanocyte differentiation associated
Syph / ATG9A	0.0776153	0.935893	A0A0D9RJR9;A0A0D9S502;A0A0D9S9Y4;A0A0D9S9Y9	RAB40C;RAB40B;;	SOCS box domain-containing protein
Syph / ATG9A	0.0776315	0.800755	A0A0D9R7U4	BRWD1	Bromodomain and WD repeat domain containing 1
Syph / ATG9A	0.0778696	0.442321	A0A0D9RRK9;A0A0D9S9T8	NaN	Small nuclear ribonucleoprotein G
Syph / ATG9A	0.0779628	0.316271	A0A0D9SBM1	PPP1R3D	Protein phosphatase 1 regulatory subunit
Syph / ATG9A	0.0783646	0.552156	A0A0D9R8C6	CORO1B	Coronin
Syph / ATG9A	0.0786513	0.369677	A0A0D9RK58	NUP88	Uncharacterized protein
Syph / ATG9A	0.080031	0.456619	A0A0D9RB09;A0A0D9RKA3	RING1;RNF2	E3 ubiquitin-protein ligase RING1;E3 ubiquitin-protein ligase RING2
Syph / ATG9A	0.0802733	0.390796	A0A0D9RSN3	POLD2	DNA polymerase delta subunit 2
Syph / ATG9A	0.0815043	0.643601	A0A0D9S1X2	PPP1R13L	Protein phosphatase 1 regulatory subunit 13 like
Syph / ATG9A	0.0821934	0.735196	A0A0D9RJL7	KIF3B	Kinesin-like protein
Syph / ATG9A	0.082244	0.884974	A0A0D9RN82	DHX35	RNA helicase
Syph / ATG9A	0.0831043	0.331576	A0A0D9R8P6	DRG1	Uncharacterized protein
Syph / ATG9A	0.0832775	0.874212	A0A0D9R8C2	EEFSEC	Tr-type G domain-containing protein
Syph / ATG9A	0.0852031	0.948994	A0A0D9RXY2	CUL4A	CULLIN_2 domain-containing protein
Syph / ATG9A	0.0855178	0.803993	A0A0D9RAB6	NaN	40S ribosomal protein S24
Syph / ATG9A	0.0862531	0.72279	A0A0D9S4V1	IQGAP3	Uncharacterized protein
Syph / ATG9A	0.0890208	0.967025	A0A0D9RXX8	PDCD6	Programmed cell death 6
Syph / ATG9A	0.0890543	0.627046	A0A0D9RRB8	UBR3	E3 ubiquitin-protein ligase
Syph / ATG9A	0.0891285	0.911834	A0A0D9SCU4	ZNHIT2	HIT-type domain-containing protein
Syph / ATG9A	0.0894059	0.152621	A0A0D9R3M5	DUSP9	Dual specificity protein phosphatase
Syph / ATG9A	0.0904303	0.884964	A0A0D9RLP2	DST	Uncharacterized protein
Syph / ATG9A	0.090581	0.524068	A0A0D9RQ32	NTMT1	Uncharacterized protein
Syph / ATG9A	0.0919214	0.427322	A0A0D9R786	ABCF1	ATP binding cassette subfamily F member 1
Syph / ATG9A	0.0920566	0.368316	A0A0D9RMP8	RPRD1B	CID domain-containing protein
Syph / ATG9A	0.0920912	0.667378	A0A0D9RRR6	ADNP	Uncharacterized protein
Syph / ATG9A	0.0923008	0.700165	A0A0D9RB68;A0A0D9RNE7	SLC25A23;SLC25A25	Solute carrier family 25 member 23;EF-hand domain-containing protein
Syph / ATG9A	0.0938494	0.966458	A0A0D9R9I1	STK19	Serine/threonine kinase 19
Syph / ATG9A	0.0942926	0.322554	A0A0D9R950	MORC2	CW-type domain-containing protein
Syph / ATG9A	0.0945013	0.528013	A0A0D9RM90	ABCF3	Uncharacterized protein
Syph / ATG9A	0.0948556	0.371899	A0A0D9S805	YTHDF2	YTH domain-containing protein
Syph / ATG9A	0.0949703	0.926982	A0A0D9R2Z2	RPP30	Uncharacterized protein
Syph / ATG9A	0.0950816	0.3155	A0A0D9RI58	RPS15	40S ribosomal protein S15
Syph / ATG9A	0.0953125	0.676317	A0A0D9RH26	SF3A2	Matrin-type domain-containing protein
Syph / ATG9A	0.0953847	0.461841	A0A0D9SB32	NaN	STING ER exit protein
Syph / ATG9A	0.0962109	0.436373	A0A0D9RH35	PSMC2	26S proteasome AAA-ATPase subunit RPT1
Syph / ATG9A	0.0962806	0.421432	A0A0D9RPH8	ZER1	Uncharacterized protein
Syph / ATG9A	0.0964296	0.0101965	A0A0D9QYM1	SEPTIN9	Septin 9
Syph / ATG9A	0.0965843	0.526005	A0A0D9S611	FIZ1	Uncharacterized protein
Syph / ATG9A	0.096688	0.150846	A0A0D9RSA7	TRAPPC6B	Uncharacterized protein
Syph / ATG9A	0.096783	0.187765	A0A0D9RI99	MLF1	Myeloid leukemia factor 1
Syph / ATG9A	0.0970981	0.733865	A0A0D9S338	RUVBL2	RuvB-like helicase
Syph / ATG9A	0.0972055	0.579478	A0A0D9S7W4	SYNC	Syncoilin, intermediate filament protein
Syph / ATG9A	0.0975359	0.600632	A0A0D9RYH8	AP5Z1	Uncharacterized protein
Syph / ATG9A	0.0980894	0.570255	A0A0D9R9W8	USP16	Ubiquitin carboxyl-terminal hydrolase 16
Syph / ATG9A	0.0986405	0.994858	A0A0D9S873	CLIC4	Chloride intracellular channel protein
Syph / ATG9A	0.0987325	0.909615	A0A0D9RAZ6	CNOT10	CCR4-NOT transcription complex subunit 10
Syph / ATG9A	0.0989909	0.24732	A0A0D9S3L7	ATXN2	Ataxin 2
Syph / ATG9A	0.0990247	0.0745675	A0A0D9RNW2	TAB3	Uncharacterized protein
Syph / ATG9A	0.0997816	0.0851973	A0A0D9QUI8	NMT1	Glycylpeptide N-tetradecanoyltransferase
Syph / ATG9A	0.100001	0.424696	A0A0D9QXC3	BTBD10	BTB domain-containing protein
Syph / ATG9A	0.101236	0.0356062	A0A0D9R2G1	NFIX	Nuclear factor 1
Syph / ATG9A	0.101252	0.267037	A0A0D9RPU6	TTC37	Uncharacterized protein
Syph / ATG9A	0.101619	0.879097	A0A0D9RZ33	TAF6	TAF domain-containing protein
Syph / ATG9A	0.101933	0.9	A0A0D9RAC2	ADSS	Adenylosuccinate synthetase isozyme 2
Syph / ATG9A	0.102095	0.818287	A0A0D9S7U6	DLGAP3	Uncharacterized protein
Syph / ATG9A	0.103539	0.167421	A0A0D9RQB7	DTWD2	tRNA-uridine aminocarboxypropyltransferase
Syph / ATG9A	0.103902	0.447617	A0A0D9RRB2	PLAT	Plasminogen activator
Syph / ATG9A	0.103988	0.121228	A0A0D9RKF8	PANK2	Pantothenate kinase 2
Syph / ATG9A	0.10429	0.318867	A0A0D9S226	CBR4	Uncharacterized protein
Syph / ATG9A	0.105664	0.605795	A0A0D9R8K1	CLIC1	Chloride intracellular channel protein
Syph / ATG9A	0.106371	0.299038	A0A0D9RJU1	VIM	Vimentin
Syph / ATG9A	0.10669	0.839569	A0A0D9RDS7	PSMF1	Proteasome inhibitor PI31 subunit
Syph / ATG9A	0.107556	0.588477	A0A0D9RMA6	MSH6	DNA mismatch repair protein
Syph / ATG9A	0.108762	0.0749289	A0A0D9R011	CYB5R3	NADH-cytochrome b5 reductase
Syph / ATG9A	0.109516	0.984879	A0A0D9R516	NAA35	N-alpha-acetyltransferase 35, NatC auxiliary subunit
Syph / ATG9A	0.109697	0.322445	A0A0D9S3N9	DDX6	RNA helicase
Syph / ATG9A	0.110119	0.350598	A0A0D9S360	PSMD3	PCI domain-containing protein
Syph / ATG9A	0.110172	0.66959	A0A0D9RPS6	NUP188	Nup188 domain-containing protein
Syph / ATG9A	0.110447	0.580522	A0A0D9RLW9	PRIM2	DNA primase large subunit
Syph / ATG9A	0.11072	0.53307	A0A0D9QVP1	PSMD8	26S proteasome non-ATPase regulatory subunit 8
Syph / ATG9A	0.111131	0.607871	A0A0D9RY93	C7orf50	Uncharacterized protein
Syph / ATG9A	0.111464	0.858802	A0A0D9RP43	ARMT1	Sugar phosphate phosphatase
Syph / ATG9A	0.111709	0.761626	A0A0D9QWM9	HAUS5	Uncharacterized protein
Syph / ATG9A	0.112092	0.130642	A0A0D9RDV7	ARPC4	Actin-related protein 2/3 complex subunit 4
Syph / ATG9A	0.112198	0.474772	A0A0D9RGP2	BIRC6	UBC core domain-containing protein
Syph / ATG9A	0.113092	0.132707	A0A0D9RJR5	ARPC5	Actin-related protein 2/3 complex subunit 5
Syph / ATG9A	0.1131	0.916671	A0A0D9QWI7	NaN	Ribosomal_L18e/L15P domain-containing protein
Syph / ATG9A	0.113248	0.263061	A0A0D9S3C2	MED1	Mediator of RNA polymerase II transcription subunit 1
Syph / ATG9A	0.113266	0.698485	A0A0D9R7S0	OCRL	Phosphoinositide 5-phosphatase
Syph / ATG9A	0.113482	0.892152	A0A0D9S164	SMARCA5	Uncharacterized protein
Syph / ATG9A	0.114242	0.934472	A0A0D9RWH7	PRKAA1	Acetyl-CoA carboxylase kinase
Syph / ATG9A	0.11443	0.661982	A0A0D9RMX2	MTHFD1	C-1-tetrahydrofolate synthase, cytoplasmic
Syph / ATG9A	0.116358	0.409135	A0A0D9SAY9	RANBP6	Uncharacterized protein
Syph / ATG9A	0.116803	0.732554	A0A0D9RHH5	CACYBP	Calcyclin-binding protein
Syph / ATG9A	0.11696	0.44071	A0A0D9RCC5	SEC13	GATOR complex protein SEC13
Syph / ATG9A	0.117798	0.915629	A0A0D9RQP3	NUP214	Nucleoporin 214
Syph / ATG9A	0.117882	0.360465	A0A0D9QY94	NaN	L-lactate dehydrogenase
Syph / ATG9A	0.11819	0.0391943	A0A0D9RLK7	NaN	V-type proton ATPase subunit D
Syph / ATG9A	0.118353	0.861187	A0A0D9RYB0	INTS1	DUF3677 domain-containing protein
Syph / ATG9A	0.11989	0.328721	A0A0D9RDD0	WDR12	Ribosome biogenesis protein WDR12
Syph / ATG9A	0.120198	0.375341	A0A0D9QVY0	WWP2	E3 ubiquitin-protein ligase
Syph / ATG9A	0.120355	0.309263	A0A0D9QWS4	AARS	Alanine--tRNA ligase
Syph / ATG9A	0.122046	0.191717	A0A0D9RUV2	LIMD1	LIM domain-containing protein 1
Syph / ATG9A	0.122254	0.0298116	A0A0D9RPG2	ZDHHC12	Palmitoyltransferase
Syph / ATG9A	0.122504	0.0426352	A0A0D9RIQ3	PMS1	HMG box domain-containing protein
Syph / ATG9A	0.12259	0.698027	A0A0D9S7W2	YARS1	Tyrosine--tRNA ligase
Syph / ATG9A	0.12309	0.382467	A0A0D9RP40	EDC3	Enhancer of mRNA-decapping protein 3
Syph / ATG9A	0.123095	0.916663	A0A0D9R8K5	CBR1	Carbonyl reductase 1
Syph / ATG9A	0.123254	0.488444	A0A0D9RTQ3	CCDC148	Coiled-coil domain containing 148
Syph / ATG9A	0.123992	0.163555	A0A0D9RU78	C8G	Lipocln_cytosolic_FA-bd_dom domain-containing protein
Syph / ATG9A	0.124548	0.953006	A0A0D9RXI7	WHAMM	WASP homolog associated with actin, golgi membranes and microtubules
Syph / ATG9A	0.125897	0.203613	A0A0D9R015;A0A0D9SC74	DYNLL2;DYNLL1	Dynein light chain
Syph / ATG9A	0.125973	0.764401	A0A0D9RX92	C5orf22	Uncharacterized protein
Syph / ATG9A	0.126317	0.954076	A0A0D9RGC5	HPS3	Hermansky-Pudlak syndrome 3 protein homolog
Syph / ATG9A	0.126379	0.29895	A0A0D9R036	MYO9B	Myosin IXB
Syph / ATG9A	0.126402	0.15378	A0A0D9RHT9	ABI1	Uncharacterized protein
Syph / ATG9A	0.126574	0.0481756	A0A0D9RS34	FAM174A	Uncharacterized protein
Syph / ATG9A	0.127569	0.422623	A0A0D9R7L8	TONSL	NF-kappa-B inhibitor-like protein 2
Syph / ATG9A	0.128245	0.999056	A0A0D9R4P6	ROCK2	Rho-associated protein kinase
Syph / ATG9A	0.128641	0.415467	A0A0D9S8Q7	ENO1	2-phospho-D-glycerate hydro-lyase
Syph / ATG9A	0.128991	0.961273	A0A0D9RAQ1	EXOC4	Exocyst complex component Sec8
Syph / ATG9A	0.129278	0.737285	A0A0D9S2X0	KRT10	IF rod domain-containing protein
Syph / ATG9A	0.129491	0.0921849	A0A0D9S0I5	NaN	Uncharacterized protein
Syph / ATG9A	0.129786	0.844837	A0A0D9REP0	PGP	Uncharacterized protein
Syph / ATG9A	0.130366	0.268138	A0A0D9R563	NEDD9	SH3 domain-containing protein
Syph / ATG9A	0.130826	0.257486	A0A0D9RV11	MTREX	Mtr4 exosome RNA helicase
Syph / ATG9A	0.131408	0.7262	A0A0D9R721	TRIM26	Uncharacterized protein
Syph / ATG9A	0.13175	0.196133	A0A0D9RCA8	UBAP2	UBA domain-containing protein
Syph / ATG9A	0.132043	0.549159	A0A0D9S1Y8	USP10	Ubiquitin carboxyl-terminal hydrolase
Syph / ATG9A	0.132553	0.160106	A0A0D9S713	SERBP1	HABP4_PAI-RBP1 domain-containing protein
Syph / ATG9A	0.133638	0.823338	A0A0D9S4Z6	LMNA	Uncharacterized protein
Syph / ATG9A	0.133872	0.372177	A0A0D9QXG4	CNOT1	Uncharacterized protein
Syph / ATG9A	0.135408	0.761903	A0A0D9RYD3	LMO7	LIM domain 7
Syph / ATG9A	0.135636	0.721512	A0A0D9QXE8;A0A0D9QYS5	NaN	Small ubiquitin-related modifier;Rad60-SLD domain-containing protein
Syph / ATG9A	0.135788	0.710808	A0A0D9RZH6	KATNAL2	Katanin p60 ATPase-containing subunit A-like 2
Syph / ATG9A	0.135823	0.540968	A0A0D9REL7	FAM114A2	Uncharacterized protein
Syph / ATG9A	0.135983	0.241905	A0A0D9RCQ6	GPN1	GPN-loop GTPase
Syph / ATG9A	0.13684	0.342191	A0A0D9RCN8	EMG1	Uncharacterized protein
[truncated: 2,270 more rows]
