# Supplementary material for: Synaptic vesicle proteins and ATG9A self-organize in distinct vesicle phases within synapsin condensates
Source: Nat Commun. 2023 Jan 28;14:455. doi: 10.1038/s41467-023-36081-3 (PMC9884207; doi:10.1038/s41467-023-36081-3)
Supplement: Supplementary file 10 — Source Data [file 41467_2023_36081_MOESM10_ESM.xlsx]

## Sheet: Fig 2c
	EGFP-SCAMP5												mCherry-Synapsin
	Time (sec)	Set 1	Set 2	Set 3	Set 4	Set 5		Time (sec)	Mean	SD			Time (sec)	Set 1	Set 2	Set 3	Set 4	Set 5		Time (sec)	Mean	SD
	-10	0.984338	0.999856	0.992022	1.00558	1.00826		-10	0.998	0.00985			-10	0.999982	1.01711	1.00677	1.00504	1.00236		-10	1.0063	0.0066
	-5	1.01566	1.00014	1.00798	0.994423	0.991744		-5	1.002	0.00985			-5	1.00002	0.982889	0.993231	0.994957	0.997644		-5	0.9937	0.0066
	0	0	0	0	0	0		0	0	0			0	0	0	0	0	0		0	0	0
	5	0.0483679	0.0426857	0.0293111	0.0302021	0.0355417		5	0.0372	0.0082			5	0.193422	0.207043	0.209041	0.141569	0.326313		5	0.2155	0.0677
	10	0.0750503	0.0662414	0.045531	0.0423803	0.0510362		10	0.056	0.014			10	0.29599	0.32264	0.344167	0.23945	0.444887		10	0.3294	0.0755
	15	0.0906462	0.0880534	0.0614471	0.0530266	0.0658914		15	0.0718	0.0167			15	0.364131	0.390117	0.452231	0.312836	0.532646		15	0.4104	0.0848
	20	0.111386	0.0974439	0.067395	0.068207	0.0778194		20	0.0845	0.0193			20	0.434121	0.450014	0.538895	0.374436	0.598098		20	0.4791	0.0888
	25	0.12008	0.108689	0.0710691	0.0742399	0.0828118		25	0.0914	0.0218			25	0.470805	0.503708	0.604469	0.426022	0.633046		25	0.5276	0.0882
	30	0.13912	0.127721	0.0844009	0.0809352	0.0949756		30	0.1054	0.0264			30	0.508926	0.525465	0.672692	0.477804	0.647448		30	0.5665	0.0876
	35	0.155614	0.146721	0.0915388	0.0874757	0.106343		35	0.1175	0.0316			35	0.541081	0.566307	0.696244	0.528787	0.692596		35	0.605	0.0827
	40	0.158432	0.161256	0.0962629	0.0933465	0.111044		40	0.1241	0.0334			40	0.555982	0.586327	0.727877	0.557002	0.689881		40	0.6234	0.0801
	45	0.168042	0.16229	0.101296	0.0974552	0.114231		45	0.1287	0.034			45	0.573858	0.622429	0.741077	0.585224	0.713414		45	0.6472	0.0759
	50	0.168445	0.175796	0.10979	0.105382	0.118791		50	0.1356	0.0338			50	0.591905	0.635981	0.754466	0.607867	0.729716		50	0.664	0.0735
	55	0.18563	0.169335	0.11824	0.106981	0.124465		55	0.1409	0.0344			55	0.619337	0.638457	0.779908	0.650013	0.730945		55	0.6837	0.0686
	60	0.190415	0.178052	0.122813	0.118308	0.124989		60	0.1469	0.0344			60	0.624222	0.662382	0.789475	0.67853	0.732867		60	0.6975	0.0646
	65	0.193737	0.180503	0.123119	0.11663	0.125874		65	0.148	0.0362			65	0.632135	0.674882	0.797626	0.68427	0.750941		65	0.708	0.0657
	70	0.206522	0.185777	0.128453	0.124544	0.127994		70	0.1547	0.0386			70	0.636199	0.682219	0.807696	0.697395	0.754373		70	0.7156	0.0666
	75	0.201603	0.192876	0.132441	0.129367	0.129965		75	0.1573	0.0367			75	0.640124	0.678373	0.815774	0.706045	0.730817		75	0.7142	0.066
	80	0.218118	0.208883	0.135438	0.130721	0.135464		80	0.1657	0.0438			80	0.658024	0.699717	0.808693	0.704247	0.738825		80	0.7219	0.0564
	85	0.217665	0.207091	0.134955	0.131196	0.143463		85	0.1669	0.0419			85	0.651657	0.691281	0.797135	0.720064	0.73689		85	0.7194	0.0541
	90	0.213632	0.211316	0.139908	0.135596	0.136715		90	0.1674	0.0412			90	0.651716	0.683956	0.792749	0.735641	0.737343		90	0.7203	0.0543
	95	0.222028	0.202204	0.148242	0.138489	0.142347		95	0.1707	0.0386			95	0.672921	0.687426	0.8104	0.731655	0.731745		95	0.7268	0.0536
	100	0.227714	0.220273	0.150347	0.142053	0.14726		100	0.1775	0.0426			100	0.676642	0.704692	0.828927	0.741182	0.741352		100	0.7386	0.0574
	105	0.231879	0.216315	0.155518	0.145081	0.14527		105	0.1788	0.0419			105	0.674528	0.695572	0.822184	0.756873	0.740395		105	0.7379	0.0576
	110	0.23667	0.226933	0.158482	0.149242	0.145798		110	0.1834	0.0445			110	0.690057	0.710443	0.832697	0.767479	0.737417		110	0.7476	0.0557
	115	0.242338	0.225101	0.160826	0.155051	0.148409		115	0.1863	0.0439			115	0.705756	0.716081	0.836705	0.784526	0.738296		115	0.7563	0.0542
	120	0.25297	0.232762	0.167418	0.1541	0.158566		120	0.1932	0.0462			120	0.704385	0.741235	0.820553	0.777608	0.724234		120	0.7536	0.0461
	125	0.262216	0.24284	0.164682	0.15734	0.157696		125	0.197	0.0513			125	0.719611	0.741332	0.83035	0.764306	0.72831		125	0.7568	0.0444
	130	0.254108	0.246338	0.170545	0.155539	0.161059		130	0.1975	0.0485			130	0.713733	0.756648	0.845134	0.77399	0.73822		130	0.7655	0.0498
	135	0.268567	0.244565	0.176305	0.161764	0.163404		135	0.2029	0.05			135	0.726058	0.76436	0.831522	0.77377	0.742284		135	0.7676	0.0403
	140	0.281725	0.244442	0.178433	0.160984	0.166891		140	0.2065	0.0537			140	0.723383	0.772854	0.826042	0.792441	0.749614		140	0.7729	0.0394
	145	0.275348	0.249408	0.179478	0.169565	0.172342		145	0.2092	0.0495			145	0.735072	0.755841	0.832475	0.813563	0.727881		145	0.773	0.0473
	150	0.274681	0.252937	0.181775	0.16859	0.17298		150	0.2102	0.0498			150	0.740604	0.779907	0.824858	0.813071	0.715582		150	0.7748	0.0466
	155	0.283666	0.260782	0.179247	0.177517	0.176557		155	0.2156	0.0524			155	0.748892	0.775104	0.811667	0.82478	0.732715		155	0.7786	0.0395
	160	0.288337	0.254338	0.180632	0.175011	0.175252		160	0.2147	0.0531			160	0.728152	0.76199	0.789088	0.81405	0.715575		160	0.7618	0.0411
	165	0.298334	0.260592	0.180754	0.179006	0.174859		165	0.2187	0.0571			165	0.75548	0.770411	0.797215	0.833398	0.721064		165	0.7755	0.0425
	170	0.305747	0.254804	0.184441	0.17707	0.18073		170	0.2206	0.0575			170	0.756132	0.773484	0.786822	0.822156	0.746412		170	0.777	0.0297
	175	0.309912	0.262093	0.180902	0.183301	0.184074		175	0.2241	0.059			175	0.750055	0.774234	0.781232	0.805989	0.737602		175	0.7698	0.0269
	180	0.311154	0.263351	0.193169	0.179695	0.187784		180	0.227	0.0577			180	0.773277	0.749089	0.820717	0.811793	0.746256		180	0.7802	0.0347
	185	0.312026	0.267974	0.198529	0.184882	0.189716		185	0.2306	0.0566			185	0.763725	0.720222	0.803732	0.833084	0.763296		185	0.7768	0.0431
	190	0.302201	0.252102	0.201774	0.189727	0.183195		190	0.2258	0.0506			190	0.775256	0.680675	0.810917	0.833996	0.73685		190	0.7675	0.0609
	195	0.317965	0.258387	0.206574	0.192009	0.189412		195	0.2329	0.0551			195	0.767139	0.687128	0.798475	0.850695	0.743324		195	0.7694	0.061
	200	0.308532	0.274234	0.203011	0.197081	0.192082		200	0.235	0.053			200	0.759156	0.743677	0.771876	0.867357	0.749391		200	0.7783	0.0509
	205	0.310997	0.279738	0.202997	0.200469	0.190851		205	0.237	0.0546			205	0.760055	0.728207	0.7486	0.856644	0.749534		205	0.7686	0.0505
	210	0.321895	0.275349	0.204151	0.20188	0.186875		210	0.238	0.0581			210	0.728667	0.721197	0.744651	0.863219	0.727661		210	0.7571	0.06
	215	0.320465	0.256419	0.207687	0.200861	0.186443		215	0.2344	0.0548			215	0.736637	0.699924	0.750031	0.842113	0.716803		215	0.7491	0.0554
	220	0.325006	0.278843	0.214323	0.203837	0.189558		220	0.2423	0.0575			220	0.732043	0.737998	0.776891	0.847432	0.710686		220	0.761	0.0539
	225	0.313013	0.295955	0.217087	0.208674	0.18846		225	0.2446	0.0559			225	0.738235	0.762347	0.772829	0.857741	0.732072		225	0.7726	0.0504
	230	0.334208	0.281551	0.225407	0.206186	0.192546		230	0.248	0.0589			230	0.732127	0.767748	0.797307	0.841422	0.72904		230	0.7735	0.0472
	235	0.333653	0.295264	0.217042	0.211203	0.19148		235	0.2497	0.0614			235	0.740967	0.777213	0.763361	0.850665	0.73617		235	0.7737	0.0462
	240	0.333447	0.292596	0.217476	0.212396	0.191894		240	0.2496	0.0605			240	0.747628	0.767065	0.784013	0.83469	0.730836		240	0.7728	0.0399
	245	0.323106	0.282546	0.217156	0.214273	0.195759		245	0.2466	0.0539			245	0.733803	0.765669	0.785267	0.834251	0.718973		245	0.7676	0.0455
	250	0.337931	0.291058	0.224694	0.212501	0.192026		250	0.2516	0.0609			250	0.743904	0.755507	0.787	0.838223	0.727845		250	0.7705	0.0436
	255	0.336208	0.286779	0.223815	0.215323	0.200561		255	0.2525	0.0572			255	0.74044	0.771404	0.77992	0.837396	0.720112		255	0.7699	0.0447
	260	0.330929	0.291175	0.22203	0.218583	0.20451		260	0.2534	0.0548			260	0.73802	0.770591	0.73158	0.853206	0.723415		260	0.7634	0.0533
	265	0.331839	0.293451	0.22016	0.22322	0.206542		265	0.255	0.0547			265	0.727192	0.76261	0.723814	0.860762	0.729938		265	0.7609	0.058
	270	0.337578	0.309238	0.224713	0.227956	0.203157		270	0.2605	0.059			270	0.739539	0.779865	0.751689	0.867167	0.731226		270	0.7739	0.0553
	275	0.334477	0.302184	0.23129	0.234812	0.204361		275	0.2614	0.0545			275	0.723728	0.748126	0.77108	0.871371	0.719786		275	0.7668	0.062
	280	0.33125	0.306536	0.233394	0.235689	0.199454		280	0.2613	0.0552			280	0.734812	0.780504	0.732061	0.867828	0.718175		280	0.7667	0.0612
	285	0.344502	0.306402	0.228962	0.233762	0.206961		285	0.2641	0.0585			285	0.738044	0.775241	0.741235	0.883229	0.717379		285	0.771	0.0661
	290	0.339553	0.293526	0.232285	0.237461	0.196583		290	0.2599	0.0565			290	0.737495	0.762882	0.724153	0.881817	0.71197		290	0.7637	0.0687
	295	0.35016	0.289322	0.236612	0.227064	0.210091		295	0.2626	0.0572			295	0.72821	0.774409	0.729147	0.876503	0.733742		295	0.7684	0.0634
	300	0.345357	0.305423	0.236316	0.226684	0.207984		300	0.2644	0.0584			300	0.752828	0.78352	0.72322	0.849165	0.728399		300	0.7674	0.0516
	305	0.342786	0.306077	0.234071	0.220457	0.2043		305	0.2615	0.0598			305	0.740757	0.784808	0.724416	0.830031	0.711359		305	0.7583	0.0488
	310	0.343588	0.309975	0.246413	0.227824	0.203408		310	0.2662	0.0585			310	0.752649	0.7925	0.742398	0.839058	0.73423		310	0.7722	0.0436
	315	0.357796	0.319556	0.243261	0.229356	0.200258		315	0.27	0.0659			315	0.724336	0.776421	0.739635	0.829524	0.72407		315	0.7588	0.0449
	320	0.351663	0.312707	0.243179	0.231022	0.209454		320	0.2696	0.06			320	0.744171	0.762209	0.730172	0.850542	0.712182		320	0.7599	0.0539
	325	0.365957	0.317959	0.242496	0.229098	0.203877		325	0.2719	0.0676			325	0.738282	0.767527	0.707929	0.858541	0.709552		325	0.7564	0.0621
	330	0.365658	0.321411	0.238083	0.231335	0.207808		330	0.2729	0.0673			330	0.768309	0.777021	0.708098	0.859938	0.7241		330	0.7675	0.0593
	335	0.366375	0.307946	0.236995	0.232389	0.203352		335	0.2694	0.0665			335	0.767162	0.757773	0.697575	0.840484	0.701513		335	0.7529	0.0583
	340	0.364101	0.318572	0.237694	0.240102	0.205169		340	0.2731	0.0658			340	0.751874	0.761093	0.690835	0.854776	0.716212		340	0.755	0.0625
	345	0.358751	0.319008	0.249226	0.24209	0.209797		345	0.2758	0.0611			345	0.745428	0.772939	0.724057	0.869467	0.699899		345	0.7624	0.0656
	350	0.359923	0.310528	0.243248	0.246449	0.215894		350	0.2752	0.0587			350	0.747594	0.760278	0.713401	0.874163	0.706741		350	0.7604	0.0674
	355	0.368329	0.310035	0.24243	0.241555	0.21034		355	0.2745	0.0638			355	0.752359	0.763681	0.713123	0.866146	0.692609		355	0.7576	0.0672
	360	0.372646	0.328448	0.25803	0.249952	0.213308		360	0.2845	0.0645			360	0.750659	0.772293	0.720423	0.856894	0.697352		360	0.7595	0.0615
	365	0.370036	0.312489	0.255876	0.249184	0.220343		365	0.2816	0.0597			365	0.730398	0.768082	0.700611	0.855007	0.68917		365	0.7487	0.0668
	370	0.364096	0.324412	0.252311	0.247672	0.221199		370	0.2819	0.0598			370	0.731508	0.767734	0.693009	0.857837	0.686492		370	0.7473	0.0699
	375	0.366353	0.336206	0.239497	0.245026	0.225398		375	0.2825	0.0641			375	0.732094	0.77821	0.68776	0.85148	0.716369		375	0.7532	0.064
	380	0.355716	0.315263	0.247696	0.248988	0.215768		380	0.2767	0.0571			380	0.745675	0.763584	0.668436	0.853197	0.704254		380	0.747	0.0699
	385	0.360811	0.33726	0.245055	0.252124	0.206457		385	0.2803	0.0656			385	0.743413	0.773691	0.667924	0.846355	0.703278		385	0.7469	0.0685
	390	0.378604	0.330852	0.251498	0.252647	0.213454		390	0.2854	0.0674			390	0.766784	0.765381	0.686076	0.858881	0.721195		390	0.7597	0.0649
	395	0.375317	0.328094	0.255851	0.242903	0.210553		395	0.2825	0.0674			395	0.761304	0.775127	0.706023	0.845605	0.719512		395	0.7615	0.055
	400	0.371836	0.332436	0.258436	0.244937	0.212342		400	0.284	0.0659			400	0.777672	0.787573	0.695677	0.845585	0.733936		400	0.7681	0.0568
	405	0.375964	0.331705	0.256519	0.250182	0.210852		405	0.285	0.067			405	0.783864	0.757072	0.681357	0.857738	0.725673		405	0.7611	0.0661
	410	0.382931	0.31522	0.25181	0.25405	0.202143		410	0.2812	0.0696			410	0.778441	0.756223	0.677991	0.830272	0.69884		410	0.7484	0.0614
	415	0.370323	0.327301	0.255948	0.249103	0.205079		415	0.2816	0.0662			415	0.755989	0.746848	0.660208	0.831919	0.693315		415	0.7377	0.0657
	420	0.384573	0.318742	0.263737	0.247593	0.211913		420	0.2853	0.0675			420	0.748103	0.759086	0.668456	0.815516	0.707359		420	0.7397	0.0555
	425	0.377399	0.321794	0.257107	0.251713	0.214253		425	0.2845	0.0648			425	0.752871	0.776863	0.664165	0.833976	0.697656		425	0.7451	0.0667
	430	0.377025	0.334147	0.262573	0.250075	0.207799		430	0.2863	0.0681			430	0.753753	0.774274	0.67204	0.837978	0.693928		430	0.7464	0.0661
	435	0.367348	0.338916	0.265711	0.259209	0.217542		435	0.2897	0.0616			435	0.749048	0.750274	0.680397	0.861651	0.700253		435	0.7483	0.0703
	440	0.374529	0.342192	0.273818	0.266333	0.21286		440	0.2939	0.0644			440	0.75399	0.770787	0.6879	0.8499	0.682657		440	0.749	0.0686
	445	0.392405	0.335639	0.274135	0.264865	0.216717		445	0.2968	0.0682			445	0.759049	0.756135	0.695001	0.862905	0.685085		445	0.7516	0.0709
	450	0.38602	0.337113	0.278859	0.269534	0.211506		450	0.2966	0.0669			450	0.749426	0.758244	0.69133	0.87403	0.668551		450	0.7483	0.0799
	455	0.390887	0.348593	0.28669	0.267674	0.218928		455	0.3026	0.0678			455	0.753738	0.740076	0.687519	0.85678	0.671527		455	0.7419	0.0729
	460	0.390101	0.341521	0.278957	0.266235	0.215846		460	0.2985	0.068			460	0.746614	0.739799	0.67631	0.852622	0.661706		460	0.7354	0.0755
	465	0.391674	0.347817	0.281381	0.271733	0.221187		465	0.3028	0.0671			465	0.773033	0.725834	0.690857	0.838613	0.681857		465	0.742	0.0648
	470	0.402673	0.34044	0.28526	0.271003	0.218738		470	0.3036	0.0703			470	0.765115	0.762369	0.690628	0.857425	0.675688		470	0.7502	0.0724
	475	0.396132	0.349239	0.284103	0.270761	0.219838		475	0.304	0.0691			475	0.760109	0.762201	0.677739	0.861895	0.655674		475	0.7435	0.0817
	480	0.382749	0.350956	0.276541	0.275853	0.232089		480	0.3036	0.0615			480	0.744188	0.760168	0.664462	0.873253	0.668347		480	0.7421	0.0851
	485	0.403476	0.347722	0.291901	0.281463	0.231365		485	0.3112	0.0661			485	0.760827	0.752173	0.683462	0.889671	0.665517		485	0.7503	0.0883
	490	0.390679	0.345109	0.287348	0.280177	0.235548		490	0.3078	0.0605			490	0.75047	0.743381	0.69151	0.902992	0.684194		490	0.7545	0.0882
	495	0.385088	0.355441	0.291381	0.279471	0.232562		495	0.3088	0.0612			495	0.740209	0.751173	0.685066	0.898955	0.688441		495	0.7528	0.087
	500	0.402372	0.354934	0.283947	0.279471	0.229007		500	0.3099	0.0684			500	0.758988	0.751043	0.678268	0.900216	0.670271		500	0.7518	0.0924
	505	0.391629	0.351637	0.285045	0.285836	0.238075		505	0.3104	0.0608			505	0.732468	0.756241	0.683103	0.893515	0.664429		505	0.746	0.0904
	510	0.401364	0.35415	0.280276	0.286389	0.235874		510	0.3116	0.0656			510	0.731731	0.767779	0.657447	0.889028	0.657909		510	0.7408	0.0957
	515	0.387243	0.349864	0.293786	0.282379	0.238538		515	0.3104	0.0585			515	0.747723	0.749026	0.67857	0.890887	0.664976		515	0.7462	0.0896
	520	0.39003	0.365164	0.291011	0.278702	0.232653		520	0.3115	0.0647			520	0.745955	0.757514	0.687228	0.879622	0.678404		520	0.7497	0.0805
	525	0.406632	0.346426	0.294545	0.282443	0.2358		525	0.3132	0.0654			525	0.742392	0.756752	0.694901	0.867014	0.672693		525	0.7468	0.0754
	530	0.411904	0.354601	0.286733	0.287327	0.241227		530	0.3164	0.067			530	0.736155	0.736061	0.666494	0.876229	0.666612		530	0.7363	0.0856
	535	0.395142	0.346687	0.287525	0.288282	0.241798		535	0.3119	0.0596			535	0.720899	0.733258	0.649789	0.885617	0.652668		535	0.7284	0.0958
	540	0.393816	0.348615	0.27835	0.283113	0.250637		540	0.3109	0.0587			540	0.720455	0.724735	0.642452	0.868544	0.661452		540	0.7235	0.0887
	545	0.395089	0.355278	0.275456	0.294656	0.255114		545	0.3151	0.0583			545	0.713127	0.721942	0.64983	0.881732	0.664004		545	0.7261	0.0923
	550	0.405177	0.347966	0.268231	0.299943	0.252146		550	0.3147	0.0624			550	0.729347	0.709433	0.660464	0.901303	0.66681		550	0.7335	0.0982
	555	0.405675	0.345264	0.275016	0.293993	0.256254		555	0.3152	0.0605			555	0.732687	0.728705	0.66671	0.860743	0.652039		555	0.7282	0.0824
	560	0.409095	0.338905	0.276581	0.285456	0.248565		560	0.3117	0.0635			560	0.714711	0.743356	0.672063	0.820358	0.646018		560	0.7193	0.0678
	565	0.396385	0.337586	0.268963	0.291603	0.248151		565	0.3085	0.0593			565	0.720634	0.738432	0.633721	0.839263	0.651968		565	0.7168	0.0815
	570	0.400231	0.347789	0.256573	0.289052	0.250623		570	0.3089	0.064			570	0.718579	0.750369	0.622822	0.812486	0.646824		570	0.7102	0.0771
	575	0.400831	0.344016	0.257977	0.298592	0.253339		575	0.311	0.0621			575	0.703932	0.739382	0.61573	0.840823	0.655179		575	0.711	0.0865
	580	0.402873	0.351306	0.268609	0.304372	0.249619		580	0.3154	0.0624			580	0.714222	0.735028	0.619378	0.846559	0.654423		580	0.7139	0.0873
	585	0.39953	0.341797	0.269319	0.297562	0.249139		585	0.3115	0.0603			585	0.714551	0.726137	0.633955	0.840216	0.663062		585	0.7156	0.0792
	590	0.405915	0.347526	0.266206	0.301416	0.2528		590	0.3148	0.0628			590	0.690593	0.727553	0.634361	0.833662	0.678903		590	0.713	0.0752
	595	0.3958	0.365439	0.275132	0.30475	0.251818		595	0.3186	0.0606			595	0.692411	0.746109	0.651506	0.853436	0.67186		595	0.7231	0.0809
	600	0.395612	0.354353	0.274419	0.304976	0.243138		600	0.3145	0.0611			600	0.703401	0.745261	0.639648	0.861746	0.65795		600	0.7216	0.0885

## Sheet: Fig 2d
		Time constant (sec)
		EGFP-SC5	mCh-Syn
	Set 1	129.73	28.8288
	Set 2	119.52	25
	Set 3	163.363	17.4174
	Set 4	203.003	42.042
	Set 5	120	11.4114
	Mean	147.123	24.9399
	SD	36.0085	11.6964

## Sheet: Fig 2g
		Set 1				Set 2				Set 3				Set 4
																				Before		1,6-HD
		Distance (μm)	Before	1,6-HD		Distance (μm)	Before	1,6-HD		Distance (μm)	Before	1,6-HD		Distance (μm)	Before	1,6-HD			Distance (μm)	Mean	SE	Mean	SE
		-1.452	0.109745	0.271569		-1.452	0.16356	0.334392		-1.452	0.149052	0.438803		-1.452	0.0933705	0.177716			-1.452	0.1289	0.0164	0.3056	0.0548
		-1.331	0.124966	0.275027		-1.331	0.172853	0.335906		-1.331	0.172878	0.363747		-1.331	0.0787233	0.181193			-1.331	0.1374	0.0226	0.289	0.0404
		-1.21	0.129993	0.273811		-1.21	0.136621	0.378749		-1.21	0.151447	0.38896		-1.21	0.0814058	0.185359			-1.21	0.1249	0.0152	0.3067	0.0481
		-1.089	0.141589	0.239203		-1.089	0.131769	0.370366		-1.089	0.175156	0.368178		-1.089	0.0903715	0.189312			-1.089	0.1347	0.0175	0.2918	0.0459
		-0.968	0.153323	0.234071		-0.968	0.148441	0.358304		-0.968	0.153999	0.4232		-0.968	0.0953143	0.193311			-0.968	0.1378	0.0142	0.3022	0.0535
		-0.847	0.186666	0.267023		-0.847	0.174526	0.354354		-0.847	0.161581	0.437436		-0.847	0.104269	0.208689			-0.847	0.1568	0.0182	0.3169	0.0501
		-0.726	0.237216	0.290284		-0.726	0.21565	0.368701		-0.726	0.200867	0.416558		-0.726	0.134237	0.204715			-0.726	0.197	0.0222	0.3201	0.0464
		-0.605	0.345942	0.317775		-0.605	0.275544	0.375039		-0.605	0.262302	0.457685		-0.605	0.179386	0.214877			-0.605	0.2658	0.0342	0.3413	0.051
		-0.484	0.488318	0.361751		-0.484	0.379355	0.409756		-0.484	0.315638	0.50163		-0.484	0.283667	0.247497			-0.484	0.3667	0.0451	0.3802	0.0529
		-0.363	0.690884	0.364974		-0.363	0.563329	0.423291		-0.363	0.438994	0.4742		-0.363	0.43158	0.270831			-0.363	0.5312	0.0612	0.3833	0.0436
		-0.242	0.832131	0.419278		-0.242	0.76291	0.435158		-0.242	0.696388	0.458189		-0.242	0.643792	0.30117			-0.242	0.7338	0.0408	0.4034	0.035
		-0.121	0.940237	0.464434		-0.121	0.93494	0.461123		-0.121	0.925575	0.502191		-0.121	0.866371	0.33166			-0.121	0.9168	0.0171	0.4399	0.0372
		0	1	0.424387		0	1	0.486851		0	1	0.498736		0	1	0.346122			0	1	0	0.439	0.035
		0.121	0.924719	0.402627		0.121	0.880027	0.486773		0.121	0.918698	0.504453		0.121	0.917134	0.359242			0.121	0.9101	0.0102	0.4383	0.0345
		0.242	0.745276	0.360408		0.242	0.618442	0.478233		0.242	0.700774	0.471446		0.242	0.682437	0.333772			0.242	0.6867	0.0263	0.411	0.0373
		0.363	0.510525	0.349848		0.363	0.4121	0.404811		0.363	0.51742	0.419768		0.363	0.445082	0.297603			0.363	0.4713	0.0256	0.368	0.0279
		0.484	0.343913	0.315259		0.484	0.284536	0.35797		0.484	0.429052	0.368533		0.484	0.263537	0.267729			0.484	0.3303	0.0371	0.3274	0.023
		0.605	0.259843	0.289468		0.605	0.208916	0.333974		0.605	0.35603	0.330156		0.605	0.161962	0.237509			0.605	0.2467	0.0416	0.2978	0.0225
		0.726	0.210417	0.271721		0.726	0.167219	0.31526		0.726	0.283372	0.393908		0.726	0.114287	0.205109			0.726	0.1938	0.0357	0.2965	0.0396
		0.847	0.164078	0.28596		0.847	0.166479	0.291312		0.847	0.211285	0.365825		0.847	0.106939	0.171232			0.847	0.1622	0.0214	0.2786	0.0402
		0.968	0.147684	0.287469		0.968	0.164488	0.257654		0.968	0.206222	0.325707		0.968	0.0942107	0.159896			0.968	0.1532	0.0232	0.2577	0.0354
		1.089	0.136035	0.2462		1.089	0.118997	0.273432		1.089	0.191392	0.359711		1.089	0.0793311	0.155093			1.089	0.1314	0.0232	0.2586	0.0421
		1.21	0.128528	0.252423		1.21	0.110846	0.27971		1.21	0.21514	0.324382		1.21	0.0744375	0.151899			1.21	0.1322	0.0298	0.2521	0.0365
		1.331	0.12657	0.242905		1.331	0.114128	0.249069		1.331	0.162452	0.289547		1.331	0.0757925	0.154097			1.331	0.1197	0.0179	0.2339	0.0285
		1.452	0.135677	0.224137		1.452	0.131688	0.243863		1.452	0.14109	0.310116		1.452	0.0756164	0.162455			1.452	0.121	0.0153	0.2351	0.0304

## Sheet: Fig 2h
			At bouton center					Away from bouton
				Control	1,6-HD				Control	1,6-HD
			Set 1	0.95499	0.43048			Set 1	0.12591	0.25665
			Set 2	0.93832	0.47825			Set 2	0.13828	0.30361
			Set 3	0.94809	0.50179			Set 3	0.16534	0.35259
			Set 4	0.92784	0.34567			Set 4	0.07989	0.16879
			Mean	0.9423	0.439			Mean	0.1274	0.2704
			SE	0.0059125	0.0345			SE	0.0178	0.0391

## Sheet: Fig 2i
		Pearson's correlation coefficient
		Resting vs Washout
	Set 1	0.729
	Set 2	0.697
	Set 3	0.717
	Mean	0.7143
	SE	0.0093333

## Sheet: Fig 2k
		vGlut-pH response					vGlut-pH response
	Time (sec)	Set 1	Set 2	Set 3	Set 4		Time (sec)	Mean	SEM
	0	-0.0101628	0.000107331	0.00156759	-0.00473736		0	-0.0033063	0.0026531
	5	0.0101628	-0.000107331	-0.00156759	0.00473736		5	0.0033063	0.0026531
	10	0.74792	0.720115	0.490623	0.546884		10	0.6264	0.0634
	15	0.893311	0.85055	0.772869	0.886488		15	0.8508	0.0276
	20	0.772478	0.721715	0.755421	0.857982		20	0.7769	0.029
	25	0.657155	0.604781	0.687512	0.721689		25	0.6678	0.0248
	30	0.519357	0.511236	0.583138	0.588944		30	0.5507	0.0205
	35	0.420096	0.44918	0.451792	0.418204		35	0.4348	0.00907
	40	0.358632	0.391349	0.347189	0.338641		40	0.359	0.0115
	45	0.293007	0.327822	0.269553	0.249028		45	0.2849	0.0169
	50	0.219781	0.287532	0.198129	0.197031		50	0.2256	0.0213
	55	0.197217	0.250949	0.168449	0.142403		55	0.1898	0.0233
	60	0.159702	0.223242	0.138203	0.104855		60	0.1565	0.0249
	65	0.124962	0.1926	0.119502	0.0746279		65	0.1279	0.0243
	70	0.0705459	0.121998	0.105015	0.0370559		70	0.0837	0.0189
	75	0.0511188	0.0996154	0.0761068	0.0268902		75	0.0634	0.0157
	80	0.0317661	0.0693225	0.0795952	0.044914		80	0.0564	0.011
	85	0.0453764	0.0704342	0.0606214	0.0239204		85	0.0501	0.0101
	90	0.037808	0.0493084	0.0705574	0.0282074		90	0.0465	0.0091141
	95	0.0173606	0.0552289	0.0745362	0.0464024		95	0.0484	0.0119
	100	0.0179134	0.0474795	0.0676977	0.0543113		100	0.0469	0.0105
	105	0.0106304	0.0587369	0.0709023	0.0400899		105	0.0451	0.0131
	110	0.0194753	0.0414313	0.0723451	0.0308858		110	0.041	0.0114
	115	0.0302925	0.0498932	0.0743741	0.0497658		115	0.0511	0.0090271
	120	0.0265286	0.0577954	0.0790793	0.0616352		120	0.0563	0.0109
	125	0.0311984	0.0466303	0.0771455	0.0642262		125	0.0548	0.01
	130	0.0290494	0.0578571	0.0797151	0.0497429		130	0.0541	0.0105
	135	0.0425083	0.0560105	0.0745348	0.0657843		135	0.0597	0.0068694
	140	0.0216719	0.035993	0.0723781	0.0430759		140	0.0433	0.0107
	145	0.0273837	0.0593632	0.0704821	0.0551612		145	0.0531	0.0091604
	150	0.025729	0.0526282	0.0677035	0.0368498		150	0.0457	0.0091711
	155	0.0339351	0.0491035	0.0656086	0.0367088		155	0.0463	0.0072201
	160	0.0364871	0.048667	0.0549651	0.0434774		160	0.0459	0.003919
	165	0.0190194	0.0505706	0.0617873	0.0330129		165	0.0411	0.0094455
	170	0.0309344	0.055875	0.0596835	0.0497668		170	0.0491	0.0063793
	175	0.0295807	0.0436206	0.0607851	0.0573653		175	0.0478	0.0071269
	180	0.0357554	0.0480849	0.0647533	0.0289838		180	0.0444	0.007854
	185	0.0139909	0.0631118	0.0583019	0.0354229		185	0.0427	0.0113
	190	0.210111	0.262292	0.254854	0.281551		190	0.2522	0.0151
	195	0.199975	0.264589	0.257522	0.198614		195	0.2302	0.0179
	200	0.164873	0.217977	0.21293	0.149761		200	0.1864	0.0171
	205	0.119163	0.168231	0.167618	0.0887816		205	0.1359	0.0195
	210	0.0964291	0.14096	0.150657	0.0635111		210	0.1129	0.0203
	215	0.0686914	0.134071	0.139436	0.0318925		215	0.0935	0.0261
	220	0.0767523	0.10556	0.131499	0.0151754		220	0.0822	0.025
	225	0.0558303	0.093824	0.110484	-0.00629705		225	0.0635	0.0259
	230	0.0320757	0.089223	0.101942	-0.00335831		230	0.055	0.0247
	235	0.0319311	0.0933003	0.108114	0.00851925		235	0.0605	0.0239
	240	0.0320951	0.0830705	0.102829	-0.0156365		240	0.0506	0.0266
	245	0.0288612	0.069109	0.0887895	-0.0160838		245	0.0427	0.0232
	250	-0.00392262	0.0353596	0.0496006	0.0102766		250	0.0228	0.0121
	255	-0.00976458	0.0289533	0.0514772	-0.00520624		255	0.0164	0.0145
	260	-0.0316997	0.0239528	0.0557322	0.00610415		260	0.0135	0.0182
	265	-0.0300591	0.0246233	0.0600789	0.0176183		265	0.0181	0.0185
	270	-0.0332744	0.0178565	0.0537738	0.0264107		270	0.0162	0.0182
	275	-0.0461196	0.0271459	0.0659712	0.00464065		275	0.0129	0.0234
	280	-0.0447716	0.0139387	0.0718166	0.0345904		280	0.0189	0.0244
	285	-0.038535	0.0177414	0.078702	0.0276582		285	0.0214	0.024
	290	-0.0443827	0.0146288	0.0751021	0.0104615		290	0.014	0.0244
	295	-0.044789	0.022372	0.0889285	0.0350199		295	0.0254	0.0275
	300	-0.0434016	0.012422	0.0804265	0.0386341		300	0.022	0.0259
	305	-0.0376838	0.0220975	0.0893128	0.0353509		305	0.0273	0.0261
	310	-0.033342	0.027537	0.0875708	0.0219037		310	0.0259	0.0247
	315	-0.0314422	0.0164677	0.0812663	0.0425054		315	0.0272	0.0236
	320	-0.0348005	0.0277582	0.0840605	0.0320351		320	0.0273	0.0243
	325	-0.0346457	0.0257843	0.0904772	0.0292324		325	0.0277	0.0256
	330	-0.0366178	0.0139855	0.0820264	0.0487368		330	0.027	0.0254
	335	-0.028896	0.0402473	0.0842494	0.0425255		335	0.0345	0.0234
	340	-0.0345959	0.0355461	0.0850873	0.0425703		340	0.0322	0.0248
	345	-0.021545	0.036203	0.0958793	0.030947		345	0.0354	0.024
	350	-0.0196994	0.0146701	0.0856219	0.0506823		350	0.0328	0.0227
	355	-0.0358607	0.0204859	0.0960024	0.0450156		355	0.0314	0.0274
	360	-0.0279277	0.023533	0.0956522	0.0456012		360	0.0342	0.0256
	365	-0.0306583	0.0176969	0.0913826	0.0453359		365	0.0309	0.0255
	370	0.713087	0.778258	0.709061	0.693376		370	0.7234	0.0188
	375	0.871754	0.863474	0.904805	0.850672		375	0.8727	0.0116
	380	0.65598	0.730514	0.816667	0.711803		380	0.7287	0.0333
	385	0.431829	0.592121	0.678544	0.584161		385	0.5717	0.0513
	390	0.292705	0.479872	0.51978	0.455932		390	0.4371	0.0499
	395	0.195549	0.40101	0.409251	0.343804		395	0.3374	0.0495
	400	0.138649	0.351008	0.312408	0.262363		400	0.2661	0.0462
	405	0.112684	0.302775	0.241656	0.19809		405	0.2138	0.04
	410	0.089849	0.248243	0.20399	0.16274		410	0.1762	0.0337
	415	0.0654536	0.214158	0.177535	0.115345		415	0.1431	0.033
	420	0.0555328	0.17779	0.159639	0.105645		420	0.1247	0.0277
	425	0.0474853	0.17277	0.144464	0.0643361		425	0.1073	0.0304
	430	0.0413213	0.121775	0.136829	0.048544		430	0.0871	0.0246
	435	0.023509	0.0950106	0.139159	0.0426192		435	0.0751	0.0262
	440	0.009321	0.0934679	0.119163	0.030782		440	0.0632	0.0258
	445	0.00284128	0.0602653	0.132548	0.0420456		445	0.0594	0.0272
	450	-0.006118	0.0679525	0.110188	0.0342446		450	0.0516	0.0247
	455	0.00978343	0.070273	0.115453	0.0391148		455	0.0587	0.0226
	460	0.00579781	0.0523279	0.129287	0.0460514		460	0.0584	0.0258
	465	0.02177	0.0713404	0.127086	0.0655362		465	0.0714	0.0216
	470	0.00804619	0.0623355	0.121422	0.0471443		470	0.0597	0.0235
	475	0.00388737	0.0722132	0.132854	0.0575641		475	0.0666	0.0265
	480	0.0116066	0.0764689	0.140373	0.0606246		480	0.0723	0.0266
	485	0.0127724	0.0537726	0.134534	0.0595196		485	0.0651	0.0254
	490	-0.0153926	0.0607748	0.130193	0.0668677		490	0.0606	0.0298
	495	-0.0156527	0.0612986	0.138057	0.0564596		495	0.06	0.0314
	500	-0.0110974	0.0521466	0.14157	0.060278		500	0.0607	0.0313
	505	-0.0120078	0.0618995	0.13674	0.0604453		505	0.0618	0.0304
	510	-0.0107963	0.0686474	0.128919	0.0528859		510	0.0599	0.0287
	515	-0.0149739	0.0531132	0.131105	0.0694724		515	0.0597	0.03
	520	-0.00884666	0.0520267	0.132691	0.0703967		520	0.0616	0.0291
	525	-0.00744829	0.0657534	0.127411	0.051111		525	0.0592	0.0277
	530	-0.0163105	0.0741404	0.139312	0.0557841		530	0.0632	0.032
	535	-0.0155853	0.0844518	0.137204	0.0725291		535	0.0696	0.0317
	540	-0.0241588	0.0758723	0.148284	0.0657916		540	0.0664	0.0354
	545	-0.0132481	0.0729942	0.136797	0.0661388		545	0.0657	0.0307
	550	-0.0197832	0.0781106	0.142852	0.0775775		550	0.0697	0.0335

## Sheet: Fig 2l
			Peak intensity (vGlut-pH)
		Stimulation	1st	2nd	3rd
		Stimulation buffer	60 mM KCl	60 mM KCl & 1,6-HD	60 mM KCl
	Set 1	bouton 1	0.817168	0.350311	1
		bouton 2	1	0.424463	0.838013
		bouton 3	1	0.180067	0.458585
		bouton 4	1	0.190277	0.882508
		bouton 5	1	0.21627	0.808766
		bouton 6	1	0.311648	0.982066
		bouton 7	1	0.4005	0.763071
		bouton 8	0.725562	0.49361	1
		bouton 9	1	0.171521	0.810687
		bouton 10	0.792448	0.235844	1
		bouton 11	1	0.282139	0.92719
		bouton 12	0.672438	0.342071	1
		bouton 13	0.68639	0.252828	1
		bouton 14	0.826986	0.32159	1
		bouton 15	1	0.136899	0.88319
		bouton 16	1	0.278505	0.755189
		bouton 17	0.996562	0.260185	1
		bouton 18	0.965574	0.347135	1
		bouton 19	0.86479	0.132381	1
		bouton 20	1	0.105465	0.655768
		bouton 21	1	0.0733192	0.68426
		bouton 22	1	0.386979	0.781802
		bouton 23	1	0.254975	0.639866
		bouton 24	1	0.261823	0.943275
		bouton 25	0.818421	0.157205	1
		bouton 26	1	0.277292	0.945649
		bouton 27	0.729532	0.223034	1
		bouton 28	0.921623	0.104563	1
		bouton 29	0.909469	0.384003	1
		bouton 30	0.689649	0.326347	1
		bouton 31	1	0.372467	0.79919
		bouton 32	0.72117	0.208728	1
		bouton 33	0.72148	0.246899	1
		bouton 34	1	0.179075	0.724363
		bouton 35	1	0.17514	0.740608
		bouton 36	0.704	0.106251	1
		bouton 37	1	0.0954696	0.602585
		bouton 38	0.862952	0.15876	1
		bouton 39	1	0.121317	0.936972
		bouton 40	1	0.162952	0.779833
		bouton 41	1	0.167138	0.90997
		bouton 42	1	0.210894	0.619636
		bouton 43	1	0.0826153	0.767691
		bouton 44	0.952094	0.213745	1
		bouton 45	0.963725	0.1103	1
	Set 2	bouton 46	0.99755	0.302742	1
		bouton 47	1	0.200814	0.932185
		bouton 48	0.961774	0.131498	1
		bouton 49	1	0.196723	0.485163
		bouton 50	1	0.240357	0.938828
		bouton 51	1	0.243489	0.627084
		bouton 52	1	0.320516	0.709205
		bouton 53	0.671678	0.313142	1
		bouton 54	1	0.13313	0.976285
		bouton 55	0.391651	0.110193	1
		bouton 56	0.745478	0.186107	1
		bouton 57	1	0.45701	0.989122
		bouton 58	1	0.21951	0.795693
		bouton 59	1	0.496684	0.816617
		bouton 60	1	0.233228	0.647902
		bouton 61	1	0.559977	0.719588
		bouton 62	1	0.420115	0.991941
		bouton 63	1	0.486898	0.831526
		bouton 64	0.965067	0.565033	1
		bouton 65	1	0.260967	0.865467
		bouton 66	1	0.302812	0.951429
		bouton 67	0.956373	0.366754	1
		bouton 68	0.726981	0.204735	1
		bouton 69	0.724309	0.349177	1
		bouton 70	1	0.194528	0.622019
		bouton 71	0.820733	0.169691	1
		bouton 72	1	0.279545	0.765287
		bouton 73	0.897579	0.533602	1
		bouton 74	0.976873	0.329663	1
		bouton 75	0.654714	0.312416	1
		bouton 76	0.39299	0.264789	1
		bouton 77	0.502294	0.313385	1
		bouton 78	1	0.198935	0.744043
		bouton 79	1	0.330631	0.717832
		bouton 80	0.870171	0.171815	1
		bouton 81	1	0.554579	0.975337
		bouton 82	0.426832	0.043272	1
		bouton 83	0.661718	0.252923	1
		bouton 84	0.818289	0.30192	1
	Set 3	bouton 85	0.665662	0.519759	1
		bouton 86	0.713391	0.274788	1
		bouton 87	0.557657	0.178159	1
		bouton 88	0.957416	0.166592	1
		bouton 89	0.921222	0.178298	1
		bouton 90	1	0.133089	0.706656
		bouton 91	0.965324	0.129891	1
		bouton 92	1	0.331919	0.909207
		bouton 93	1	0.224285	0.836116
		bouton 94	0.461908	0.149543	1
		bouton 95	1	0.212568	0.665188
		bouton 96	0.30662	0.192904	1
		bouton 97	1	0.470243	0.847673
		bouton 98	0.541691	0.131691	1
		bouton 99	0.882969	0.289521	1
		bouton 100	0.710572	0.20452	1
		bouton 101	0.922076	0.409341	1
		bouton 102	1	0.532971	0.837632
		bouton 103	1	0.604682	0.831519
		bouton 104	1	0.200541	0.961322
		bouton 105	0.930398	0.319497	1
		bouton 106	0.752514	0.390964	1
		bouton 107	0.671014	0.422778	1
		bouton 108	0.368393	0.137645	1
		bouton 109	1	0.317065	0.852331
		bouton 110	0.905998	0.480691	1
		bouton 111	1	0.315868	0.599825
		bouton 112	0.812777	0.398037	1
		bouton 113	0.987037	0.389021	1
		bouton 114	0.83173	0.333022	1
		bouton 115	1	0.34022	0.770159
		bouton 116	0.537761	0.300378	1
		bouton 117	1	0.327007	0.717082
		bouton 118	0.959773	0.509029	1
		bouton 119	0.800663	0.16251	1
		bouton 120	0.746167	0.302227	1
		bouton 121	0.783393	0.0796184	1
		bouton 122	0.716735	0.205762	1
		bouton 123	0.269377	0.0876414	1
		bouton 124	0.703386	0.242636	1
		bouton 125	1	0.202164	0.911886
		bouton 126	1	0.229984	0.616523
		bouton 127	0.852025	0.275656	1
		bouton 128	1	0.334318	0.90892
		bouton 129	0.547784	0.173281	1
		bouton 130	0.770597	0.380735	1
		bouton 131	1	0.374157	0.764546
		bouton 132	0.523255	0.260531	1
		bouton 133	1	0.387319	0.898187
		bouton 134	0.625298	0.109086	1
		bouton 135	1	0.349369	0.609019
	Set 4	bouton 136	1	0.651953	0.954864
		bouton 137	1	0.225623	0.89349
		bouton 138	0.921323	0.480425	1
		bouton 139	0.819056	0.277994	1
		bouton 140	1	0.114257	0.654924
		bouton 141	1	0.302552	0.902504
		bouton 142	1	0.0766417	0.635778
		bouton 143	1	0.223105	0.92723
		bouton 144	1	0.371829	0.990382
		bouton 145	1	0.298687	0.732802
		bouton 146	1	0.469125	0.756325
		bouton 147	1	0.293593	0.688473
		bouton 148	1	0.128292	0.516262
		bouton 149	1	0.384744	0.962768
		bouton 150	0.876654	0.224013	1
		bouton 151	0.860925	0.0842314	1
		bouton 152	1	0.199309	0.645968
		bouton 153	1	0.345107	0.795726
		bouton 154	0.614373	0.239965	1
		bouton 155	0.865692	0.363581	1
		bouton 156	1	0.349659	0.908248
		bouton 157	1	0.603537	0.868145
		bouton 158	0.917258	0.182662	1
		bouton 159	0.344111	0.0533119	1
		bouton 160	0.938143	0.735344	1

## Sheet: Fig 3d
			Synaptophysin vesicles in Syn condensates				ATG9A vesicles in Syn condensates
			Set #	Vesicle #	Diameter (nm)		Set #	Vesicle #	Diameter (nm)
			Set 1	Vesicle 1	37.2512		Set 1	Vesicle 1	92.9263
				Vesicle 2	38.9349			Vesicle 2	67.3843
				Vesicle 3	41.9341			Vesicle 3	78.6276
				Vesicle 4	37.9337			Vesicle 4	68.9332
				Vesicle 5	37.3294			Vesicle 5	58.1835
				Vesicle 6	40.5487			Vesicle 6	61.5517
				Vesicle 7	38.0564			Vesicle 7	64.4512
				Vesicle 8	39.1588			Vesicle 8	66.6943
				Vesicle 9	42.61			Vesicle 9	66.0509
				Vesicle 10	41.3601			Vesicle 10	70.8174
				Vesicle 11	53.8091			Vesicle 11	71.2183
				Vesicle 12	40.9493			Vesicle 12	70.6497
				Vesicle 13	31.833			Vesicle 13	52.6842
				Vesicle 14	37.7642			Vesicle 14	54.106
				Vesicle 15	32.3417			Vesicle 15	64.7816
				Vesicle 16	35.9124			Vesicle 16	57.238
				Vesicle 17	39.6177			Vesicle 17	52.9985
				Vesicle 18	35.7171			Vesicle 18	67.3843
				Vesicle 19	43.3964			Vesicle 19	53.7761
				Vesicle 20	36.3321			Vesicle 20	45.6389
				Vesicle 21	61.3527			Vesicle 21	62.8485
				Vesicle 22	40.0568			Vesicle 22	64.7999
				Vesicle 23	38.8449			Vesicle 23	52.7067
				Vesicle 24	37.8259			Vesicle 24	57.8359
				Vesicle 25	32.7537			Vesicle 25	57.3209
				Vesicle 26	42.6647			Vesicle 26	55.7472
				Vesicle 27	32.1065			Vesicle 27	62.3368
				Vesicle 28	33.8049			Vesicle 28	65.7629
				Vesicle 29	37.7333			Vesicle 29	52.3907
				Vesicle 30	36.2839			Vesicle 30	58.265
				Vesicle 31	55.3684			Vesicle 31	55.019
				Vesicle 32	50.3728			Vesicle 32	49.4558
				Vesicle 33	49.8025			Vesicle 33	50.3825
				Vesicle 34	45.9924			Vesicle 34	57.6921
				Vesicle 35	48.1234			Vesicle 35	57.5686
				Vesicle 36	38.3008			Vesicle 36	58.8524
				Vesicle 37	38.1023			Vesicle 37	49.0947
				Vesicle 38	52.0241			Vesicle 38	60.815
				Vesicle 39	46.8962			Vesicle 39	56.6967
				Vesicle 40	40.0131			Vesicle 40	60.1088
				Vesicle 41	45.7891			Vesicle 41	64.8029
				Vesicle 42	45.4311			Vesicle 42	70.1523
				Vesicle 43	52.0913			Vesicle 43	63.768
				Vesicle 44	37.9644			Vesicle 44	57.0642
				Vesicle 45	51.2563			Vesicle 45	58.5955
				Vesicle 46	44.6022			Vesicle 46	50.4141
				Vesicle 47	46.9708			Vesicle 47	64.8306
				Vesicle 48	42.9235			Vesicle 48	65.2798
				Vesicle 49	44.2347			Vesicle 49	61.3977
				Vesicle 50	44.8369			Vesicle 50	54.096
				Vesicle 51	40.0714			Vesicle 51	50.9728
				Vesicle 52	47.3786			Vesicle 52	55.5311
				Vesicle 53	41.1623			Vesicle 53	50.9728
				Vesicle 54	31.9244			Vesicle 54	50.1101
				Vesicle 55	33.7013			Vesicle 55	49.7047
				Vesicle 56	42.4455			Vesicle 56	62.895
				Vesicle 57	40.821			Vesicle 57	52.7582
				Vesicle 58	48.341			Vesicle 58	50.3249
				Vesicle 59	46.3962			Vesicle 59	46.4316
				Vesicle 60	34.4202			Vesicle 60	53.5195
				Vesicle 61	37.2825			Vesicle 61	61.185
				Vesicle 62	45.0962			Vesicle 62	70.2611
				Vesicle 63	40.3758			Vesicle 63	47.1998
				Vesicle 64	41.134			Vesicle 64	49.5326
				Vesicle 65	40.5918			Vesicle 65	55.9183
				Vesicle 66	43.7443			Vesicle 66	69.0739
				Vesicle 67	36.5082			Vesicle 67	67.6536
				Vesicle 68	43.4501			Vesicle 68	55.8862
				Vesicle 69	35.4549			Vesicle 69	52.3648
				Vesicle 70	51.0055			Vesicle 70	48.4406
				Vesicle 71	54.3159			Vesicle 71	46.9132
				Vesicle 72	45.5209			Vesicle 72	46.8077
				Vesicle 73	51.0283			Vesicle 73	52.1842
				Vesicle 74	43.9968			Vesicle 74	53.5615
				Vesicle 75	39.9694			Vesicle 75	43.6574
				Vesicle 76	38.6945			Vesicle 76	46.7404
				Vesicle 77	38.1788			Vesicle 77	51.1576
				Vesicle 78	52.5815			Vesicle 78	47.4846
				Vesicle 79	61.4951			Vesicle 79	63.775
				Vesicle 80	35.3891			Vesicle 80	48.6813
				Vesicle 81	45.6999			Vesicle 81	72.7347
				Vesicle 82	45.6999			Vesicle 82	70.4853
				Vesicle 83	29.7305			Vesicle 83	56.793
				Vesicle 84	32.0884			Vesicle 84	48.925
				Vesicle 85	31.2973			Vesicle 85	62.617
				Vesicle 86	49.8259			Vesicle 86	53.1528
				Vesicle 87	35.5206			Vesicle 87	60.455
				Vesicle 88	55.8403			Vesicle 88	51.7057
				Vesicle 89	49.1662			Vesicle 89	61.0297
				Vesicle 90	45.1995			Vesicle 90	50.8102
				Vesicle 91	37.0944			Vesicle 91	46.0361
				Vesicle 92	47.4647			Vesicle 92	49.3501
				Vesicle 93	39.0097			Vesicle 93	67.1214
				Vesicle 94	56.6283			Vesicle 94	56.0132
				Vesicle 95	38.7698			Vesicle 95	57.4139
				Vesicle 96	37.345			Vesicle 96	65.2652
				Vesicle 97	43.6375			Vesicle 97	43.6831
				Vesicle 98	44.6022			Vesicle 98	45.2593
				Vesicle 99	53.4503			Vesicle 99	59.6079
				Vesicle 100	46.2578			Vesicle 100	41.8973
				Vesicle 101	38.604			Vesicle 101	46.1911
				Vesicle 102	44.6414			Vesicle 102	37.9595
				Vesicle 103	42.2665			Vesicle 103	52.4709
				Vesicle 104	40.3613			Vesicle 104	46.1852
				Vesicle 105	41.6131			Vesicle 105	51.5353
				Vesicle 106	43.0998			Vesicle 106	47.1744
				Vesicle 107	52.2924			Vesicle 107	46.0839
				Vesicle 108	48.0143			Vesicle 108	54.2634
				Vesicle 109	47.3417			Vesicle 109	65.7185
				Vesicle 110	45.9416			Vesicle 110	57.8147
				Vesicle 111	46.7094			Vesicle 111	56.8317
				Vesicle 112	33.7877			Vesicle 112	64.5494
				Vesicle 113	49.3674			Vesicle 113	56.17
				Vesicle 114	53.2426			Vesicle 114	56.1309
				Vesicle 115	55.0516			Vesicle 115	69.4838
				Vesicle 116	55.4105			Vesicle 116	50.5933
				Vesicle 117	45.3155			Vesicle 117	53.1683
				Vesicle 118	38.5889			Vesicle 118	51.4659
				Vesicle 119	51.5286			Vesicle 119	39.8529
				Vesicle 120	49.3792			Vesicle 120	45.6825
				Vesicle 121	50.3381			Vesicle 121	57.848
				Vesicle 122	50.9712			Vesicle 122	62.9847
				Vesicle 123	43.0998			Vesicle 123	52.7791
				Vesicle 124	38.4224			Vesicle 124	48.7561
				Vesicle 125	40.7065			Vesicle 125	86.0219
				Vesicle 126	41.7111			Vesicle 126	63.6575
				Vesicle 127	38.2093			Vesicle 127	54.8077
				Vesicle 128	49.4028			Vesicle 128	58.3778
				Vesicle 129	37.6405			Vesicle 129	57.3133
				Vesicle 130	41.2048			Vesicle 130	85.3386
				Vesicle 131	46.2578			Vesicle 131	76.1286
				Vesicle 132	42.8964			Vesicle 132	56.0574
				Vesicle 133	44.7067			Vesicle 133	47.4012
				Vesicle 134	40.2021			Vesicle 134	56.9042
				Vesicle 135	45.6999			Vesicle 135	50.3591
				Vesicle 136	44.2347			Vesicle 136	70.1256
				Vesicle 137	38.8299			Vesicle 137	52.4866
				Vesicle 138	41.1906			Vesicle 138	52.8832
				Vesicle 139	50.0943			Vesicle 139	50.2717
				Vesicle 140	43.3964			Vesicle 140	67.2319
				Vesicle 141	38.3312			Vesicle 141	55.6884
				Vesicle 142	44.9278			Vesicle 142	42.2631
				Vesicle 143	44.7067			Vesicle 143	62.0082
				Vesicle 144	38.3464			Vesicle 144	50.1074
				Vesicle 145	45.3669			Vesicle 145	66.5043
				Vesicle 146	40.6205			Vesicle 146	56.1064
				Vesicle 147	31.3903			Vesicle 147	57.4809
				Vesicle 148	45.7254			Vesicle 148	46.8881
				Vesicle 149	43.0862			Vesicle 149	54.1061
				Vesicle 150	47.9049			Vesicle 150	67.6883
				Vesicle 151	44.563			Vesicle 151	53.5803
				Vesicle 152	35.7823			Vesicle 152	51.7004
				Vesicle 153	47.4892			Vesicle 153	49.2721
				Vesicle 154	49.2136			Vesicle 154	48.0977
				Vesicle 155	41.8367			Vesicle 155	45.2472
				Vesicle 156	49.2255			Vesicle 156	49.1604
				Vesicle 157	47.783			Vesicle 157	50.848
				Vesicle 158	37.9951			Vesicle 158	77.6303
				Vesicle 159	51.7882			Vesicle 159	81.2666
				Vesicle 160	47.7097			Vesicle 160	50.615
				Vesicle 161	45.0186			Vesicle 161	66.3264
				Vesicle 162	46.4088			Vesicle 162	55.6555
				Vesicle 163	39.1142			Vesicle 163	47.1936
				Vesicle 164	36.0259			Vesicle 164	70.5468
				Vesicle 165	42.2527			Vesicle 165	51.4329
				Vesicle 166	45.9289			Vesicle 166	57.1174
				Vesicle 167	50.0826			Vesicle 167	49.914
				Vesicle 168	43.7843			Vesicle 168	45.4171
				Vesicle 169	51.9793			Vesicle 169	57.343
				Vesicle 170	43.4903			Vesicle 170	57.3603
				Vesicle 171	49.5089			Vesicle 171	45.5044
				Vesicle 172	46.1695			Vesicle 172	52.2185
				Vesicle 173	44.3663			Vesicle 173	54.7077
				Vesicle 174	34.3863			Vesicle 174	48.9632
				Vesicle 175	34.3694			Vesicle 175	59.7046
				Vesicle 176	40.3035			Vesicle 176	53.663
				Vesicle 177	39.8671			Vesicle 177	39.1288
				Vesicle 178	38.7247			Vesicle 178	53.2325
				Vesicle 179	38.1482			Vesicle 179	42.8981
				Vesicle 180	45.9035			Vesicle 180	43.8597
				Vesicle 181	39.0097			Vesicle 181	74.5286
				Vesicle 182	28.8345			Vesicle 182	57.4958
				Vesicle 183	45.7763			Vesicle 183	53.5271
				Vesicle 184	40.3902			Vesicle 184	49.2765
				Vesicle 185	43.4098			Vesicle 185	57.9031
				Vesicle 186	43.5439			Vesicle 186	58.2053
				Vesicle 187	36.3321			Vesicle 187	59.0943
				Vesicle 188	41.4587			Vesicle 188	52.3957
				Vesicle 189	55.1046			Vesicle 189	55.1176
				Vesicle 190	41.7809			Vesicle 190	69.2252
				Vesicle 191	43.6909			Vesicle 191	52.7891
				Vesicle 192	45.8908			Vesicle 192	48.3987
				Vesicle 193	42.692			Vesicle 193	48.3234
				Vesicle 194	45.5849			Vesicle 194	50.6285
				Vesicle 195	46.3962			Vesicle 195	44.078
				Vesicle 196	41.1056			Vesicle 196	67.6874
				Vesicle 197	40.5918			Vesicle 197	57.4641
				Vesicle 198	45.3412			Vesicle 198	51.2491
				Vesicle 199	43.3022			Vesicle 199	51.555
				Vesicle 200	43.4501			Vesicle 200	40.8709
				Vesicle 201	39.3964			Vesicle 201	50.2017
				Vesicle 202	36.7945			Vesicle 202	59.6519
				Vesicle 203	37			Vesicle 203	48.8006
				Vesicle 204	44.7849			Vesicle 204	73.2631
				Vesicle 205	43.4769			Vesicle 205	48.5626
				Vesicle 206	43.731			Vesicle 206	45.6932
				Vesicle 207	45.4311			Vesicle 207	50.4221
				Vesicle 208	47.3786			Vesicle 208	51.5068
				Vesicle 209	54.6157			Vesicle 209	58.1826
				Vesicle 210	58.9488			Vesicle 210	51.8527
				Vesicle 211	52.7475			Vesicle 211	52.7829
				Vesicle 212	45.8145			Vesicle 212	46.3478
				Vesicle 213	39.7353			Vesicle 213	50.6219
				Vesicle 214	41.6271			Vesicle 214	52.9175
				Vesicle 215	48.5697			Vesicle 215	66.5183
				Vesicle 216	36.5082			Vesicle 216	58.6811
				Vesicle 217	44.8629			Vesicle 217	60.4046
				Vesicle 218	44.1819			Vesicle 218	53.2822
				Vesicle 219	48.4133			Vesicle 219	65.6617
				Vesicle 220	42.7466			Vesicle 220	64.9623
				Vesicle 221	41.7111			Vesicle 221	65.3155
				Vesicle 222	47.783			Vesicle 222	57.9546
				Vesicle 223	37.3606			Vesicle 223	70.582
				Vesicle 224	42.156			Vesicle 224	78.8118
				Vesicle 225	46.9832			Vesicle 225	49.1891
				Vesicle 226	45.5977			Vesicle 226	53.8477
				Vesicle 227	38.316			Vesicle 227	53.7616
				Vesicle 228	41.8785			Vesicle 228	59.8596
				Vesicle 229	50.8796			Vesicle 229	73.745
				Vesicle 230	42.2251			Vesicle 230	46.0935
				Vesicle 231	44.2742			Vesicle 231	46.4655
				Vesicle 232	39.2332			Vesicle 232	51.1974
				Vesicle 233	36.5241			Vesicle 233	48.2892
				Vesicle 234	47.4401			Vesicle 234	57.8373
				Vesicle 235	49.2846			Vesicle 235	44.8892
				Vesicle 236	55.0728			Vesicle 236	40.8344
				Vesicle 237	62.4267			Vesicle 237	61.4667
				Vesicle 238	38.8299			Vesicle 238	64.2887
				Vesicle 239	44.9149			Vesicle 239	49.4241
				Vesicle 240	42.5963			Vesicle 240	65.8957
				Vesicle 241	40.2745			Vesicle 241	52.2914
				Vesicle 242	45.0056			Vesicle 242	73.0731
				Vesicle 243	42.7466			Vesicle 243	53.2356
				Vesicle 244	41.739			Vesicle 244	57.4843
				Vesicle 245	39.7793			Vesicle 245	58.1854
				Vesicle 246	34.0455			Vesicle 246	47.543
				Vesicle 247	41.6831			Vesicle 247	50.8828
				Vesicle 248	40.115			Vesicle 248	46.1509
				Vesicle 249	31.483			Vesicle 249	48.3097
				Vesicle 250	36.2678			Vesicle 250	67.3958
				Vesicle 251	38.604			Vesicle 251	60.4485
				Vesicle 252	39.5883			Vesicle 252	63.2033
				Vesicle 253	37.7487			Vesicle 253	48.4568
				Vesicle 254	46.6969			Vesicle 254	56.1235
				Vesicle 255	43.6242			Vesicle 255	60.6753
				Vesicle 256	39.4555			Vesicle 256	58.4182
				Vesicle 257	39.75			Vesicle 257	52.1773
				Vesicle 258	36.6357			Vesicle 258	59.013
				Vesicle 259	48.3169			Vesicle 259	48.8718
				Vesicle 260	37.3606			Vesicle 260	62.3676
				Vesicle 261	48.5216			Vesicle 261	57.3805
				Vesicle 262	50.071			Vesicle 262	57.6568
				Vesicle 263	39.6912			Vesicle 263	49.5813
				Vesicle 264	40.5487			Vesicle 264	64.4917
				Vesicle 265	38.6191			Vesicle 265	66.6674
				Vesicle 266	40.7924			Vesicle 266	45.3697
				Vesicle 267	35.1411			Vesicle 267	56.824
				Vesicle 268	44.2083			Vesicle 268	52.6447
				Vesicle 269	28.7332			Vesicle 269	47.2357
				Vesicle 270	38.7096			Vesicle 270	48.6069
				Vesicle 271	39.5736			Vesicle 271	59.9591
				Vesicle 272	42.3354			Vesicle 272	44.9555
				Vesicle 273	42.0729			Vesicle 273	51.0128
				Vesicle 274	36.8737			Vesicle 274	52.8956
				Vesicle 275	43.356			Vesicle 275	41.9106
				Vesicle 276	43.4903			Vesicle 276	56.1972
				Vesicle 277	39.8818			Vesicle 277	62.067
				Vesicle 278	42.5552			Vesicle 278	47.8
				Vesicle 279	34.471			Vesicle 279	59.1083
				Vesicle 280	34.1652			Vesicle 280	48.09
				Vesicle 281	41.0914			Vesicle 281	48.0038
				Vesicle 282	43.9968			Vesicle 282	53.2325
				Vesicle 283	38.7698			Vesicle 283	65.7499
				Vesicle 284	46.7967			Vesicle 284	54.5046
				Vesicle 285	42.1006			Vesicle 285	59.843
				Vesicle 286	38.7548			Vesicle 286	57.3776
				Vesicle 287	38.9498			Vesicle 287	53.9828
				Vesicle 288	40.8495			Vesicle 288	57.6855
				Vesicle 289	34.707			Vesicle 289	51.3394
				Vesicle 290	45.8781			Vesicle 290	57.6941
				Vesicle 291	32.4497			Vesicle 291	59.9756
				Vesicle 292	39.911			Vesicle 292	56.1176
				Vesicle 293	40.7924			Vesicle 293	48.2103
				Vesicle 294	46.6094			Vesicle 294	47.039
				Vesicle 295	47.9414			Vesicle 295	54.5259
				Vesicle 296	40.6779			Vesicle 296	51.4425
				Vesicle 297	44.7849			Vesicle 297	51.6063
				Vesicle 298	37.7333			Vesicle 298	44.6748
				Vesicle 299	43.3022			Vesicle 299	57.6338
				Vesicle 300	47.206			Vesicle 300	57.4958
				Vesicle 301	44.4713			Vesicle 301	50.671
				Vesicle 302	40.9635			Vesicle 302	46.8239
				Vesicle 303	42.2113			Vesicle 303	56.4411
				Vesicle 304	36.6675			Vesicle 304	50.2511
				Vesicle 305	47.0328			Vesicle 305	44.9886
				Vesicle 306	44.4451			Vesicle 306	60.0391
				Vesicle 307	44.8109			Vesicle 307	50.1159
				Vesicle 308	27.5311			Vesicle 308	56.7686
				Vesicle 309	37.7951			Vesicle 309	60.8088
				Vesicle 310	45.0056			Vesicle 310	41.7959
				Vesicle 311	31.7963			Vesicle 311	46.661
				Vesicle 312	52.4816			Vesicle 312	54.1328
				Vesicle 313	39.4407			Vesicle 313	43.9652
				Vesicle 314	36.2839			Vesicle 314	41.1373
				Vesicle 315	38.9498			Vesicle 315	56.9433
				Vesicle 316	44.3269			Vesicle 316	50.1192
				Vesicle 317	44.5499			Vesicle 317	44.0818
				Vesicle 318	42.156			Vesicle 318	57.9003
				Vesicle 319	42.0036			Vesicle 319	47.7757
				Vesicle 320	48.7613			Vesicle 320	71.6734
				Vesicle 321	34.8411			Vesicle 321	56.3589
				Vesicle 322	43.4098			Vesicle 322	54.7198
				Vesicle 323	50.3844			Vesicle 323	48.3748
				Vesicle 324	37.8413			Vesicle 324	67.0067
				Vesicle 325	38.7397			Vesicle 325	44.7118
				Vesicle 326	40.6061			Vesicle 326	67.7974
				Vesicle 327	44.2215			Vesicle 327	61.1481
				Vesicle 328	38.9648			Vesicle 328	60.5634
				Vesicle 329	41.2896			Vesicle 329	50.2511
				Vesicle 330	42.8556			Vesicle 330	63.9091
				Vesicle 331	38.9648			Vesicle 331	57.4324
				Vesicle 332	42.8692			Vesicle 332	56.2354
				Vesicle 333	34.9581			Vesicle 333	48.7361
				Vesicle 334	31.9061			Vesicle 334	49.5545
				Vesicle 335	38.3616			Vesicle 335	64.0643
				Vesicle 336	39.984			Vesicle 336	53.3536
				Vesicle 337	34.9581			Vesicle 337	56.1058
				Vesicle 338	34.4372			Vesicle 338	51.262
				Vesicle 339	35.9286			Vesicle 339	41.9027
				Vesicle 340	44.3794			Vesicle 340	47.0214
				Vesicle 341	39.6177			Vesicle 341	50.0696
				Vesicle 342	37.9951			Vesicle 342	55.9669
				Vesicle 343	34.3354			Vesicle 343	55.7714
				Vesicle 344	36.0421			Vesicle 344	47.6543
				Vesicle 345	34.9414			Vesicle 345	86.3079
				Vesicle 346	42.3217			Vesicle 346	63.2321
				Vesicle 347	49.5795			Vesicle 347	42.0801
				Vesicle 348	47.354			Vesicle 348	57.7743
				Vesicle 349	36.7945			Vesicle 349	52.88
				Vesicle 350	42.1422			Vesicle 350	61.7863
				Vesicle 351	46.8465			Vesicle 351	65.6819
				Vesicle 352	36.5082			Vesicle 352	51.3459
				Vesicle 353	42.9643			Vesicle 353	44.7526
				Vesicle 354	36.1874			Vesicle 354	44.0855
				Vesicle 355	38.1635			Vesicle 355	57.6797
				Vesicle 356	38.7999			Vesicle 356	53.1827
				Vesicle 357	41.4024			Vesicle 357	63.5585
				Vesicle 358	43.9305			Vesicle 358	50.9966
				Vesicle 359	40.115			Vesicle 359	59.3877
				Vesicle 360	50.3265			Vesicle 360	58.9457
				Vesicle 361	40.1586			Vesicle 361	86.444
				Vesicle 362	39.0843			Vesicle 362	90.0563
				Vesicle 363	51.1767			Vesicle 363	59.5797
				Vesicle 364	45.5593			Vesicle 364	58.6332
				Vesicle 365	35.0746			Vesicle 365	57.9374
				Vesicle 366	39.3667			Vesicle 366	53.7092
				Vesicle 367	42.5963			Vesicle 367	69.0145
				Vesicle 368	43.9703			Vesicle 368	53.0675
				Vesicle 369	36.9526			Vesicle 369	52.4368
				Vesicle 370	38.392			Vesicle 370	65.285
				Vesicle 371	35.619			Vesicle 371	60.1933
				Vesicle 372	30.2168			Vesicle 372	57.5533
				Vesicle 373	34.9414			Vesicle 373	58.5597
				Vesicle 374	40.5055			Vesicle 374	62.3172
				Vesicle 375	35.8637			Vesicle 375	45.2089
				Vesicle 376	34.471			Vesicle 376	47.6022
				Vesicle 377	41.9758			Vesicle 377	54.0655
				Vesicle 378	37.8259			Vesicle 378	50.0299
				Vesicle 379	49.5913			Vesicle 379	45.78
				Vesicle 380	35.537			Vesicle 380	46.3621
				Vesicle 381	43.2753			Vesicle 381	61.1671
				Vesicle 382	44.1555			Vesicle 382	50.4615
				Vesicle 383	40.9351			Vesicle 383	59.3877
				Vesicle 384	41.8088			Vesicle 384	58.1029
				Vesicle 385	39.1142			Vesicle 385	55.4589
				Vesicle 386	37.7796			Vesicle 386	65.3864
				Vesicle 387	36.0097			Vesicle 387	41.7365
				Vesicle 388	32.1972			Vesicle 388	58.7122
				Vesicle 389	39.6912			Vesicle 389	45.4061
				Vesicle 390	42.1975			Vesicle 390	53.4466
				Vesicle 391	38.8899			Vesicle 391	53.9675
				Vesicle 392	43.005			Vesicle 392	45.1172
				Vesicle 393	43.6909			Vesicle 393	45.4353
				Vesicle 394	41.3742			Vesicle 394	50.0597
				Vesicle 395	45.2897			Vesicle 395	49.4408
				Vesicle 396	37.7951			Vesicle 396	47.0109
				Vesicle 397	33.9255			Vesicle 397	49.5712
				Vesicle 398	37.4541			Vesicle 398	51.9229
				Vesicle 399	35.2074			Vesicle 399	61.2968
				Vesicle 400	36.7469			Vesicle 400	43.837
			Set 2	Vesicle 401	50.5923		Set 2	Vesicle 401	71.0408
				Vesicle 402	48.0992			Vesicle 402	58.0425
				Vesicle 403	46.6719			Vesicle 403	45.9106
				Vesicle 404	63.5559			Vesicle 404	56.9042
				Vesicle 405	41.0914			Vesicle 405	45.5921
				Vesicle 406	53.7114			Vesicle 406	63.4413
				Vesicle 407	43.8375			Vesicle 407	57.7719
				Vesicle 408	39.6177			Vesicle 408	55.1427
				Vesicle 409	51.1539			Vesicle 409	63.8817
				Vesicle 410	48.3651			Vesicle 410	67.1501
				Vesicle 411	52.1472			Vesicle 411	43.7397
				Vesicle 412	47.3294			Vesicle 412	65.53
				Vesicle 413	38.0258			Vesicle 413	55.5005
				Vesicle 414	30.2746			Vesicle 414	59.6908
				Vesicle 415	31.9244			Vesicle 415	50.7452
				Vesicle 416	35.3066			Vesicle 416	65.8814
				Vesicle 417	48.4856			Vesicle 417	49.2498
				Vesicle 418	48.6895			Vesicle 418	46.4936
				Vesicle 419	36.3962			Vesicle 419	53.8209
				Vesicle 420	40.9778			Vesicle 420	49.8489
				Vesicle 421	33.0197			Vesicle 421	43.6894
				Vesicle 422	33.7531			Vesicle 422	48.2575
				Vesicle 423	48.9523			Vesicle 423	44.4133
				Vesicle 424	49.5207			Vesicle 424	44.5616
				Vesicle 425	52.1472			Vesicle 425	46.706
				Vesicle 426	41.2472			Vesicle 426	44.6355
				Vesicle 427	52.8028			Vesicle 427	44.7032
				Vesicle 428	43.0592			Vesicle 428	52.1715
				Vesicle 429	31.7229			Vesicle 429	51.9444
				Vesicle 430	41.5711			Vesicle 430	51.8862
				Vesicle 431	39.3667			Vesicle 431	60.7091
				Vesicle 432	44.6022			Vesicle 432	51.9179
				Vesicle 433	66.9948			Vesicle 433	61.4337
				Vesicle 434	69.7074			Vesicle 434	45.235
				Vesicle 435	40.8923			Vesicle 435	49.2721
				Vesicle 436	43.5974			Vesicle 436	46.8587
				Vesicle 437	34.0455			Vesicle 437	38.2552
				Vesicle 438	35.5698			Vesicle 438	45.8207
				Vesicle 439	39.3371			Vesicle 439	66.2724
				Vesicle 440	42.1283			Vesicle 440	62.9061
				Vesicle 441	38.3008			Vesicle 441	65.3053
				Vesicle 442	52.8911			Vesicle 442	44.2167
				Vesicle 443	39.7939			Vesicle 443	57.5907
				Vesicle 444	41.4447			Vesicle 444	52.2977
				Vesicle 445	30.7333			Vesicle 445	66.7964
				Vesicle 446	45.7891			Vesicle 446	41.4978
				Vesicle 447	40.3324			Vesicle 447	54.9823
				Vesicle 448	37.3762			Vesicle 448	45.9244
				Vesicle 449	37.2825			Vesicle 449	55.7031
				Vesicle 450	42.7875			Vesicle 450	65.3433
				Vesicle 451	40.7781			Vesicle 451	66.244
				Vesicle 452	34.5048			Vesicle 452	62.9645
				Vesicle 453	59.9395			Vesicle 453	43.6251
				Vesicle 454	50.5			Vesicle 454	47.1129
				Vesicle 455	40.0131			Vesicle 455	57.3747
				Vesicle 456	34.7741			Vesicle 456	57.2332
				Vesicle 457	36.4602			Vesicle 457	58.0059
				Vesicle 458	35.4878			Vesicle 458	47.6369
				Vesicle 459	38.2703			Vesicle 459	52.7452
				Vesicle 460	39.3519			Vesicle 460	48.8311
				Vesicle 461	36.9684			Vesicle 461	51.1683
				Vesicle 462	35.3396			Vesicle 462	64.6532
				Vesicle 463	41.0773			Vesicle 463	52.5597
				Vesicle 464	43.5707			Vesicle 464	55.9255
				Vesicle 465	52.4038			Vesicle 465	40.2876
				Vesicle 466	45.8908			Vesicle 466	55.1386
				Vesicle 467	41.2755			Vesicle 467	45.4972
				Vesicle 468	39.5293			Vesicle 468	38.6092
				Vesicle 469	35.1079			Vesicle 469	58.523
				Vesicle 470	29.3356			Vesicle 470	54.8074
				Vesicle 471	35.8312			Vesicle 471	62.7433
				Vesicle 472	33.2133			Vesicle 472	46.4762
				Vesicle 473	42.2665			Vesicle 473	48.1347
				Vesicle 474	46.2074			Vesicle 474	46.2334
				Vesicle 475	41.0914			Vesicle 475	64.2191
				Vesicle 476	36.0421			Vesicle 476	65.4446
				Vesicle 477	32.3778			Vesicle 477	53.9583
				Vesicle 478	39.4851			Vesicle 478	58.4012
				Vesicle 479	36.5241			Vesicle 479	70.1327
				Vesicle 480	37.4853			Vesicle 480	46.6362
				Vesicle 481	28.9354			Vesicle 481	64.6123
				Vesicle 482	36.842			Vesicle 482	62.8961
				Vesicle 483	40.289			Vesicle 483	55.6228
				Vesicle 484	28.0971			Vesicle 484	52.544
				Vesicle 485	47.7097			Vesicle 485	61.2563
				Vesicle 486	46.4716			Vesicle 486	57.013
				Vesicle 487	42.7739			Vesicle 487	54.4377
				Vesicle 488	41.5711			Vesicle 488	56.1176
				Vesicle 489	64.9174			Vesicle 489	52.9394
				Vesicle 490	39.1142			Vesicle 490	45.7837
				Vesicle 491	48.6296			Vesicle 491	52.361
				Vesicle 492	38.8299			Vesicle 492	50.9868
				Vesicle 493	52.2478			Vesicle 493	55.6645
				Vesicle 494	36.9211			Vesicle 494	55.7625
				Vesicle 495	32.949			Vesicle 495	62.1922
				Vesicle 496	49.9544			Vesicle 496	57.2158
				Vesicle 497	50.7878			Vesicle 497	68.8392
				Vesicle 498	32.2695			Vesicle 498	52.9144
				Vesicle 499	49.8376			Vesicle 499	58.3899
				Vesicle 500	31.204			Vesicle 500	43.4426
				Vesicle 501	36.4282			Vesicle 501	47.2882
				Vesicle 502	34.5217			Vesicle 502	53.0019
				Vesicle 503	32.5753			Vesicle 503	49.7911
				Vesicle 504	38.9798			Vesicle 504	45.4681
				Vesicle 505	38.0717			Vesicle 505	50.4811
				Vesicle 506	42.8692			Vesicle 506	67.2532
				Vesicle 507	47.354			Vesicle 507	52.8612
				Vesicle 508	38.9199			Vesicle 508	64.8705
				Vesicle 509	41.0631			Vesicle 509	57.4382
				Vesicle 510	32.9313			Vesicle 510	46.3371
				Vesicle 511	34.6902			Vesicle 511	56.3971
				Vesicle 512	43.8907			Vesicle 512	42.9752
				Vesicle 513	55.1046			Vesicle 513	59.4768
				Vesicle 514	39.3667			Vesicle 514	50.7362
				Vesicle 515	37.2199			Vesicle 515	54.319
				Vesicle 516	56.5974			Vesicle 516	46.1438
				Vesicle 517	38.7999			Vesicle 517	67.9705
				Vesicle 518	59.1857			Vesicle 518	45.7692
				Vesicle 519	42.8283			Vesicle 519	59.0831
				Vesicle 520	46.9583			Vesicle 520	44.9813
				Vesicle 521	38.2093			Vesicle 521	75.2602
				Vesicle 522	30.979			Vesicle 522	59.2649
				Vesicle 523	40.4335			Vesicle 523	49.5779
				Vesicle 524	40.2021			Vesicle 524	56.1883
				Vesicle 525	31.9609			Vesicle 525	53.5426
				Vesicle 526	45.1608			Vesicle 526	47.2812
				Vesicle 527	38.2398			Vesicle 527	56.6957
				Vesicle 528	42.0452			Vesicle 528	63.9893
				Vesicle 529	39.2332			Vesicle 529	53.4157
				Vesicle 530	40.7495			Vesicle 530	62.8119
				Vesicle 531	36.9842			Vesicle 531	41.378
				Vesicle 532	35.2405			Vesicle 532	52.0725
				Vesicle 533	57.202			Vesicle 533	56.206
				Vesicle 534	54.09			Vesicle 534	52.1805
				Vesicle 535	39.6912			Vesicle 535	43.393
				Vesicle 536	44.8889			Vesicle 536	41.0164
				Vesicle 537	38.7548			Vesicle 537	68.1651
				Vesicle 538	40.419			Vesicle 538	35.3975
				Vesicle 539	38.6644			Vesicle 539	47.421
				Vesicle 540	44.063			Vesicle 540	55.5305
				Vesicle 541	34.7406			Vesicle 541	44.1868
				Vesicle 542	37.1101			Vesicle 542	47.4454
				Vesicle 543	41.557			Vesicle 543	42.4365
				Vesicle 544	48.075			Vesicle 544	50.527
				Vesicle 545	36.6039			Vesicle 545	49.0813
				Vesicle 546	37.5785			Vesicle 546	65.0616
				Vesicle 547	41.4306			Vesicle 547	58.455
				Vesicle 548	42.2251			Vesicle 548	59.796
				Vesicle 549	35.4878			Vesicle 549	47.6265
				Vesicle 550	45.135			Vesicle 550	48.865
				Vesicle 551	55.041			Vesicle 551	64.6174
				Vesicle 552	44.7849			Vesicle 552	58.0487
				Vesicle 553	32.9843			Vesicle 553	47.8692
				Vesicle 554	40.6492			Vesicle 554	48.1312
				Vesicle 555	39.6618			Vesicle 555	51.178
				Vesicle 556	37.2512			Vesicle 556	46.054
				Vesicle 557	60.0755			Vesicle 557	54.8829
				Vesicle 558	42.9235			Vesicle 558	49.5111
				Vesicle 559	35.3066			Vesicle 559	53.3723
				Vesicle 560	36.6039			Vesicle 560	46.133
				Vesicle 561	44.4057			Vesicle 561	73.6571
				Vesicle 562	42.7602			Vesicle 562	69.3476
				Vesicle 563	38.4527			Vesicle 563	39.6499
				Vesicle 564	42.3905			Vesicle 564	71.2077
				Vesicle 565	30.062			Vesicle 565	51.6322
				Vesicle 566	32.3057			Vesicle 566	53.5311
				Vesicle 567	41.0631			Vesicle 567	51.9252
				Vesicle 568	35.8799			Vesicle 568	57.6422
				Vesicle 569	37.5474			Vesicle 569	59.6654
				Vesicle 570	39.144			Vesicle 570	63.0412
				Vesicle 571	46.459			Vesicle 571	60.7696
				Vesicle 572	45.3412			Vesicle 572	53.2651
				Vesicle 573	33.3884			Vesicle 573	56.0639
				Vesicle 574	42.7875			Vesicle 574	46.0875
				Vesicle 575	38.0411			Vesicle 575	40.4691
				Vesicle 576	42.2941			Vesicle 576	53.2954
				Vesicle 577	49.2491			Vesicle 577	54.2954
				Vesicle 578	43.2887			Vesicle 578	45.5143
				Vesicle 579	45.0574			Vesicle 579	52.7373
				Vesicle 580	44.7067			Vesicle 580	44.1829
				Vesicle 581	46.7343			Vesicle 581	55.6014
				Vesicle 582	37.5164			Vesicle 582	52.8555
				Vesicle 583	41.2331			Vesicle 583	41.7875
				Vesicle 584	36.7311			Vesicle 584	51.4297
				Vesicle 585	40.9493			Vesicle 585	50.7007
				Vesicle 586	36.316			Vesicle 586	58.6212
				Vesicle 587	40.4335			Vesicle 587	52.1072
				Vesicle 588	39.9402			Vesicle 588	38.5883
				Vesicle 589	46.8091			Vesicle 589	46.5775
				Vesicle 590	38.1788			Vesicle 590	52.1691
				Vesicle 591	45.5081			Vesicle 591	46.8561
				Vesicle 592	35.4385			Vesicle 592	47.9434
				Vesicle 593	42.9778			Vesicle 593	40.6574
				Vesicle 594	35.8312			Vesicle 594	48.4945
				Vesicle 595	45.9289			Vesicle 595	54.6312
				Vesicle 596	35.8962			Vesicle 596	61.479
				Vesicle 597	44.7849			Vesicle 597	51.436
				Vesicle 598	35.3561			Vesicle 598	53.3781
				Vesicle 599	33.0197			Vesicle 599	42.7422
				Vesicle 600	35.7334			Vesicle 600	47.304
				Vesicle 601	40.1731			Vesicle 601	30.9236
				Vesicle 602	56.7003			Vesicle 602	49.3893
				Vesicle 603	41.7111			Vesicle 603	58.5165
				Vesicle 604	44.1291			Vesicle 604	59.6979
				Vesicle 605	44.01			Vesicle 605	58.0458
				Vesicle 606	38.3312			Vesicle 606	59.5897
				Vesicle 607	34.3354			Vesicle 607	54.8337
				Vesicle 608	34.0455			Vesicle 608	50.4795
				Vesicle 609	33.9083			Vesicle 609	55.137
				Vesicle 610	43.2079			Vesicle 610	51.5384
				Vesicle 611	28.5091			Vesicle 611	46.5867
				Vesicle 612	30.4666			Vesicle 612	49.3478
				Vesicle 613	45.3284			Vesicle 613	69.3569
				Vesicle 614	46.0937			Vesicle 614	33.917
				Vesicle 615	36.4282			Vesicle 615	57.7969
				Vesicle 616	32.3237			Vesicle 616	45.8511
				Vesicle 617	42.9778			Vesicle 617	44.3457
				Vesicle 618	40.7638			Vesicle 618	60.8422
				Vesicle 619	44.5368			Vesicle 619	47.4539
				Vesicle 620	39.2332			Vesicle 620	39.142
				Vesicle 621	41.4165			Vesicle 621	49.5198
				Vesicle 622	43.5707			Vesicle 622	60.2915
				Vesicle 623	32.5394			Vesicle 623	45.0534
				Vesicle 624	43.0862			Vesicle 624	45.3936
				Vesicle 625	40.2745			Vesicle 625	44.3894
				Vesicle 626	36.4282			Vesicle 626	42.0698
				Vesicle 627	57.4054			Vesicle 627	51.3019
				Vesicle 628	37			Vesicle 628	34.7319
				Vesicle 629	44.1423			Vesicle 629	61.2019
				Vesicle 630	38.8749			Vesicle 630	45.5025
				Vesicle 631	36.316			Vesicle 631	53.1134
				Vesicle 632	37.1415			Vesicle 632	45.156
				Vesicle 633	38.194			Vesicle 633	44.7419
				Vesicle 634	44.1819			Vesicle 634	50.5775
				Vesicle 635	69.7325			Vesicle 635	46.9823
				Vesicle 636	47.6608			Vesicle 636	51.0475
				Vesicle 637	43.9703			Vesicle 637	40.2131
				Vesicle 638	44.3794			Vesicle 638	50.4433
				Vesicle 639	37.9797			Vesicle 639	41.8981
				Vesicle 640	48.2565			Vesicle 640	45.2322
				Vesicle 641	46.9708			Vesicle 641	39.9989
				Vesicle 642	45.0574			Vesicle 642	63.3707
				Vesicle 643	30.6383			Vesicle 643	64.5943
				Vesicle 644	30.9225			Vesicle 644	41.5696
				Vesicle 645	47.3047			Vesicle 645	38.295
				Vesicle 646	38.9798			Vesicle 646	58.157
				Vesicle 647	59.0871			Vesicle 647	53.3505
				Vesicle 648	36.1551			Vesicle 648	45.5408
				Vesicle 649	33.0902			Vesicle 649	58.9653
				Vesicle 650	60.7894			Vesicle 650	77.0876
				Vesicle 651	45.0056			Vesicle 651	55.7061
				Vesicle 652	38.392			Vesicle 652	48.7904
				Vesicle 653	36.7787			Vesicle 653	72.3034
				Vesicle 654	31.0729			Vesicle 654	54.4408
				Vesicle 655	37.2982			Vesicle 655	49.7446
				Vesicle 656	47.206			Vesicle 656	54.9883
				Vesicle 657	34.7574			Vesicle 657	76.8855
				Vesicle 658	44.9408			Vesicle 658	71.3517
				Vesicle 659	33.5973			Vesicle 659	42.0683
				Vesicle 660	43.6242			Vesicle 660	60.2482
				Vesicle 661	41.3601			Vesicle 661	57.7027
				Vesicle 662	42.363			Vesicle 662	65.1962
				Vesicle 663	48.1356			Vesicle 663	57.2419
				Vesicle 664	31.7229			Vesicle 664	50.821
				Vesicle 665	23.9037			Vesicle 665	57.7915
				Vesicle 666	36.1874			Vesicle 666	67.6238
				Vesicle 667	23.7323			Vesicle 667	48.8447
				Vesicle 668	33.5105			Vesicle 668	43.2631
				Vesicle 669	52.9241			Vesicle 669	52.228
				Vesicle 670	41.4868			Vesicle 670	58.1541
				Vesicle 671	45.1092			Vesicle 671	47.4629
				Vesicle 672	40.9351			Vesicle 672	53.0082
				Vesicle 673	45.3026			Vesicle 673	46.6858
				Vesicle 674	46.9583			Vesicle 674	42.4014
				Vesicle 675	41.5009			Vesicle 675	41.2618
				Vesicle 676	41.5149			Vesicle 676	47.4524
				Vesicle 677	36.3962			Vesicle 677	61.1806
				Vesicle 678	43.8242			Vesicle 678	58.2451
				Vesicle 679	40.2021			Vesicle 679	44.8117
				Vesicle 680	46.7218			Vesicle 680	39.9824
				Vesicle 681	28.8142			Vesicle 681	42.3389
				Vesicle 682	30.8847			Vesicle 682	75.3085
				Vesicle 683	55.3579			Vesicle 683	77.5244
				Vesicle 684	44.1027			Vesicle 684	65.8405
				Vesicle 685	33.7877			Vesicle 685	48.6273
				Vesicle 686	40.4046			Vesicle 686	61.1644
				Vesicle 687	36.5241			Vesicle 687	47.7341
				Vesicle 688	64.1494			Vesicle 688	49.6346
				Vesicle 689	50.5462			Vesicle 689	41.1815
				Vesicle 690	33.2133			Vesicle 690	53.8262
				Vesicle 691	44.9797			Vesicle 691	54.3343
				Vesicle 692	48.329			Vesicle 692	43.4693
				Vesicle 693	33.5278			Vesicle 693	73.0345
				Vesicle 694	42.8828			Vesicle 694	69.0816
				Vesicle 695	59.1857			Vesicle 695	53.3164
				Vesicle 696	36.9842			Vesicle 696	59.5269
				Vesicle 697	46.6719			Vesicle 697	52.0757
				Vesicle 698	49.7556			Vesicle 698	54.456
				Vesicle 699	42.1145			Vesicle 699	53.4435
				Vesicle 700	37.9183			Vesicle 700	85.2253
				Vesicle 701	37.656			Vesicle 701	55.6882
				Vesicle 702	52.0353			Vesicle 702	65.1073
				Vesicle 703	37.1415			Vesicle 703	61.6791
				Vesicle 704	38.2703			Vesicle 704	57.4814
				Vesicle 705	36.2518			Vesicle 705	60.6944
				Vesicle 706	40.5055			Vesicle 706	64.3684
				Vesicle 707	37.5474			Vesicle 707	44.093
				Vesicle 708	36.0259			Vesicle 708	68.8969
				Vesicle 709	32.7181			Vesicle 709	47.3057
				Vesicle 710	40.9351			Vesicle 710	44.5561
				Vesicle 711	37.9337			Vesicle 711	46.785
				Vesicle 712	52.5482			Vesicle 712	51.8527
				Vesicle 713	38.0717			Vesicle 713	62.8461
				Vesicle 714	34.9414			Vesicle 714	47.0883
				Vesicle 715	56.7414			Vesicle 715	46.2548
				Vesicle 716	38.7999			Vesicle 716	42.0053
				Vesicle 717	48.6776			Vesicle 717	65.8455
				Vesicle 718	34.0627			Vesicle 718	39.8331
				Vesicle 719	52.0465			Vesicle 719	49.3336
				Vesicle 720	47.5015			Vesicle 720	61.2914
				Vesicle 721	60.366			Vesicle 721	89.5477
				Vesicle 722	42.9371			Vesicle 722	71.4729
				Vesicle 723	32.9667			Vesicle 723	68.8399
				Vesicle 724	41.4728			Vesicle 724	46.7471
				Vesicle 725	45.2382			Vesicle 725	54.405
				Vesicle 726	39.5883			Vesicle 726	57.1789
				Vesicle 727	31.0917			Vesicle 727	60.4322
				Vesicle 728	45.0186			Vesicle 728	65.8981
				Vesicle 729	37.2825			Vesicle 729	50.9614
				Vesicle 730	31.9244			Vesicle 730	78.9644
				Vesicle 731	35.4056			Vesicle 731	64.0493
				Vesicle 732	32.9843			Vesicle 732	51.2626
				Vesicle 733	35.5698			Vesicle 733	46.8177
				Vesicle 734	41.739			Vesicle 734	65.6892
				Vesicle 735	42.4455			Vesicle 735	39.5691
				Vesicle 736	33.8566			Vesicle 736	46.0063
				Vesicle 737	29.9259			Vesicle 737	67.1173
				Vesicle 738	31.204			Vesicle 738	45.0828
				Vesicle 739	35.5534			Vesicle 739	43.5887
				Vesicle 740	33.8049			Vesicle 740	43.1641
				Vesicle 741	43.3964			Vesicle 741	51.8013
				Vesicle 742	41.1056			Vesicle 742	59.1496
				Vesicle 743	41.9758			Vesicle 743	57.9287
				Vesicle 744	40.9066			Vesicle 744	54.5614
				Vesicle 745	52.1249			Vesicle 745	62.7398
				Vesicle 746	46.5969			Vesicle 746	50.3155
				Vesicle 747	35.1908			Vesicle 747	47.9145
				Vesicle 748	33.8222			Vesicle 748	49.3
				Vesicle 749	43.9438			Vesicle 749	44.1463
				Vesicle 750	35.3561			Vesicle 750	49.0428
				Vesicle 751	47.7952			Vesicle 751	59.2146
				Vesicle 752	38.0104			Vesicle 752	51.9444
				Vesicle 753	34.4879			Vesicle 753	55.55
				Vesicle 754	33.1958			Vesicle 754	44.9424
				Vesicle 755	33.5452			Vesicle 755	43.7963
				Vesicle 756	53.3848			Vesicle 756	47.3315
				Vesicle 757	39.6471			Vesicle 757	46.2744
				Vesicle 758	34.6229			Vesicle 758	47.4475
				Vesicle 759	43.356			Vesicle 759	47.3896
				Vesicle 760	50.6384			Vesicle 760	48.6602
				Vesicle 761	45.5721			Vesicle 761	70.0524
				Vesicle 762	35.3891			Vesicle 762	61.3616
				Vesicle 763	47.3663			Vesicle 763	79.7368
				Vesicle 764	40.7352			Vesicle 764	53.2854
				Vesicle 765	42.3492			Vesicle 765	74.5175
				Vesicle 766	39.8232			Vesicle 766	40.9113
				Vesicle 767	49.0237			Vesicle 767	56.9723
				Vesicle 768	37.6405			Vesicle 768	55.4589
				Vesicle 769	33.1255			Vesicle 769	46.5153
				Vesicle 770	51.6417			Vesicle 770	64.7351
				Vesicle 771	54.09			Vesicle 771	49.115
				Vesicle 772	43.0592			Vesicle 772	49.7712
				Vesicle 773	38.4072			Vesicle 773	52.7013
				Vesicle 774	37.5164			Vesicle 774	45.6134
				Vesicle 775	43.9835			Vesicle 775	45.2052
				Vesicle 776	44.8109			Vesicle 776	42.8325
				Vesicle 777	37.8413			Vesicle 777	63.9686
				Vesicle 778	38.8899			Vesicle 778	64.3195
				Vesicle 779	40.3613			Vesicle 779	40.8668
				Vesicle 780	45.7254			Vesicle 780	39.654
				Vesicle 781	39.0843			Vesicle 781	62.8883
				Vesicle 782	41.4587			Vesicle 782	53.1049
				Vesicle 783	40.6205			Vesicle 783	47.8692
				Vesicle 784	40.5199			Vesicle 784	55.9699
				Vesicle 785	52.1584			Vesicle 785	48.7463
				Vesicle 786	38.0104			Vesicle 786	42.5689
				Vesicle 787	35.2074			Vesicle 787	87.5683
				Vesicle 788	35.5206			Vesicle 788	71.1635
				Vesicle 789	41.3883			Vesicle 789	50.7101
				Vesicle 790	38.3616			Vesicle 790	60.7517
				Vesicle 791	33.8911			Vesicle 791	57.2245
				Vesicle 792	34.5892			Vesicle 792	64.5071
				Vesicle 793	30.8847			Vesicle 793	60.0363
				Vesicle 794	52.1808			Vesicle 794	51.5903
				Vesicle 795	57.6992			Vesicle 795	48.953
				Vesicle 796	37.7951			Vesicle 796	66.7319
				Vesicle 797	35.0913			Vesicle 797	56.3413
				Vesicle 798	33.7531			Vesicle 798	82.7
				Vesicle 799	31.9609			Vesicle 799	47.9245
				Vesicle 800	38.4375			Vesicle 800	47.7064
			Set 3	Vesicle 801	32.1745		Set 3	Vesicle 801	58.3218
				Vesicle 802	37.1036			Vesicle 802	51.4457
				Vesicle 803	38.785			Vesicle 803	61.1941
				Vesicle 804	37.7042			Vesicle 804	59.4768
				Vesicle 805	32.3			Vesicle 805	44.4445
				Vesicle 806	39.9492			Vesicle 806	59.8098
				Vesicle 807	44.8552			Vesicle 807	47.1866
				Vesicle 808	46.5945			Vesicle 808	56.3119
				Vesicle 809	43.7292			Vesicle 809	56.0202
				Vesicle 810	47.7094			Vesicle 810	40.972
				Vesicle 811	41.3311			Vesicle 811	70.05
				Vesicle 812	40.1958			Vesicle 812	64.7428
				Vesicle 813	49.8824			Vesicle 813	46.6468
				Vesicle 814	41.3202			Vesicle 814	63.3367
				Vesicle 815	38.9814			Vesicle 815	50.7754
				Vesicle 816	45.8264			Vesicle 816	56.3001
				Vesicle 817	40.0278			Vesicle 817	41.1252
				Vesicle 818	44.5436			Vesicle 818	45.1979
				Vesicle 819	45.6987			Vesicle 819	47.7203
				Vesicle 820	51.1279			Vesicle 820	53.3567
				Vesicle 821	43.3992			Vesicle 821	64.0643
				Vesicle 822	53.0514			Vesicle 822	58.1541
				Vesicle 823	39.062			Vesicle 823	52.1868
				Vesicle 824	38.3071			Vesicle 824	53.0831
				Vesicle 825	39.599			Vesicle 825	67.1646
				Vesicle 826	36.714			Vesicle 826	62.083
				Vesicle 827	46.0025			Vesicle 827	39.3229
				Vesicle 828	40.894			Vesicle 828	55.2556
				Vesicle 829	39.3143			Vesicle 829	38.0261
				Vesicle 830	37.4291			Vesicle 830	52.5345
				Vesicle 831	38.06			Vesicle 831	54.2642
				Vesicle 832	40.6294			Vesicle 832	59.2063
				Vesicle 833	45.6692			Vesicle 833	57.4382
				Vesicle 834	45.3632			Vesicle 834	54.2397
				Vesicle 835	53.1783			Vesicle 835	53.7708
				Vesicle 836	31.9644			Vesicle 836	50.3399
				Vesicle 837	40.207			Vesicle 837	55.6704
				Vesicle 838	44.4932			Vesicle 838	47.039
				Vesicle 839	36.665			Vesicle 839	54.898
				Vesicle 840	38.1308			Vesicle 840	52.6918
				Vesicle 841	44.3015			Vesicle 841	50.8373
				Vesicle 842	40.4518			Vesicle 842	85.3339
				Vesicle 843	39.9083			Vesicle 843	50.5336
				Vesicle 844	39.0194			Vesicle 844	51.3878
				Vesicle 845	39.4328			Vesicle 845	82.1114
				Vesicle 846	39.9124			Vesicle 846	48.2892
				Vesicle 847	46.045			Vesicle 847	51.6096
				Vesicle 848	44.2567			Vesicle 848	47.7064
				Vesicle 849	50.4187			Vesicle 849	69.5639
				Vesicle 850	42.6149			Vesicle 850	56.7628
				Vesicle 851	47.4431			Vesicle 851	57.158
				Vesicle 852	43.8247			Vesicle 852	70.9749
				Vesicle 853	47.2684			Vesicle 853	42.7242
				Vesicle 854	40.3863			Vesicle 854	49.6046
				Vesicle 855	39.7712			Vesicle 855	66.5978
				Vesicle 856	47.6276			Vesicle 856	43.7652
				Vesicle 857	40.3412			Vesicle 857	62.1443
				Vesicle 858	42.3579			Vesicle 858	51.029
				Vesicle 859	45.3352			Vesicle 859	51.4811
				Vesicle 860	39.8253			Vesicle 860	64.7249
				Vesicle 861	48.6858			Vesicle 861	41.5417
				Vesicle 862	44.1107			Vesicle 862	64.1985
				Vesicle 863	37.369			Vesicle 863	46.0396
				Vesicle 864	52.9259			Vesicle 864	45.9136
				Vesicle 865	35.5678			Vesicle 865	55.8574
				Vesicle 866	38.1142			Vesicle 866	45.4644
				Vesicle 867	40.879			Vesicle 867	48.549
				Vesicle 868	29.3151			Vesicle 868	44.3737
				Vesicle 869	39.4873			Vesicle 869	43.837
				Vesicle 870	40.4109			Vesicle 870	54.1053
				Vesicle 871	44.8287			Vesicle 871	46.6326
				Vesicle 872	35.8412			Vesicle 872	53.9153
				Vesicle 873	50.6545			Vesicle 873	66.229
				Vesicle 874	40.9235			Vesicle 874	40.2629
				Vesicle 875	46.2243			Vesicle 875	68.1821
				Vesicle 876	54.1619			Vesicle 876	50.5401
				Vesicle 877	31.2704			Vesicle 877	49.0138
				Vesicle 878	28.5835			Vesicle 878	43.7198
				Vesicle 879	39.3572			Vesicle 879	59.3933
				Vesicle 880	40.8952			Vesicle 880	56.0024
				Vesicle 881	37.682			Vesicle 881	84.6205
				Vesicle 882	50.2412			Vesicle 882	48.4848
				Vesicle 883	41.1694			Vesicle 883	65.6138
				Vesicle 884	42.5683			Vesicle 884	56.5116
				Vesicle 885	37.1737			Vesicle 885	53.3077
				Vesicle 886	37.2181			Vesicle 886	44.8689
				Vesicle 887	42.6654			Vesicle 887	52.2452
				Vesicle 888	47.5267			Vesicle 888	66.2517
				Vesicle 889	36.0942			Vesicle 889	59.3815
				Vesicle 890	39.7129			Vesicle 890	64.225
				Vesicle 891	36.1309			Vesicle 891	66.9451
				Vesicle 892	44.3762			Vesicle 892	47.8513
				Vesicle 893	43.4874			Vesicle 893	41.0891
				Vesicle 894	50.422			Vesicle 894	42.185
				Vesicle 895	44.4395			Vesicle 895	48.2518
				Vesicle 896	45.3608			Vesicle 896	73.789
				Vesicle 897	39.4412			Vesicle 897	72.712
				Vesicle 898	40.3166			Vesicle 898	46.5645
				Vesicle 899	44.5585			Vesicle 899	55.4113
				Vesicle 900	30.4229			Vesicle 900	47.88
				Vesicle 901	48.8182			Vesicle 901	52.3608
				Vesicle 902	36.9907			Vesicle 902	61.259
				Vesicle 903	35.4747			Vesicle 903	44.9057
				Vesicle 904	45.7241			Vesicle 904	45.4835
				Vesicle 905	38.036			Vesicle 905	46.5645
				Vesicle 906	37.9097			Vesicle 906	48.2916
				Vesicle 907	46.3565			Vesicle 907	67.493
				Vesicle 908	40.4641			Vesicle 908	50.8588
				Vesicle 909	42.6149			Vesicle 909	45.1438
				Vesicle 910	56.6699			Vesicle 910	51.359
				Vesicle 911	44.1069			Vesicle 911	52.1662
				Vesicle 912	39.214			Vesicle 912	55.8363
				Vesicle 913	42.311			Vesicle 913	62.0348
				Vesicle 914	36.0851			Vesicle 914	62.5731
				Vesicle 915	42.3775			Vesicle 915	52.7479
				Vesicle 916	41.7758			Vesicle 916	54.4808
				Vesicle 917	39.2056			Vesicle 917	78.2791
				Vesicle 918	39.1507			Vesicle 918	61.7862
				Vesicle 919	36.236			Vesicle 919	52.878
				Vesicle 920	43.4265			Vesicle 920	55.1826
				Vesicle 921	47.6658			Vesicle 921	39.7839
				Vesicle 922	41.8075			Vesicle 922	64.6473
				Vesicle 923	34.3515			Vesicle 923	84.601
				Vesicle 924	47.5581			Vesicle 924	44.3823
				Vesicle 925	36.14			Vesicle 925	61.0612
				Vesicle 926	42.2797			Vesicle 926	58.453
				Vesicle 927	43.9378			Vesicle 927	39.8598
				Vesicle 928	43.4797			Vesicle 928	47.6729
				Vesicle 929	37.9402			Vesicle 929	46.9467
				Vesicle 930	37.9925			Vesicle 930	45.574
				Vesicle 931	38.8793			Vesicle 931	48.9306
				Vesicle 932	44.9945			Vesicle 932	48.5471
				Vesicle 933	39.2646			Vesicle 933	52.9818
				Vesicle 934	46.9629			Vesicle 934	39.1361
				Vesicle 935	49.1526			Vesicle 935	50.9075
				Vesicle 936	44.6327			Vesicle 936	50.9506
				Vesicle 937	48.8859			Vesicle 937	44.8628
				Vesicle 938	39.7421			Vesicle 938	58.9308
				Vesicle 939	36.3272			Vesicle 939	59.4694
				Vesicle 940	44.8693			Vesicle 940	71.6534
				Vesicle 941	44.4209			Vesicle 941	58.6502
				Vesicle 942	43.5216			Vesicle 942	58.2788
				Vesicle 943	42.7622			Vesicle 943	54.943
				Vesicle 944	33.0004			Vesicle 944	69.2817
				Vesicle 945	38.0795			Vesicle 945	67.5907
				Vesicle 946	32.9402			Vesicle 946	58.453
				Vesicle 947	43.1129			Vesicle 947	51.482
				Vesicle 948	41.6171			Vesicle 948	42.0021
				Vesicle 949	41.6846			Vesicle 949	50.7939
				Vesicle 950	30.7314			Vesicle 950	46.2506
				Vesicle 951	42.8318			Vesicle 951	84.4742
				Vesicle 952	34.6154			Vesicle 952	46.6058
				Vesicle 953	45.2293			Vesicle 953	41.4421
				Vesicle 954	48.7164			Vesicle 954	52.3765
				Vesicle 955	43.4645			Vesicle 955	47.4823
				Vesicle 956	46.8182			Vesicle 956	47.926
				Vesicle 957	33.4139			Vesicle 957	64.6941
				Vesicle 958	38.3867			Vesicle 958	52.066
				Vesicle 959	38.2053			Vesicle 959	72.9988
				Vesicle 960	45.4227			Vesicle 960	52.5704
				Vesicle 961	43.2508			Vesicle 961	103.817
				Vesicle 962	37.3734			Vesicle 962	72.6553
				Vesicle 963	52.6941			Vesicle 963	44.6232
				Vesicle 964	47.8356			Vesicle 964	46.0898
				Vesicle 965	37.7391			Vesicle 965	99.8604
				Vesicle 966	32.1058			Vesicle 966	79.2459
				Vesicle 967	43.8322			Vesicle 967	47.3722
				Vesicle 968	43.7151			Vesicle 968	55.7919
				Vesicle 969	56.0358			Vesicle 969	59.3398
				Vesicle 970	42.3188			Vesicle 970	63.2677
				Vesicle 971	50.5138			Vesicle 971	59.0286
				Vesicle 972	44.8546			Vesicle 972	56.0181
				Vesicle 973	42.3853			Vesicle 973	51.1391
				Vesicle 974	34.4573			Vesicle 974	45.7126
				Vesicle 975	38.3264			Vesicle 975	67.9921
				Vesicle 976	43.9114			Vesicle 976	79.8437
				Vesicle 977	39.3236			Vesicle 977	51.2679
				Vesicle 978	46.7581			Vesicle 978	49.0092
				Vesicle 979	47.4152			Vesicle 979	58.7252
				Vesicle 980	43.514			Vesicle 980	52.7843
				Vesicle 981	41.5614			Vesicle 981	58.1229
				Vesicle 982	43.1091			Vesicle 982	50.848
				Vesicle 983	44.4879			Vesicle 983	61.8351
				Vesicle 984	45.8794			Vesicle 984	47.9087
				Vesicle 985	38.201			Vesicle 985	49.9921
				Vesicle 986	48.6688			Vesicle 986	50.6422
				Vesicle 987	44.2903			Vesicle 987	61.2051
				Vesicle 988	46.1777			Vesicle 988	64.7365
				Vesicle 989	43.8549			Vesicle 989	54.7425
				Vesicle 990	51.8872			Vesicle 990	50.8318
				Vesicle 991	32.0026			Vesicle 991	42.406
				Vesicle 992	45.4519			Vesicle 992	70.1295
				Vesicle 993	48.628			Vesicle 993	55.8756
				Vesicle 994	36.9325			Vesicle 994	45.6283
				Vesicle 995	47.5024			Vesicle 995	40.9013
				Vesicle 996	45.0533			Vesicle 996	53.826
				Vesicle 997	39.958			Vesicle 997	56.6379
				Vesicle 998	43.6734			Vesicle 998	57.2605
				Vesicle 999	39.5083			Vesicle 999	45.6825
				Vesicle 1000	44.0281			Vesicle 1000	61.5365
			Mean		41.7784				54.8805
			SD		6.3645				9.525

## Sheet: Fig 4b
		Line Scan
		Distance (μm)	Syph	ATG9A	Syn
		0	0	0	0
		0.121	0	0	0
		0.242	0	0	0
		0.363	0	0	0
		0.484	0	0	0
		0.605	0	0	0
		0.726	0	0	0
		0.847	0	0	0
		0.968	0	0	0
		1.089	0.10271	0	0.07834
		1.21	0.36605	0	0.33704
		1.331	0.66849	0	0.65224
		1.452	0.89764	0	0.90114
		1.573	0.98419	0	0.98768
		1.694	1	0	1
		1.815	0.9632	0	0.96153
		1.936	0.83706	0.00936	0.86849
		2.057	0.60282	0.12331	0.72188
		2.178	0.2885	0.50852	0.52006
		2.299	0.04768	0.85106	0.38941
		2.42	0.00125	1	0.33321
		2.541	0	0.99327	0.29922
		2.662	0	0.87747	0.25771
		2.783	0	0.62382	0.18778
		2.904	0	0.25957	0.08816
		3.025	0	0.0025	0.00753
		3.146	0	0	0
		3.267	0	0	0
		3.388	0	0	0
		3.509	0	0	0
		3.63	0	0	0
		3.751	0	0	0
		3.872	0	0	0
		3.993	0	0	0
		4.114	0	0	0

## Sheet: Fig 4c
		Line Scan
		Distance (μm)	Syph	ATG9A	Syn
		0	0	0	0
		0.121	0	0	0
		0.242	0	0	0
		0.363	0	0	0
		0.484	0	0	0
		0.605	0	0	0
		0.726	0	0	0
		0.847	0	0	0
		0.968	0.03342	0	0.06155
		1.089	0.20046	0	0.28895
		1.21	0.51569	0.02964	0.61236
		1.331	0.78924	0.15352	0.89376
		1.452	0.86038	0.34783	1
		1.573	0.70259	0.5987	0.90823
		1.694	0.40555	0.8245	0.76335
		1.815	0.1285	0.9674	0.65286
		1.936	0	1	0.62497
		2.057	0	0.96658	0.60572
		2.178	0.02155	0.86513	0.61646
		2.299	0.16212	0.66963	0.69685
		2.42	0.46338	0.41415	0.82962
		2.541	0.78978	0.18774	0.934
		2.662	1	0.04869	0.95241
		2.783	0.971	0.00105	0.82406
		2.904	0.71029	0	0.58596
		3.025	0.32945	0	0.25911
		3.146	0.02719	0	0.0166
		3.267	0	0	0
		3.388	0	0	0
		3.509	0	0	0
		3.63	0	0	0
		3.751	0	0	0
		3.872	0	0	0
		3.993	0	0	0
		4.114	0	0	0

[truncated: 30 more sheets: Fig 4d, Fig 5b, Fig 5e, Fig 6b, Fig 6d, Fig 7e, Fig 8a, Fig 8b, Fig 8d, Fig 8e, Fig 8f, Fig 8g, Fig S1e, Fig S2b, Fig S2d, Fig S2e, Fig S4a, Fig S4b, Fig S6a, Fig S7c …]
